# Supplementary material for: A genome-wide screen identifies SCAI as a modulator of the UV-induced replicative stress response
Source: PLoS Biol. 2022 Oct 10;20(10):e3001543. doi: 10.1371/journal.pbio.3001543 (PMC9584372; doi:10.1371/journal.pbio.3001543)
Supplement: S1 Data — (XLSX) [file pbio.3001543.s008.xlsx]

## Sheet: Fig 1B
% RPAhigh cells
	UV
h (recovery)	1 J/m2		3 J/m2		5 J/m2
1	21.8	39.3	61.8	72.3	75.9	70.2
3	16.6	28.9	63.6	61.9	78.2	69.9
6	10.1	17.8	47.3	48.7	62.5	60.5
	Rep 1	Rep 2	Rep 1	Rep 2	Rep 1	Rep 2

## Sheet: Fig 1D
% RPAhigh cells (1 J/m2; 6 h recovery)
Untreated	1.91	1.84	1.23
UV	10	17.4	16.3
ATRi	22.1	22.3	27
UV/ATRi	63.4	68.4	57.7
	Rep 1	Rep 2	Rep 3

## Sheet: Fig 1G
GO_ID	FOLD	GENE_NB	LOG10_PVAL	GO_DESCRIPTION
GO:0006281	10.23	34	3.78e-20	DNA repair
GO:0006283	31.97	15	1.04e-13	transcription-coupled nucleotide-excision repair
GO:0006260	14.54	20	3.71e-13	DNA replication
GO:0009411	17.41	16	4.7e-11	response to UV
GO:0006301	35.91	12	6.27e-11	postreplication repair
GO:0042276	66.69	9	1.56e-09	error-prone translesion synthesis
GO:0070911	47.88	8	3.21e-07	global genome nucleotide-excision repair
GO:0071897	14.88	11	4.7e-06	DNA biosynthetic process
GO:0006362	31.12	6	0.000917	transcription elongation from RNA polymerase I promoter
GO:1904874	51.87	5	0.00129	positive regulation of telomerase RNA localization to Cajal body

## Sheet: Fig 2C
Fold change % RPAhigh cells (relative to siNT (=1))
UV (1 J/m2; 6 h recovery)
siXPC	siRAD18	siPOLH	siCCT2	siCCT8	siRUVBL1	siRIF1
1.386	2.36747	3.14458	4.51968	5.578	5.7211	3.70679	Rep 1
1.248	1.44444	2.35484	4.32215	5.6	3.91339	2.15748	Rep 2
1.217	2.11966	2.55639	4.37313	2.533	3.67114	2.25	Rep 3
1.275						2.14765	Rep 4
						1.45736	Rep 5

## Sheet: Fig 3E
% RPAhigh cells
Untreated		UV (1J/m2; 6 h recovery)
siNT	siSCAI	siNT	siSCAI
0.69	0.54	20.7	31.9	Rep 1
1.1	0.9	11.5	25	Rep 2
0.41	2.43	16.6	32.9	Rep 3
% RPAhigh cells
Untreated		UV (1J/m2; 6 h recovery)
WT	SCAI-KD	WT	SCAI-KD
0.74	2.36	14.3	34	Rep 1
0.39	2.11	8.83	32.8	Rep 2
0.33	2.11	9.51	19.5	Rep 3
1.23	1.55	15.2	27.4	Rep 4

## Sheet: Fig 3F
% RPAhigh cells
Untreated				UV (1J/m2; 6 h recovery)
WT	SCAI-KO #1	SCAI-KO #2	SCAI-KO #3	WT	SCAI-KO #1	SCAI-KO #2	SCAI-KO #3
0.57	0.6	2.68	2.3	15.6	29.9	37.1	40.4	Rep 1
0.86	2.36	2.23	2.16	10.3	36	41.8	45.6	Rep 2
0.78	2.11	2.16	1.87	11.9	34	48.6	48.2	Rep 3

## Sheet: Fig 3G
Native BrdU signal (Normalized to untreated; S-phase cells)
siNT - 1J	siSCAI - 1J	siNT - 5J	siSCAI - 5J
1.0977	0.846807	1.17028	1.04972
0.85377	1.15929	1.64961	1.73149
1.83195	0.858305	1.79963	0.932029
1.30993	1.73149	0.995252	2.63917
2.06856	0.81096	2.0088	0.896182
0.862918	1.41157	1.08246	1.38452
1.60875	1.28374	1.33432	1.26345
1.3703	1.12006	1.70876	1.43592
0.926951	0.609404	1.91915	0.98208
1.31054	1.22828	1.12942	1.51032
1.02269	0.758204	1.52154	1.47718
0.808643	0.938793	1.14771	1.34461
1.03794	1.34596	1.01599	1.69091
1.10685	1.08421	1.14222	0.390262
1.65875	1.31282	1.14588	1.60636
1.68803	1.18296	1.1965	1.52249
0.774492	0.992225	1.35201	1.50626
1.15686	1.04025	0.762295	1.35949
0.870846	1.511	1.46544	1.75584
1.08002	1.19513	1.72828	0.733178
0.908656	1.2276	1.12515	1.42848
1.26358	0.971258	1.52642	2.07373
1.76791	1.42172	1.26297	1.6483
1.10563	1.39804	0.771443	2.02368
1.63497	0.523505	0.920243	1.45553
0.960492	1.02334	1.53679	0.907004
1.04343	1.5367	1.08368	1.47041
1.72767	0.908356	2.08137	1.64356
0.695823	0.677716	1.48434	0.978698
1.4691	0.575585	0.792787	1.45621
0.784859	0.8928	1.27334	1.81063
0.937928	1.08353	1.25504	1.12073
0.885482	1.07474	2.3064	0.390262
0.871456	0.975316	0.973298	1.33447
1.24285	1.23369	1.48251	1.55767
1.01965	1.17079	1.34713	0.756175
2.02344	1.27021	1.77584	1.5137
1.18064	1.34732	1.51422	1.28983
1.36786	2.03112	1.34713	1.66521
1.46239	0.865069	1.44958	1.98242
1.15259	1.6138	1.30932	0.815695
1.08124	1.32297	1.81853	0.971935
1.08246	1.76801	1.20199	0.717622
1.07575	1.62057	1.34713	1.84444
1.43982	1.26142	1.5807	1.09639
1.15869	0.594524	1.19772	2.37607
1.69473	0.869804	1.34652	1.96416
1.5624	2.16031	0.96537	1.71729
1.13003	0.956378	1.24041	1.23233
0.627521	0.311127	0.270157	1.46636
0.55922	0.93	1.1965	1.68888
0.903167	1.45621	1.44104	0.633753
1.62521	0.952996	1.39287	1.24721
1.08978	1.09368	0.903167	1.67603
1.82951	1.15996	2.17711	0.930676
0.764734	0.624284	1.41726	1.62057
1.36664	1.06121	0.769003	2.0345
1.12759	1.58675	1.79475	1.64559
0.828767	2.35104	1.29346	1.37031
0.956833	1.23436	0.525069	1.62598
1.4258	1.50017	2.6101	1.22016
2.13443	0.919855	1.49471	1.00034
1.17698	1.3622	0.793397	1.53602
0.623252	0.875215	2.04722	1.31417
0.951954	1.11735	1.47458	0.670276
0.881823	1.08353	1.2154	1.19175
0.961711	1.13359	1.5874	1.68347
0.736072	0.826516	0.980616	1.20055
0.847672	1.33244	2.00697	1.1417
1.31725	0.948938	1.1965	1.40345
1.16479	1.12547	0.914144	2.60129
1.06965	1.35408	1.7545	0.943527
0.948295	1.55158	1.7295	1.35543
1.75084	1.48529	1.16662	1.4508
1.04587	1.00508	1.51361	2.813
1.08429	0.659455	1.50508	1.70444
0.948905	1.41428	1.77889	1.83836
0.957443	1.69903	1.34591	1.64356
1.07514	1.31215	0.765344	1.32567
0.993423	2.12784	2.06064	1.35137
0.964151	0.823135	1.14161	1.35611
1.27883	1.07745	1.30261	1.11329
1.22638	1.26007	0.994033	1.85865
1.36786	1.8715	0.903777	1.18431
1.04648	1.59825	1.37213	1.47515
0.85438	1.25533	0.945246	1.26751
1.06477	1.13561	2.14357	1.78898
0.972079	0.846807	0.956833	1.29929
1.16845	0.683804	1.09527	1.64492
1.3142	1.12547	0.673869	0.425433
1.1471	2.00677	2.47837	1.47312
1.42763	1.05851	1.1471	1.68279
1.39713	1.5022	1.10624	1.45553
1.32517	1.25804	0.748269	0.629018
1.03916	1.06798	2.37958	1.15591
1.16845	2.09943	0.81657	1.465
1.50142	0.896182	1.6246	1.30268
1.31298	1.50626	0.96903	2.11431
0.664111	1.34461	0.754977	1.79236
2.5235	1.11465	1.75206	1.19784
1.00806	0.858305	1.08307	0.798785
1.17088	0.883331	2.46496	1.84377
1.70449	1.40075	1.84353	1.18431
0.757416	1.1302	0.658623	2.03315
1.22333	1.08624	1.12454	0.881978
0.975128	2.26514	1.6929	0.979375
1.16845	1.92155	1.97587	1.36896
1.00928	1.58201	1.13978	1.05377
1.10258	0.693949	0.620203	1.61989
1.89354	1.10856	2.53814	1.35205
0.739731	1.56375	1.57094	1.48935
0.506774	0.781876	0.915974	1.22016
1.44897	1.71391	1.66424	0.656073
1.47702	1.35137	1.32639	1.18769
2.18382	1.34529	2.21431	1.41901
1.22943	1.07407	1.0977	1.11127
0.836695	1.37978	0.561049	1.01184
1.12881	1.12953	0.692774	0.921884
1.52398	0.932029	0.919633	1.37911
0.971469	0.695978	1.44348	1.80657
1.24041	1.03889	1.39409	1.58201
0.886092	1.25804	0.996472	1.24316
0.718997	1.35205	0.772052	1.68279
1.41299	1.74231	0.698262	1.85865
1.25565	1.39399	1.47092	1.18296
0.766564	1.69564	0.93122	0.738589
1.06904	1.88976	1.3392	2.32331
3.46082	1.77478	0.869016	2.32804
1.33737	0.949615	0.925121	1.883
0.653134	1.00237	1.63985	1.29727
0.975128	0.994255	1.26297	1.21475
1.40384	0.829222	1.38555	1.66318
1.7051	1.07407	1.27517	1.15861
1.19894	0.914444	1.06904	1.68888
0.881213	0.907004	2.20151	1.00575
0.902557	1.05851	0.59581	1.7369
1.32517	1.31553	1.21357	1.60569
1.18918	0.541091	0.861698	1.74502
1.37091	1.08218	1.03855	1.77545
1.37274	1.30944	0.978177	1.28847
1.53374	0.876567	0.815961	1.74975
0.81779	2.09673	1.15137	1.59216
1.63314	1.30673	1.61302	1.279
0.761075	1.15185	2.01673	0.975993
0.89097	1.07745	1.05624	0.948938
1.41116	2.14407	1.53435	1.78087
0.870236	1.41766	2.40092	1.97701
0.807423	1.67265	1.52947	0.857629
1.00867	2.71966	0.805593	0.606698
0.806813	0.686509	1.16357	1.60975
0.934269	1.11329	0.712898	0.812989
1.48617	1.6138	0.873895	1.18364
2.02953	0.812989	1.9716	1.65506
1.17576	0.896858	1.40628	1.35949
1.50203	1.06595	0.842793	1.10856
2.34299	1.13967	1.19528	1.96889
0.981836	0.799462	1.51056	0.745353
0.886092	1.34123	0.67021	1.17146
1.25016	1.43524	1.71608	1.37099
1.08978	0.675687	1.71852	1.76463
1.2526	1.23707	1.0727	2.01421
1.22577	0.744676	1.43982	1.81739
1.38189	1.15726	1.57521	1.3764
1.13369	0.87048	0.629961	1.60569
1.43921	2.01692	1.72645	1.68956
1.23736	0.689891	0.989154	1.35137
0.881213	1.22692	0.973298	1.71729
0.851331	1.20325	1.28919	1.49476
0.865357	0.619549	1.44897	1.33514
1.41604	1.45621	2.16248	1.07609
1.5069	0.763615	1.3886	2.00812
0.950125	0.962465	0.981226	1.77613
1.25016	1.43119	1.80877	0.718298
1.56728	1.55428	1.4014	0.891447
0.528728	0.701389	1.60509	2.37404
1.00013	0.955702	1.0605	1.23436
1.93135	1.82145	1.00623	1.70579
0.637279	1.12276	0.59337	1.22287
0.775711	1.11194	1.23919	1.20122
1.72035	0.844778	0.620813	0.608727
1.65083	0.920531	1.11905	0.344269
1.00806	1.77072	1.62765	1.85121
2.34787	0.997636	1.08307	0.628342
1.6429	1.71255	1.31481	1.03145
0.861089	1.41833	1.21113	0.92256
1.37823	1.14982	0.617154	1.74096
1.09283	1.38519	0.695213	1.1045
1.42641	1.09165	0.517141	1.19852
1.29712	0.992902	1.64229	1.86609
1.29895	1.01657	2.16187	1.64086
0.962321	0.6696	2.00514	1.59554
1.00989	0.786611	1.58923	1.10653
1.07819	0.626313	1.07087	0.97464
1.29163	1.36152	1.0227	1.5482
1.15442	0.88536	1.34957	1.18025
1.66546	1.41766	1.03367	1.47583
0.711679	0.611433	1.74962	1.78898
1.92403	1.58066	1.51544	1.12682
1.29285	1.21407	1.43616	1.64356
1.74291	1.25939	0.842793	2.69463
1.22028	1.08353	1.02026	0.515389
1.45812	0.739942	1.72279	1.12615
0.993423	0.917149	1.22577	2.11567
0.778761	2.23268	1.02635	1.67941
0.66899	1.49273	0.41042	1.82077
1.37701	0.907004	0.810472	1.20325
1.32334	0.886036	1.29712	0.516742
1.46849	0.899564	0.906826	1.67873
0.526289	0.961789	0.794616	1.61989
0.970249	1.27021	0.815961	0.982756
1.03794	0.524858	0.872675	2.48293
0.878774	1.71932	0.89097	2.14475
1.04709	1.09503	1.43433	1.36828
1.54898	1.07812	1.60692	1.97363
1.2154	1.04769	0.923292	1.41631
1.67949	1.11871	1.72157	1.21948
1.09587	0.689891	1.05929	0.816371
1.07331	0.970582	1.21906	1.08218
1.35201	1.12682	1.36359	0.800138
1.17515	0.453164	1.19345	1.75178
0.567757	1.16673	1.80511	2.49713
1.06112	1.4393	0.746439	1.53061
0.986105	1.19175	1.39652	1.14644
1.52032	0.881302	1.19406	1.66859
1.2648	1.22219	1.09892	1.20393
1.19894	1.74231	1.63009	1.57728
1.74108	1.51235	1.59655	0.965847
1.10624	1.32094	1.64229	0.943527
1.33371	1.44133	1.5002	1.56916
0.63301	2.19277	0.835475	2.40785
1.3514	0.871156	1.47092	1.17958
0.972079	0.582349	1.71242	1.5624
1.03916	1.29659	1.81975	1.68212
1.22211	1.52385	0.703751	1.34732
1.2898	1.05107	1.66119	1.57322
1.17332	1.62665	0.592151	0.982756
0.769613	1.488	1.89903	1.8485
1.17454	1.70782	2.26249	1.465
0.719607	1.09165	1.61729	0.956378
1.2959	1.64897	0.488479	0.526887
0.761685	1.70511	1.67827	0.929324
1.02026	0.679745	1.5069	1.61042
1.29224	1.21001	1.4136	2.02841
0.759856	1.4508	0.986105	1.7484
1.14527	1.1647	0.772662	0.854924
1.08795	1.53399	0.678748	0.764967
1.77767	1.32229	1.36481	1.81468
1.26724	1.58743	0.924511	1.45283
1.80877	1.33311	1.02391	1.03213
1.10136	0.95232	1.15747	2.1346
1.20504	0.963142	2.16736	1.06054
0.93	1.04566	2.34421	1.16605
1.70937	1.63274	1.03916	2.02165
1.2587	1.78492	0.976957	1.89111
0.851941	1.39466	1.14161	1.96145
0.580564	1.32635	2.09052	2.14475
1.45141	1.05783	1.04221	0.94488
1.01904	1.13561	1.58618	1.05107
1.53252	1.15793	1.85451	0.700036
1.47397	0.990873	2.29969	2.17857
1.32395	1.84783	1.49227	1.16808
1.11051	0.842749	1.09892	1.25736
0.74278	1.57796	1.28492	1.39263
1.79475	0.482247	1.04099	0.846807
1.09892	1.29456	1.06172	1.15523
1.25809	1.27021	1.75999	0.971935
0.881213	1.59351	1.75206	1.98648
0.703751	1.71052	1.22455	0.857629
1.14954	0.996284	1.03489	1.18364
0.944636	0.921884	1.54167	1.65912
0.93061	1.27021	1.05441	0.961789
0.866577	1.45621	1.30688	1.08827
1.6246	1.27968	0.771443	1.15455
0.834866	0.720327	0.390905	1.36896
1.9344	0.986138	1.88805	1.54076
0.983056	0.955025	1.06599	1.65439
1.00867	1.05648	0.981226	1.1018
1.15686	0.597905	0.947685	1.75584
1.78194	1.59757	1.44958	1.36355
1.95331	0.95976	1.82219	1.15996
0.976348	1.08556	1.73132	0.835309
1.7362	1.23572	1.0538	0.936087
1.02026	1.4623	1.2337	0.712211
0.998911	1.01387	0.763515	1.46027
1.15747	1.18905	0.975128	1.9114
1.19101	1.3534	1.45568	1.0646
0.901338	1.33311	1.16784	1.53467
1.67949	1.00913	0.920852	1.48935
0.85743	0.794727	1.20687	1.45012
1.22028	1.28036	1.02148	1.37843
0.976348	1.67468	1.93074	1.92425
1.40201	1.02266	1.41726	0.877244
0.853161	1.74772	1.7484	1.59554
1.34164	1.45892	2.34177	1.39196
1.96794	1.3622	1.01599	0.752793
1.39409	1.18837	1.58435	1.19581
1.21906	0.635105	0.616544	2.29084
1.1282	2.45588	1.47763	0.419345
1.29102	1.0301	1.27273	0.626313
1.33981	1.11127	1.86732	1.64492
1.54715	0.77376	0.865967	1.21204
1.13917	0.625636	1.64046	1.35543
1.51605	0.983433	1.82829	1.35543
1.08002	1.31012	1.09161	0.755498
0.770223	1.94184	1.70266	2.24079
1.57826	1.65439	0.575685	1.56511
1.28249	0.950967	1.40323	0.992902
1.71974	1.10991	2.19602	1.85324
1.02513	1.57796	2.30518	0.626313
1.41604	1.18025	2.16492	1.08083
1.02208	0.98952	1.5002	1.83836
2.00026	1.59487	1.42946	1.22287
1.90208	1.18972	1.47641	10.0967
0.822669	0.784582	0.567148	1.8086
0.978177	0.888742	1.46422	1.64221
1.06538	1.32364	1.15259	0.76632
0.808643	1.34258	1.14039	1.78357
1.36298	1.12141	1.03489	1.80183
1.90208	1.1417	0.859259	1.20122
0.792787	1.08827	1.58252	0.845455
1.25748	1.52791	0.750708	1.4623
1.42702	1.10315	0.885482	1.49679
1.21967	1.7112	1.03977	1.80454
1.116	14.0359	2.19968	1.27089
0.988544	0.980051	1.40445	1.03078
1.07758	1.29659	1.64595	2.24282
1.00318	0.625636	1.49898	1.7342
1.66058	0.748735	1.01904	1.7227
0.783639	0.992902	1.96001	1.68212
1.7051	0.913767	0.970859	0.745353
1.43128	1.13967	0.748879	1.49409
0.751928	1.42848	1.75938	3.54144
0.988544	1.17755	1.49349	0.727091
0.511043	1.39804	0.920243	1.74975
1.32334	0.490364	1.64534	1.30673
1.06538	0.831927	1.25077	0.969229
1.35079	1.31891	1.55691	2.52081
1.8783	0.972611	0.618374	1.92425
0.976348	1.00846	2.22407	1.53805
1.45507	0.949615	0.723266	0.992225
1.56606	1.03213	0.63057	1.19649
0.81718	1.74569	1.08063	1.00508
1.16235	1.67332	1.56606	1.20663
0.862918	1.17484	1.30566	1.76937
0.815351	1.16064	1.5441	1.50356
1.38921	0.798109	1.19894	1.83903
1.02635	1.19311	1.39957	2.02706
1.6923	1.43863	0.723266	1.38249
1.43982	0.693949	0.912925	2.43897
1.18613	1.06121	1.13247	1.66656
1.36359	0.336829	1.36176	0.629695
1.20077	0.608051	1.97831	0.903622
1.45202	1.77004	0.697652	2.19548
1.31054	1.6253	2.49484	1.83024
1.30993	1.62327	0.89341	0.975993
1.19894	1.51167	0.886092	1.92831
1.07575	0.884007	1.6923	1.45824
0.791567	0.761585	2.96563	1.57119
1.57947	0.846131	1.46605	1.2391
1.01233	0.723033	1.3703	1.38181
0.981226	1.62733	1.47702	1.85594
1.2648	0.675011	1.96977	1.49138
1.2526	1.19175	0.953784	1.51303
0.886092	0.901593	1.3081	1.58675
1.07697	0.872509	1.12759	1.5739
0.953174	1.03889	1.65997	1.30268
0.941587	0.812989	0.883043	0.846131
0.723875	1.36287	1.67766	1.65709
1.10807	1.7369	0.572636	1.34799
1.30993	1.01184	1.59289	1.19852
1.30444	1.00508	1.59411	1.87217
1.35323	1.41495	1.77767	1.05175
1.29102	1.42442	1.30566	1.68279
1.19894	0.969905	1.47458	1.09774
0.585443	1.4251	1.26114	1.72811
1.091	0.835985	1.18674	1.20866
1.23492	0.797433	0.765344	1.02875
0.943416	2.06156	1.26358	1.5367
1.24528	1.93981	1.57399	1.35408
1.77462	1.27427	1.12332	2.24553
0.734852	0.846131	1.54654	1.33514
1.26053	1.39331	0.756807	1.8458
1.4386	1.08286	2.49911	1.44877
0.604348	0.8184	1.79719	0.848836
0.903777	1.6226	2.15821	1.66453
2.13565	1.30673	0.66838	2.1204
1.03733	0.82584	1.02452	1.04228
1.8106	1.02875	1.75694	1.40684
0.82023	2.18533	1.06599	2.38148
0.81962	1.2276	0.762295	1.27697
1.53191	1.58269	1.15381	1.49341
1.60265	1.07745	1.5807	0.571527
1.07148	1.71593	1.98136	1.16605
0.756807	1.28644	1.699	1.90193
1.38616	1.34461	1.18613	1.92358
1.65022	0.934058	0.500675	1.74367
0.756807	1.34935	1.65327	1.50829
0.506774	0.955702	1.57338	1.64356
1.327	1.28644	1.41482	1.70444
1.35932	1.97566	1.00196	1.70782
0.982446	1.06798	0.713508	1.06527
0.829377	0.806225	1.66485	1.88841
1.67583	0.436255	1.75511	2.56071
1.23553	0.894153	1.23309	1.9459
1.45446	1.47853	0.8184	0.594524
0.74461	0.778495	2.16797	1.2134
1.22455	0.771731	0.882433	1.49476
1.37091	1.60095	1.09892	1.91208
0.840964	1.44809	1.56545	1.02334
1.02147	0.563411	1.06904	1.9716
0.995862	0.888742	1.1532	0.971258
1.01233	1.4765	1.62399	1.48665
0.944026	1.62057	1.05563	1.4366
0.926951	1.22895	1.33371	0.813665
1.32517	2.48158	1.01721	1.1532
1.63619	1.15861	2.31555	1.53332
1.36359	1.36287	1.23004	1.837
1.45385	0.664865	1.96001	1.81333
0.972079	0.555971	1.17332	1.31215
1.54654	1.00169	1.03855	1.56578
1.01965	1.16199	1.44104	1.78087
1.36359	0.695978	0.939757	1.24113
0.702531	0.79608	0.909266	2.16707
0.899508	0.560705	1.01843	1.76666
1.61668	1.64424	1.0788	0.910385
0.809252	1.22287	1.3392	2.32466
1.25016	1.78966	0.887311	1.50085
0.734243	1.17958	1.13186	1.14373
0.672649	0.681098	0.787298	1.14576
1.45324	0.656073	1.05929	1.5739
0.617764	1.15726	1.69473	1.22963
0.773272	0.78864	1.38494	1.43119
1.141	1.16605	1.64229	1.22422
1.43372	1.19175	1.27578	1.25263
1.23126	0.970582	1.15015	1.63612
1.18735	1.32229	1.27944	1.2276
0.998302	1.27089	0.748879	0.65472
0.576905	0.867775	1.77157	1.79439
1.30688	1.325	1.6923	0.853571
1.92769	1.28915	1.65205	1.8742
0.839744	1.18431	1.27456	1.92561
0.506774	1.20731	0.642157	1.79845
0.78242	1.67873	1.25504	1.97566
1.49593	1.17755	1.34896	1.47785
1.42092	0.934058	1.75267	0.649309
1.10624	0.936764	1.92159	1.88232
0.676308	1.7484	0.842793	1.3906
0.949515	0.964495	1.42824	1.00711
0.825108	1.50964	1.26236	1.07136
0.612885	1.14508	1.67949	1.24789
1.0294	1.86609	1.02818	1.81468
0.946466	1.59081	0.394564	1.67129
1.64656	1.23301	1.21113	1.55293
1.56484	1.01793	1.08185	0.710182
1.18003	1.74637	1.54898	1.17417
0.63301	2.14881	0.379318	1.65371
1.7173	0.718298	0.875115	0.750087
1.50325	1.28577	2.29359	0.881302
1.21296	1.23775	1.10502	1.89585
0.970859	1.58472	1.88805	1.55699
1.32273	0.950967	0.911705	1.86744
1.30444	0.861687	1.26541	1.59351
0.590321	1.15793	1.45995	1.68009
0.987934	1.43998	2.42166	0.851542
0.847672	1.61245	2.49667	1.24586
0.656184	1.37505	0.621423	1.59689
0.81718	0.580996	0.789128	1.42916
0.8184	0.692596	0.622643	1.03889
1.69778	1.08962	0.534216	1.69226
0.859259	1.15793	1.2026	1.40954
1.52703	0.90768	1.2276	0.959084
1.6179	1.27495	1.30261	1.36896
1.29407	0.712887	1.03672	0.98952
2.04295	1.78154	1.00135	0.656073
1.7484	0.927295	2.08808	1.38316
0.834866	1.12006	1.488	0.739265
1.80755	1.74231	0.689115	1.59892
0.750708	1.70038	2.10698	0.574233
1.69839	1.01996	1.17942	1.37031
0.74522	0.819076	2.53936	1.58337
0.984275	0.706124	1.05929	1.43389
1.09039	1.20799	2.1393	1.06595
1.55935	1.41901	1.60448	1.55361
1.9405	1.47718	1.69656	1.80251
0.70741	1.5252	0.661062	1.42577
1.34042	1.74164	1.42702	0.712887
0.809252	1.52926	1.33127	1.89923
1.41665	1.04972	1.5441	1.41901
1.1843	1.29321	1.70815	1.05377
1.07636	1.3135	1.3331	1.20663
1.13978	0.718975	1.26297	1.52791
0.565928	0.837338	0.980007	1.59013
0.915364	1.22489	0.739121	2.16301
0.545803	1.12547	0.704361	1.25127
1.41543	0.808255	1.4941	1.30268
1.13734	2.06561	1.79902	0.875215
1.2087	1.21745	0.70741	1.16199
1.08856	1.18905	0.952564	0.717622
0.767784	1.13967	1.27273	0.900916
1.15198	1.2763	0.74278	1.66047
0.655574	0.978022	2.0149	1.04566
0.96903	1.02063	0.878774	0.508625
1.06721	0.78864	1.37091	1.27562
1.86244	1.20393	1.42946	1.87488
1.463	1.65168	0.89402	1.33176
1.00806	1.32905	1.43982	1.53737
1.15076	1.20325	0.867797	2.01827
1.57338	1.25533	1.03184	0.827193
0.791567	1.46771	1.07697	2.00745
0.762905	2.20156	1.59899	0.484953
1.47397	1.89314	1.35079	1.68888
1.62521	0.722356	1.34469	1.36558
0.81901	1.43254	1.93928	1.62936
1.12515	0.934735	1.46056	1.59622
0.858649	1.36423	0.995252	1.1417
1.69839	1.32026	1.57277	2.232
1.10136	1.89111	1.8478	0.946233
1.20504	1.70511	0.651915	1.90464
1.18186	1.54008	0.715948	1.28915
1.3453	0.734531	1.23797	1.4366
0.900118	0.706124	1.91123	0.71424
1.44714	2.30572	1.04404	0.793375
1.35384	1.43457	1.1721	1.99595
1.34957	1.57863	1.81914	1.17484
1.07758	1.45892	0.942807	1.72676
1.75267	1.837	1.17881	1.68144
2.18687	0.514036	0.909266	0.940145
1.2709	0.881978	0.673259	1.26277
1.48617	1.62327	1.76974	1.5367
1.25199	1.13156	1.54106	1.93913
0.755587	0.453164	1.19284	1.69023
1.24041	0.90024	2.0149	1.09639
1.66058	0.951644	2.12467	1.45486
2.09723	1.01657	1.44348	1.80521
1.04038	1.55023	1.81426	2.20089
1.43433	0.857629	1.04953	0.817047
0.665331	0.453164	1.54471	1.96957
1.68376	1.4623	1.16174	0.849513
1.26297	0.981404	0.513482	0.758204
1.20199	0.945556	1.1099	1.78898
1.59533	0.502538	1.02696	1.87488
0.776931	1.11127	1.63192	1.57525
1.9283	1.16402	1.02818	1.02063
1.59228	1.42442	0.690334	1.8857
0.958052	1.97498	0.751928	0.93744
1.48983	1.38452	2.13991	0.465338
1.06416	1.08759	1.06538	1.44945
0.877554	0.655396	2.03563	1.74772
1.17515	1.38113	1.43433	1.53805
1.51605	2.27393	0.890361	1.58337
1.08612	1.34123	2.07954	1.65236
1.11661	0.643898	0.889751	1.50897
1.12454	0.633076	1.00379	1.67197
0.869016	1.13088	1.04831	1.86879
0.990374	1.37775	2.30457	1.28847
1.2526	0.807578	1.40628	1.83092
1.23126	1.09165	1.38128	1.5854
1.34896	0.740618	0.804984	1.23572
1.11783	1.84647	0.843403	2.69937
1.02696	0.677716	1.3581	1.81468
0.975738	1.06324	0.684846	1.40751
1.67217	1.23301	1.71852	1.26209
0.693993	0.7068	0.766564	1.50288
1.53069	1.51911	1.11478	1.73149
1.13734	1.02131	1.2337	1.88435
0.978787	0.943527	1.07026	1.62665
1.05197	0.713564	1.19894	1.04633
2.31799	0.657425	0.728754	1.70173
1.74047	1.56578	1.05075	1.45351
1.2087	0.839367	1.23614	1.79777
0.751318	0.812313	1.60692	2.0345
1.06416	0.838691	1.10929	0.992225
0.909875	0.680422	1.07697	1.23436
1.01843	1.81536	0.884872	1.57187
1.37701	1.15117	1.42885	0.775113
0.882433	1.12073	1.24102	1.18905
0.826328	0.558	1.66912	1.05986
2.09723	0.866422	3.25591	2.046
1.31481	1.21069	0.647646	1.41833
1.53374	0.746029	1.67217	1.49679
1.2215	1.10518	1.17759	1.78019
1.22699	1.50085	1.60204	1.76396
0.991593	0.591142	1.47336	1.84377
1.18125	1.21678	1.3703	1.50559
1.35506	1.20257	1.70571	1.78289
0.978787	1.2648	1.46422	1.58675
1.30261	1.06663	1.52703	1.12682
1.14344	0.956378	1.07331	0.819753
0.723266	1.15185	1.55447	1.87894
1.31847	1.17755	1.141	1.54008
1.69413	1.11329	1.85939	2.12311
0.551902	2.36119	1.12881	1.43254
2.08503	0.606698	1.30444	1.44742
0.685456	1.08489	1.82341	0.92256
1.59533	1.46974	1.43007	2.14272
0.830597	1.50085	1.23309	1.04498
0.751318	1.88435	1.72279	1.06392
0.387246	1.76396	1.15625	1.95131
0.393344	1.01455	0.831816	1.67603
1.49166	1.57593	2.3997	1.08489
1.27334	0.82584	1.37579	1.53129
1.0477	1.49071	1.69961	0.794051
0.636059	2.07711	1.12515	1.85459
1.48739	1.28847	1.65388	1.76193
1.2526	1.16335	0.761075	0.733178
1.41726	1.3906	1.2087	2.13393
1.57826	1.34867	1.69534	1.46839
1.14588	0.687862	1.17028	1.75584
1.67949	1.41495	1.75999	1.62665
1.04404	1.05716	1.04526	1.41292
1.14649	0.587084	2.16858	1.18702
0.917803	1.43321	1.8045	1.05175
0.721436	0.754145	1.1099	1.88164
1.00989	1.50829	0.729974	1.697
1.86671	0.98952	1.93867	1.27224
1.09283	0.562735	1.15015	1.40278
1.4447	1.45012	0.70619	0.882655
1.11417	1.21678	1.513	1.45892
0.936708	0.692596	0.826328	1.38181
1.16601	1.07001	0.908046	0.961113
1.51788	0.650662	0.721436	1.52926
0.956223	1.07339	1.3081	1.17214
1.04953	1.82415	1.62338	0.388909
0.730584	1.01049	1.82463	1.64221
1.05136	1.14103	2.08747	1.11668
1.5252	0.823811	1.89232	1.49409
0.903777	0.56544	0.933049	1.00913
0.915364	1.22625	1.73742	0.996284
1.09344	0.596553	1.18674	1.04972
1.05014	0.571527	0.983666	1.09571
1.18186	1.08827	1.27334	1.35814
1.1593	1.0673	2.00514	0.975993
1.47397	0.8928	1.3142	2.05412
2.41251	0.553265	1.21052	1.85797
1.59838	1.33176	1.63131	1.52791
1.26297	0.82584	1.49044	1.54481
1.11051	1.51708	1.24102	1.83903
1.16296	0.701389	1.73193	1.64762
1.54776	2.5898	1.38372	1.43727
0.955003	0.933382	1.38677	1.46771
0.875725	1.22219	1.30383	1.69564
1.15381	0.852218	1.45934	1.37234
2.38629	0.944204	1.59106	1.51844
1.11417	0.852218	0.895239	1.53399
0.653744	1.302	1.11356	1.36558
0.479941	1.36625	0.600079	1.40007
0.703141	0.819753	1.3081	0.802167
0.540925	1.00169	0.955003	1.90329
0.998911	1.27495	0.804374	1.41563
1.71059	1.05175	1.26968	1.62124
1.2465	0.957731	0.703751	1.6138
1.50995	1.83633	2.37775	2.046
1.34042	1.15861	1.49288	1.29388
0.611666	0.755498	1.82585	1.92628
1.1471	1.00981	1.2215	1.94319
0.758636	1.50829	0.85682	1.64695
1.10502	1.30606	1.09283	1.48124
1.28432	0.97464	1.75877	1.25127
1.83256	0.683804	1.03428	0.802844
1.00318	1.65236	0.763515	1.04295
1.01294	1.30538	1.46605	0.714916
0.495797	1.9486	1.64595	1.69023
1.49898	1.26751	1.18857	1.56308
1.50568	0.799462	0.825108	1.13223
1.71303	1.0646	1.39774	0.685156
1.98624	0.707476	2.0027	1.34461
1.71669	1.25195	1.70388	1.59757
0.627521	1.07407	1.00745	1.73893
1.83987	0.934735	1.29224	1.70849
0.839134	0.913091	1.89903	1.04566
1.44104	3.31148	0.940977	0.615491
1.00989	1.32703	1.01416	2.06697
0.953174	1.08151	1.327	1.85121
1.23492	1.69159	0.697652	1.66927
1.44775	1.32973	2.14723	1.34123
1.32273	0.950291	0.973908	2.72777
0.503725	1.30471	1.21296	1.97904
0.89463	1.10653	1.78926	1.68685
0.481161	1.50423	0.952564	0.934058
0.85377	1.59757	1.35567	1.84174
1.27395	0.907004	0.895849	1.32026
0.952564	1.05377	2.63998	1.39263
1.29346	1.36828	0.908656	1.24045
1.03611	1.26615	1.39043	1.46839
1.37945	0.925265	0.900118	1.18228
1.5746	1.55361	0.876944	1.37708
0.78242	1.11059	1.56728	1.99189
1.33676	1.15117	1.31054	1.20393
0.920852	1.02131	2.46984	1.73081
1.36176	1.1302	0.950734	1.23977
1.28188	1.62733	1.1221	0.72168
0.989154	1.38316	1.60631	0.752793
0.601298	1.61854	1.64534	1.29118
0.776321	1.35408	0.93061	0.767673
1.64473	1.00372	1.86549	1.98377
1.2831	1.38316	0.998302	1.15793
1.07392	0.745353	1.80755	1.22625
1.43007	1.07001	1.38128	2.3179
1.12881	1.41428	0.684236	1.44945
0.67021	1.58404	1.3514	1.57863
0.971469	2.98073	1.46117	1.53332
1.31115	0.759556	0.815961	1.73081
1.38128	1.47041	0.889751	1.30809
0.875725	1.42172	0.582393	1.48191
0.769613	0.972611	1.67949	0.701389
1.1471	0.896182	0.678748	1.20528
1.10929	1.41428	1.35323	2.00609
1.05441	1.44201	1.54167	1.26142
1.36054	0.850865	1.63436	1.35543
1.30017	1.56646	1.33066	1.28441
1.18979	1.0673	0.614105	2.08929
1.40811	0.60264	1.60753	1.26615
0.878164	1.45148	0.861698	1.32838
1.30017	0.618873	1.86183	1.34258
0.772662	1.07745	0.777541	1.06663
0.528118	0.653367	1.17089	1.23842
1.61973	0.507273	0.573246	2.54177
0.581174	1.53805	1.05685	1.09774
1.36115	1.80183	1.65083	1.14711
0.678748	1.18702	0.992203	1.2019
0.660452	1.09368	2.15211	0.944204
0.797056	0.944204	1.9838	1.28577
2.07832	0.88536	1.44104	1.50761
1.01294	0.497804	1.54959	1.48529
1.31907	1.01116	1.4325	1.16335
0.995252	1.33311	0.741561	0.932029
1.04892	2.31993	0.984885	2.69869
0.656184	1.66453	1.21357	1.68415
1.58252	2.00407	0.63301	1.55699
0.688505	1.30335	0.93	1.60501
0.569587	1.17755	2.22285	0.631047
1.09709	0.802167	1.53557	0.854247
1.58801	0.637135	1.86183	0.8184
1.42153	1.39872	1.13247	1.28306
0.729364	1.64897	1.1038	1.05919
1.11051	1.5367	1.35445	1.43863
1.41909	1.43727	1.05502	1.84647
1.22699	0.973287	1.13978	1.91817
1.07941	1.27427	1.05502	0.544473
0.875725	0.668247	0.841574	0.7812
0.74278	0.909033	0.599469	1.04769
1.36969	0.652015	0.934879	1.06595
1.13491	1.6368	1.1782	0.904298
1.35384	1.50694	0.986105	1.77004
0.993423	1.74502	1.85573	1.61989
0.828157	0.941498	1.13551	1.11803
1.4819	0.983433	0.692164	1.55699
1.29651	1.75855	1.04404	1.05039
0.650085	0.771731	0.89158	1.19852
1.35749	0.752793	1.53618	1.33785
1.66668	1.49071	0.724485	1.86203
1.33615	1.56443	1.46605	1.03957
1.08368	1.51438	0.85743	1.20731
1.81365	0.583025	1.13186	2.50457
1.17698	1.17687	1.33859	2.16572
1.02574	1.50288	1.09222	2.59183
0.903167	0.555295	0.820839	2.20765
1.29834	1.01522	1.10441	1.74299
0.796446	1.04836	1.45995	1.57999
1.47458	1.33852	1.33615	2.14204
1.94904	1.07339	1.70815	0.927295
1.08978	1.09436	1.23431	0.947585
0.696433	1.92358	1.5252	1.08218
0.636059	1.00508	1.43677	2.52487
1.23431	2.03585	1.08124	0.884007
1.06477	1.1762	1.37091	0.659455
1.18247	1.49206	0.604348	0.670953
1.91915	1.8857	1.13795	1.74502
1.46849	1.29659	1.68254	1.36761
0.538485	1.98513	1.6801	1.95131
1.5685	0.7812	0.950734	1.32026
1.21235	1.31688	1.17515	0.573556
1.56545	1.33785	1.59167	1.61854
0.903777	1.07136	1.60692	1.64559
1.17881	1.01387	1.1904	1.23707
1.70876	1.80724	1.3142	1.52047
1.2898	0.449105	1.01538	1.92696
1.32212	1.58337	1.58557	1.49273
1.51361	1.66115	1.277	0.988844
1.49654	1.67265	1.23736	1.14305
1.08551	0.879949	1.15808	1.32094
2.51557	1.68617	0.853161	0.777818
1.88927	1.48259	1.38006	1.41563
0.962931	1.62598	1.74718	1.06392
1.39592	1.21069	1.9899	0.415964
1.31847	0.914444	1.39287	1.16335
0.468964	1.00575	1.5502	1.00305
1.13552	1.59825	1.78377	1.02604
1.79475	1.45012	2.23932	1.78763
1.0977	1.93034	1.4386	1.84715
1.83866	1.90464	1.08063	1.03484
1.70937	0.792698	0.984275	2.36321
1.39713	0.917149	1.52337	1.53602
1.20809	0.663513	1.0977	1.59892
1.20504	1.06324	1.14588	3.01185
2.13382	1.13697	1.23492	1.5252
1.44043	1.20055	0.814741	1.30876
0.317725	2.09335	0.845233	1.78628
1.23919	0.883331	1.277	2.1062
0.4092	1.49747	1.14893	1.71729
1.18796	1.09571	1.06965	1.28983
0.889751	0.660807	2.84428	0.808931
0.573246	1.27359	1.56972	1.79507
0.847672	1.14779	1.34652	1.49138
1.10624	1.44336	1.83927	1.33785
1.13003	1.39399	1.43129	1.44133
0.77937	2.09808	1.69717	1.42983
0.926951	1.04836	0.679357	1.60028
1.46788	1.1789	1.48739	2.17789
0.737902	0.917825	0.89463	0.785258
1.21357	0.393644	0.589711	2.3808
1.66546	1.31012	1.39348	2.04329
1.65022	1.13494	1.12881	1.74367
1.12149	1.31079	0.950734	1.37843
2.00453	1.08286	0.603128	1.02063
1.65692	1.33514	1.5874	0.741971
1.0294	2.15151	1.19894	1.17146
1.15198	1.54481	1.23797	1.90329
1.2087	1.20866	0.824498	1.25736
1.14405	1.34123	1.26358	1.55293
1.1282	1.49544	1.75511	1.59622
1.46239	1.22895	0.878774	1.54143
1.08551	1.58201	1.2526	0.752793
1.63863	1.60569	0.829377	1.25127
1.49593	1.33108	0.6696	1.47853
1.24711	0.826516	2.26188	1.27427
0.924511	1.01928	1.4014	1.84241
1.72096	0.676364	0.873285	1.3764
1.12759	1.27697	1.32456	1.00508
1.45019	1.38113	1.16845	0.992225
0.656793	1.29794	0.993423	2.17586
0.775102	1.17484	1.56667	1.9087
1.29651	1.24045	1.50751	1.61177
0.808643	1.68009	1.70388	1.66521
0.756807	0.992902	0.684236	1.28306
1.39896	1.16876	1.86793	0.980051
0.809252	0.86304	1.43311	1.37775
2.23139	1.54549	1.40506	1.09639
1.0416	1.20257	1.69656	0.743324
1.26175	0.616167	1.68315	1.83227
0.902557	0.90024	1.2154	0.896182
0.874505	1.18364	1.3575	1.80724
1.65083	1.63748	1.07758	1.39601
1.01111	0.873185	1.6246	3.25804
1.13247	0.456545	0.674479	1.81198
2.15211	1.883	0.773882	0.813665
1.327	0.607375	1.34347	1.78222
1.28553	1.18228	1.33188	1.93913
1.42397	1.01996	1.44348	1.68617
0.690944	0.573556	0.704361	1.58201
1.48251	1.46636	1.674	1.84715
1.00196	1.17484	1.09588	1.36084
1.34957	1.47853	0.733633	1.39804
1.5002	0.710182	1.81487	1.48732
1.08673	1.09639	1.37335	1.37572
1.24346	1.71932	1.9594	1.22219
1.57947	1.06392	0.404321	2.0947
0.356754	1.22489	1.82951	0.432196
1.52459	0.896182	1.22394	1.36964
1.55386	1.46365	0.964151	0.921207
1.38128	1.73623	1.11539	1.87015
1.86854	1.36761	2.5607	1.66588
2.06307	1.15252	1.71547	1.17823
1.08978	1.14373	1.19345	2.06697
1.44043	1.4995	1.39835	1.55361
0.772662	1.06865	1.76974	1.15726
1.302	1.44336	1.44836	0.893476
2.393	1.11803	1.11844	1.60569
0.906216	1.00981	1.35384	1.15929
1.09222	1.31891	0.945246	1.96145
1.24528	1.25533	0.923292	1.47177
1.15625	1.66724	1.25138	0.985462
1.03428	0.815018	2.09052	1.88164
1.40323	0.92256	1.1782	1.85053
1.2898	1.92628	1.02757	1.54076
0.764125	0.649985	1.36359	0.84816
1.10624	1.67806	0.912315	1.00305
0.744	0.950291	1.33493	1.19446
1.28249	1.1417	1.04526	1.12479
1.29346	0.878596	1.34713	1.25533
1.2087	1.2134	1.09466	1.59892
0.762295	0.649309	1.37823	1.02672
1.06843	0.768349	1.27578	1.20799
1.71486	0.959084	1.28614	1.87894
1.22211	1.26548	2.53753	0.888065
1.52276	0.532975	1.22333	0.973287
1.26358	1.42577	1.92708	0.921884
2.03014	1.33176	1.50203	1.31147
1.30566	1.53196	1.80146	1.54414
0.545193	1.28103	1.42397	1.48935
1.57338	1.74502	1.49227	1.21137
0.793397	0.887389	1.7112	1.93643
1.28553	1.3906	1.99233	2.05615
0.838525	1.08421	1.5624	1.36964
0.814131	1.15726	0.956223	1.41766
0.66838	0.735207	1.65083	1.06257
0.774492	0.973287	1.14588	1.36558
2.07893	1.29321	0.985495	1.36423
1.01904	1.03145	0.715338	0.867098
1.02087	0.871833	1.0355	1.54143
1.62277	1.65709	2.66437	2.43491
1.6557	1.83903	1.55203	0.585055
1.79597	1.72608	1.08734	0.804873
1.33188	1.09436	0.881213	1.55023
1.1532	1.18025	1.52703	1.75584
1.57277	0.567469	1.30688	2.20697
1.08856	1.33785	2.39117	1.26615
1.17637	0.967876	1.0727	1.12344
0.954393	1.18769	2.07527	2.06494
0.738511	1.23707	1.01477	1.71458
1.37701	1.41495	1.14649	1.7254
1.34225	0.873185	0.664721	1.9114
0.864138	1.03348	1.68498	1.49747
0.865357	1.01455	1.25077	3.05919
1.68681	0.472778	1.75206	1.81807
1.24528	1.28239	1.60265	1.82753
1.32578	1.04498	1.38067	1.05783
0.971469	1.72202	0.992203	1.08895
0.890361	1.72946	0.63301	1.27765
0.732413	1.29524	1.43494	0.337505
1.05746	1.1275	0.748879	1.60839
1.01965	1.08895	1.23187	1.32432
1.41116	0.728444	2.1021	1.07542
0.953784	0.970582	1.12759	2.19074
1.48068	1.16605	2.42288	1.69903
1.33737	0.909709	1.64717	2.10214
1.80816	0.973964	1.03489	0.936764
1.46666	1.11735	1.16357	0.562735
0.698262	0.824487	1.52642	0.73656
1.40933	1.99121	1.66363	1.18161
1.12637	0.764291	1.9161	0.965847
0.836695	0.930676	1.28797	1.03484
1.40567	0.884684	1.39774	1.36558
0.523239	1.54211	1.75877	2.34969
0.66777	0.932029	0.89341	1.58878
1.24041	1.91546	1.49532	1.10247
0.461646	0.739942	0.941587	2.11364
1.14832	1.27765	1.85634	1.36828
1.43007	0.802167	1.65449	0.969905
1.39653	0.809607	2.49362	0.720327
0.947685	1.26548	1.10502	1.63477
0.950125	0.754145	1.31054	2.09876
1.22516	1.63071	1.44348	2.12175
2.27652	1.41901	1.21235	1.65844
1.28249	1.27562	0.878164	1.54279
1.44287	0.94488	1.37762	1.23369
0.331751	1.29253	0.750098	1.09706
1.71913	1.36693	0.678138	1.511
0.895239	1.22016	1.04648	1.78492
0.811692	1.35949	1.60631	1.24248
1.16235	0.8184	1.39591	1.75652
1.33981	0.448429	0.842184	1.23977
0.947075	0.992225	0.500675	1.65506
1.08246	0.683127	1.66485	1.96889
1.65205	1.45283	1.43311	1.76666
1.27822	1.35949	1.60143	1.48529
0.653744	0.927295	1.43982	1.02131
1.15015	1.47447	0.996472	1.08353
1.10807	0.828545	1.78255	1.09436
0.859259	0.846131	0.615934	1.51167
1.05624	1.5022	0.923902	0.67704
1.20382	0.975316	1.62704	1.7741
1.09222	0.940822	1.09039	2.10687
1.03367	1.3507	1.00074	1.14644
0.927561	1.26751	0.923902	1.19175
1.33981	1.14914	1.75999	1.25939
1.96916	0.407171	0.839744	1.99054
0.420177	1.36558	0.859869	1.45012
0.70802	1.81604	1.11539	1.57863
0.719607	1.09841	0.574466	2.14881
0.914144	0.975316	0.902557	1.90802
0.876334	1.39128	0.919633	1.08895
1.69717	1.01522	1.32578	1.11532
1.38921	0.861011	2.02405	1.57457
1.00806	0.912415	1.51178	1.43863
1.23492	1.21475	1.61058	0.934735
1.9161	1.15929	1.69473	1.94455
1.37457	0.798109	0.923902	1.27765
1.63558	0.891447	1.56179	1.59081
0.489698	1.0788	1.71303	1.40616
0.683016	1.41631	2.17711	1.47244
0.905607	0.553942	1.49715	1.04295
0.81718	0.919855	1.00379	1.16335
1.2831	0.646604	1.0971	2.10417
1.63314	1.58472	2.00148	1.68076
0.875115	1.32161	1.50264	1.79777
1.17149	1.7856	1.01294	1.46974
1.78377	1.11127	1.40628	0.90768
1.81975	1.44877	1.19284	2.20359
1.09953	1.20325	1.2026	1.40007
1.18674	1.15726	1.88378	1.16808
0.955003	1.5996	1.3209	1.10924
0.574466	0.688538	0.828157	2.16031
2.2814	1.24586	1.4691	1.1904
1.18308	1.72879	1.59045	1.24857
0.567148	1.94252	1.30871	1.87488
1.08551	1.46365	1.00684	1.35543
1.96794	2.04668	0.63057	0.667571
1.75999	0.955025	0.922072	0.982756
0.611056	0.946233	1.39957	1.32703
1.06782	1.05986	1.37579	2.37133
1.13491	1.56578	0.392125	1.38046
1.73254	1.41563	1.5441	1.2046
2.071	0.700713	1.50447	1.70782
1.70022	1.2019	1.65388	1.59216
1.51971	2.37877	1.19345	2.22185
1.68864	1.45418	1.43799	0.630371
2.50582	1.86068	1.58313	1.85932
1.42336	1.28306	2.02344	1.21475
1.17515	1.23233	1.0166	1.1904
0.970859	1.18431	1.75572	1.04228
0.744	1.68956	1.32639	1.24789
1.74413	1.50897	1.4508	1.5624
0.48177	0.984785	0.761685	0.458575
1.10624	1.08624	1.65631	1.81536
1.21418	0.756175	1.92891	1.56511
0.881213	0.744676	0.89219	0.910385
1.04221	0.660807	1.06538	1.22557
1.60692	0.695978	1.37457	1.5367
1.51361	0.66216	0.96659	1.77884
1.4569	0.710182	1.70693	1.62936
1.28066	1.45351	1.56667	1.26007
1.60082	1.37843	1.85634	1.79845
1.31359	1.67332	0.74217	1.92561
0.835475	1.23639	0.746439	1.78357
0.654354	1.55158	2.69182	0.809607
0.726925	0.97464	2.26005	1.25533
1.33981	1.51438	1.42519	1.3906
0.765954	1.75787	0.67143	1.48327
1.21174	0.890095	1.66668	1.7971
0.587272	0.761585	0.919023	1.73758
1.40628	0.898211	1.45568	1.25533
0.642767	0.895505	1.88012	1.24857
1.21235	1.04228	0.660452	1.34596
1.58557	0.840044	0.796446	1.86473
1.11722	2.13325	1.02026	1.14711
1.45324	1.75449	1.05136	1.22219
0.551292	0.865069	1.15442	1.95875
1.71791	0.820429	1.17637	1.49003
1.48861	1.25127	0.949515	1.55496
0.765954	0.419345	1.33798	1.66318
1.35079	1.96822	1.04892	0.706124
0.765954	1.90193	0.726925	0.690567
0.628131	1.78154	1.62765	0.702065
0.959882	1.19446	1.25626	1.883
1.81609	1.12073	0.492748	1.81604
1.24833	1.41631	0.55678	0.738589
1.35018	1.05445	1.05441	1.79439
1.10563	1.57728	0.800105	1.5137
1.24711	0.911738	2.06734	2.57762
1.277	1.87285	1.13917	1.11262
1.21479	1.06189	1.09953	1.24316
1.20809	1.23842	1.78499	1.53873
1.45873	1.03822	1.10197	1.23436
1.35323	1.57796	0.81901	0.789993
1.68986	1.29794	1.25321	1.97025
1.62948	1.55564	1.67827	1.64695
1.51361	0.886713	1.55203	1.60501
1.08307	0.910385	1.74108	0.801491
1.32334	1.24045	1.77218	1.82009
0.921462	1.2905	0.498846	2.27191
0.889751	0.793375	1.70083	2.00271
0.859869	1.12885	0.945246	0.687862
1.70144	1.28171	1.9466	1.2418
1.19162	1.19175	0.958052	1.41022
1.1282	1.27765	1.10746	2.16166
1.64595	1.34664	2.1576	1.03145
1.23065	1.13697	2.81866	1.85188
2.19724	0.871156	0.912925	1.55361
1.43128	1.13697	1.81365	1.75516
0.78303	0.672305	0.685456	0.819076
1.31542	1.54143	0.583003	0.558676
1.76669	0.861011	1.5685	1.76125
2.08259	1.08692	1.78194	1.49815
1.23492	1.05445	1.30383	0.936764
1.24711	1.75449	0.944026	1.13697
1.00623	1.05039	2.29847	1.56375
0.581174	0.997636	0.998302	1.24113
1.14466	1.76531	1.40262	1.90802
0.785469	0.746029	1.18064	1.25533
0.514702	1.5367	1.38433	1.00102
1.23309	0.934735	0.834866	1.76463
0.863528	1.00913	1.71303	1.37572
1.67705	0.732502	2.10393	1.11127
0.902557	1.42172	0.842793	0.603993
1.14344	0.510655	1.68498	2.25432
1.24285	1.32297	0.972689	1.75787
0.863528	1.71188	1.71059	1.13629
1.6057	0.988844	0.775102	1.69159
1.01904	1.26007	1.00989	0.7812
1.47275	0.794051	1.53191	1.03619
1.30261	1.09571	2.26859	0.949615
0.811692	1.64424	1.54471	1.30809
0.992203	0.846131	1.37518	1.70714
1.67766	0.84816	0.422007	0.464662
1.61424	1.46906	1.1349	1.91817
0.739731	3.43322	2.3436	1.8742
0.865357	1.22828	0.956833	0.653367
1.11783	1.30065	1.51727	1.54549
1.02026	0.438284	1.09283	1.86676
1.5996	0.921207	0.738511	2.02977
0.417128	0.854924	0.758636	1.54617
1.95453	0.779171	2.42105	1.41833
1.37701	1.42848	0.963541	2.03383
0.731193	1.29253	1.19589	1.36828
1.34957	1.34596	1.12332	1.70782
1.04892	1.93711	0.760466	1.36355
0.70619	0.91512	1.36786	1.32026
1.84658	0.549207	1.70876	1.55902
1.28675	1.52723	1.52581	1.59554
0.973298	1.72608	0.510433	1.66927
0.994643	0.566116	1.23736	1.53332
0.682407	1.61042	1.38311	1.19852
1.45873	1.40616	1.38982	2.1461
0.608007	1.93237	0.681187	0.869127
0.547023	1.51032	1.2587	1.01455
1.32395	1.08083	1.45324	0.869804
1.6246	1.19852	0.937318	1.18161
1.7234	0.760909	1.09649	1.98242
1.62521	1.24992	1.21906	2.04262
0.911095	1.43119	0.978787	1.45283
0.723875	1.34799	1.81304	2.26514
2.00331	1.61313	1.4014	0.986815
2.01795	1.07474	1.39713	1.60636
1.29895	1.23504	2.02466	1.40548
1.35384	1.0186	0.907436	1.54481
0.911095	0.718298	0.804374	2.2435
1.42275	1.57863	1.49471	2.33007
0.890361	2.0602	1.4258	1.46297
1.85024	1.73555	2.01002	1.06392
1.53862	1.40751	1.0977	1.65168
1.82463	1.54549	0.600079	1.20799
0.714728	1.3764	1.16845	1.84309
1.2276	1.29118	0.842793	1.75313
1.2087	0.864393	1.6179	0.895505
1.39043	1.44607	0.831207	0.713564
0.606787	1.40684	1.17454	1.34123
0.790957	0.56544	0.620813	1.51776
1.39713	1.03551	1.2215	1.46162
1.45507	0.784582	0.70741	1.94455
1.05868	1.37911	1.52032	1.30471
1.23126	1.07204	0.904387	0.977345
0.714118	1.56375	1.53069	2.22794
1.02452	1.67062	0.74278	1.2878
1.29529	1.74231	2.03075	1.08421
0.702531	1.37369	1.3453	1.19175
1.28675	0.774436	0.720216	1.66994
1.62155	1.20393	1.26541	0.976669
0.731803	1.09706	1.78072	1.75246
0.889751	1.28509	0.7068	1.95672
1.41726	1.4021	1.45812	1.48732
1.488	1.46162	0.555561	1.38249
2.41495	0.913767	1.65814	1.46162
1.4941	1.50626	1.57399	1.55902
1.09161	1.42036	0.922682	0.970582
0.978787	1.34055	0.85743	1.58675
0.939148	1.0903	1.75877	1.22151
0.500066	1.41495	0.601298	2.10079
0.786079	1.71932	1.6551	0.869804
1.47458	0.633753	1.47763	2.12987
1.21235	1.15388	0.613495	0.316538
1.14771	1.19987	1.66241	2.75415
0.905607	0.99696	2.01185	2.34157
1.85695	0.748058	1.4819	2.13866
1.81487	0.925265	1.85268	2.08726
1.70693	1.33379	1.35628	1.94387
1.5374	1.65777	1.29346	2.40515
1.22394	0.796756	1.02696	0.805549
1.52581	1.47177	1.17454	1.06527
1.75328	0.965171	1.4691	1.30606
1.29651	0.94488	1.28797	1.58269
0.701311	1.40345	1.42092	1.05783
0.674479	0.563411	1.64412	1.45283
1.00562	1.31417	0.809862	1.37708
1.00318	1.19919	1.03489	1.59148
1.38555	1.05175	2.12833	0.98208
2.39544	0.698684	0.8928	1.9114
0.783639	1.49882	0.709849	1.98648
2.06368	1.14103	0.608616	1.32026
1.46788	1.70444	1.81853	1.67332
1.43921	0.94488	0.959882	1.04025
0.958662	0.890095	1.54106	0.963818
1.20199	1.10924	1.74108	1.29929
0.852551	1.17484	0.903167	1.23977
0.811692	0.574909	1.10929	1.0301
1.12881	1.52723	0.801934	1.42307
1.61912	0.972611	1.25931	1.89923
1.45934	1.44471	1.40201	2.21306
1.62338	0.913091	1.00745	1.19581
1.82524	1.58201	0.642767	1.53129
1.35384	1.63139	1.02209	0.443695
0.5952	1.18634	1.24468	1.14035
0.895849	0.894153	1.86488	1.40075
1.18674	0.748058	0.590931	1.20934
1.46727	0.917825	1.92098	1.03889
1.57155	1.24721	0.881213	1.78628
1.91001	1.21475	1.75694	2.34833
1.42946	1.20866	1.50508	1.15726
1.32517	0.867098	1.50751	1.63274
1.04343	1.22557	1.52642	1.59554
0.932439	0.620902	1.11844	1.36152
1.06721	0.991549	1.4697	1.07542
2.67474	1.14305	1.2276	1.24451
1.57033	1.02334	0.211003	1.41428
1.27395	1.29388	1.84841	1.08151
1.24163	1.47785	1.7362	1.465
1.48678	1.6483	1.39652	1.40616
1.19467	1.24992	1.55325	1.30065
1.06599	1.19919	1.14405	2.04938
1.34774	1.06392	1.6246	1.47244
1.33676	1.6625	2.01917	1.62192
0.972079	1.13764	1.56545	1.18769
1.31786	2.04127	0.652525	1.91276
0.96781	0.64728	1.06782	1.27765
0.458597	2.43761	1.91367	1.12209
1.5002	0.927295	1.71791	1.25668
1.84902	1.03687	1.05258	2.7413
1.29285	0.744676	1.1038	1.15996
0.828157	1.08624	1.36542	1.67332
1.23675	1.6855	1.65022	1.94387
1.78804	1.07474	1.51483	1.93305
1.01172	0.592495	1.45751	1.57796
1.19223	0.727767	0.411639	0.893476
1.36664	1.0301	2.47228	1.19378
1.26236	0.742647	1.68193	2.26176
1.56606	1.66994	1.27212	1.31282
1.8539	0.401084	0.698872	1.46568
1.45934	2.04329	0.806203	1.20325
1.16662	1.34664	1.84475	1.79101
1.32578	1.95604	2.57656	1.5482
1.20138	0.944204	0.964761	1.69023
1.30749	1.2276	1.93745	1.37978
1.28493	1.14644	1.65327	1.01725
0.640938	1.3392	1.5746	2.0947
1.67095	1.08489	1.34164	0.702742
1.51849	1.94116	0.859869	1.12073
1.20382	1.17214	1.5441	1.13832
1.54106	1.46568	0.920852	1.5252
1.56545	1.08151	0.688505	1.84715
0.909266	0.895505	1.4569	1.31959
0.74339	0.84072	1.45019	0.748058
0.661672	1.44809	1.52398	1.74367
1.58496	1.13561	1.15808	1.37775
1.00318	1.56308	1.73315	1.41157
0.564708	0.947585	1.54167	2.70681
1.07392	1.41225	1.69595	1.07812
1.52154	0.891447	0.986715	0.946909
1.42885	1.84106	1.07209	1.67332
1.11844	1.52317	1.44287	0.789316
1.23614	0.714916	1.82951	1.34596
1.10136	1.2019	0.939148	2.57559
1.36298	1.24451	1.28919	1.23842
1.86854	1.21678	1.01721	2.39703
1.88988	1.21813	1.35384	2.41394
1.54472	0.769025	0.744	1.87353
1.09344	1.63274	1.74901	1.68144
1.51788	1.20799	1.5441	1.4995
1.33127	1.56916	1.1721	1.09368
1.8478	1.35543	2.06795	1.97025
0.836695	1.00711	0.656184	1.697
1.01294	0.852218	1.45873	0.845455
0.81718	1.13629	1.17637	1.49476
0.884262	1.30876	1.16967	1.24992
1.28797	1.0416	1.35932	1.4623
1.69169	1.26615	1.15625	2.00001
1.04404	1.55361	0.863528	1.43592
0.890361	1.40616	1.54654	1.39263
0.916584	1.07677	2.20334	1.43186
0.921462	1.09165	0.958052	1.23572
0.896459	0.704771	1.66851	1.62395
0.933049	1.77004	1.59777	2.63647
1.2398	1.01252	1.16174	1.23977
1.47336	0.930676	1.71791	0.604669
0.96903	1.05783	1.18979	1.46974
0.886092	1.54076	2.40702	0.746705
1.13613	1.55023	0.778761	1.96889
1.55569	1.16132	1.15381	1.74975
1.25199	1.21948	1.10441	1.43795
0.82023	1.5252	1.2087	1.86135
1.70388	0.971258	2.33018	1.02469
0.658623	1.30403	0.922072	1.97092
1.19467	2.00001	1.10563	1.75787
0.933659	1.26548	1.49593	1.25601
1.07697	1.17958	1.63863	1.63274
1.57216	0.393644	1.38555	1.47785
1.2587	1.16199	0.887311	1.95063
1.08368	1.31215	1.96489	1.80792
0.847062	1.03889	1.81792	1.23572
1.2831	0.676364	1.14466	1.68347
1.74474	1.01184	1.70449	0.739942
1.07331	1.78357	1.63924	1.93169
0.955003	1.17281	1.38921	1.15861
0.980616	0.920531	1.67034	2.00271
1.66058	0.562058	1.03123	1.66994
0.789128	0.786611	1.14771	0.824487
2.18809	1.25939	1.62338	1.75787
1.78316	1.22828	0.927561	1.55902
1.07453	1.32364	1.65753	1.11397
0.723266	4.06968	1.00135	1.21204
1.48922	1.3649	1.17332	1.28306
1.10319	0.933382	0.953174	1.86
0.985495	1.69497	1.86183	1.0646
1.00257	1.30876	1.24955	1.38857
1.277	1.36287	0.656793	1.2763
1.36603	1.39331	1.29529	1.21881
0.885482	0.875891	1.11722	1.66521
1.52642	0.812989	1.22516	1.70105
1.11539	1.27359	1.30993	1.5137
0.696433	0.913767	1.42885	1.13561
1.47458	0.514713	1.08917	1.49341
1.50447	0.813665	1.03428	1.65168
1.14527	1.116	1.649	1.52588
1.80329	1.1302	0.977567	1.48732
1.57643	0.810284	2.03807	1.13156
1.03489	1.38452	1.5069	1.56646
1.63741	1.30944	1.81548	1.45012
1.28675	1.3879	1.17332	1.42104
1.88561	0.819753	1.24407	1.81198
1.21357	0.843425	1.25748	1.18567
1.10441	1.04498	0.795836	2.09605
1.39348	1.93981	1.77767	0.700036
0.583613	0.590465	0.889141	1.18431
0.998911	0.886713	0.695213	1.32567
1.82524	1.12817	1.62948	1.36558
1.83805	0.911062	1.07636	1.31282
1.15137	1.35746	1.55752	1.01387
1.59106	1.60501	1.02087	1.61448
1.46178	1.24519	0.764125	0.850865
1.26236	1.14779	0.503115	0.511331
1.02696	0.445724	1.71364	1.71796
1.15015	1.74637	1.42885	1.77072
1.0727	1.02943	1.13308	1.46703
1.835	1.10247	0.880603	1.56511
1.0727	0.528916	1.3392	0.920531
0.587272	1.04836	0.961711	0.902945
1.64046	1.67197	1.04282	0.805549
0.693384	1.51844	0.89341	1.42442
0.732413	0.746705	1.9655	1.99324
1.23614	1.55699	1.65449	1.81063
1.27578	0.766996	1.55691	1.43186
1.26602	1.07136	1.58557	2.14069
0.628741	1.35746	1.64473	0.982756
1.76487	1.20257	0.426885	1.17146
1.06965	1.24924	1.18552	0.340211
0.728144	1.11803	0.467134	0.913767
0.772662	0.836662	1.6179	2.1576
1.32578	0.823135	1.51727	2.58844
1.03062	7.50625	1.74535	1.53467
0.726315	1.52114	1.00623	1.80657
0.733023	1.46027	0.512262	1.36558
1.0727	1.57052	1.07209	1.68009
0.638498	1.29997	1.5063	4.30303
0.89158	1.12073	1.4691	1.06189
0.695213	0.570175	1.0605	1.32703
1.15381	0.994931	1.92037	1.48191
0.78181	0.552589	2.01795	0.94488
1.69778	1.6253	1.52276	1.45283
1.66729	1.19243	0.729974	2.046
0.872066	1.41495	0.858039	1.04701
0.722656	0.776465	1.88012	1.22963
1.89171	1.66453	1.28127	2.23876
1.13552	1.33108	1.17454	1.1762
1.28249	1.17823	1.6679	1.58945
0.946466	1.10518	1.20077	1.24316
0.721436	0.9672	0.744	1.36761
1.141	1.13223	0.341508	1.12073
1.43494	1.16267	0.67143	1.28036
1.71547	0.703418	1.26907	1.70376
0.553731	0.886713	0.574466	0.883331
0.89158	0.544473	1.22333	1.58269
1.43616	1.31215	1.68864	1.61448
1.10502	1.36084	0.837305	0.835309
1.40262	1.01252	1.29651	1.11194
1.37579	0.603316	0.948905	2.45723
2.38934	1.16673	0.933049	0.677716
1.58496	1.40887	1.16235	1.60839
0.939757	1.15996	0.986105	1.57119
1.26785	1.12006	1.16296	1.2418
1.20748	0.447753	1.23553	1.03889
1.0477	1.04972	1.76609	1.92561
1.84109	1.67468	1.091	1.55496
0.714118	1.0044	1.08917	1.32297
1.19772	1.09165	1.40567	1.69023
1.10929	0.586407	1.20991	1.60975
0.89341	0.549207	1.09527	1.07542
1.38616	0.725062	2.05576	1.38655
1.1221	1.55699	1.4758	1.24519
1.36115	1.05445	0.936708	2.15963
1.66363	1.23572	2.4735	0.961113
1.51422	1.29118	1.07636	1.47583
1.63375	1.44268	0.452498	1.697
1.77584	1.30538	1.45324	1.29185
1.25077	1.07745	1.43372	0.926618
1.76243	1.14779	1.51422	0.712211
1.90269	1.71661	0.650695	1.81063
1.69656	1.61651	1.75572	1.42036
1.10502	1.75381	0.945856	1.04228
1.08856	1.25939	0.881213	2.03924
1.44653	0.727091	2.00331	1.2161
0.625692	1.13426	1.02757	1.00981
1.73925	0.756851	1.60143	1.02875
1.45995	0.991549	1.75328	1.15388
1.41543	0.809607	1.20809	1.70308
1.44348	1.27697	1.41482	1.74299
1.10868	0.718975	0.974518	1.63139
1.41238	0.910385	0.822059	2.42206
1.75206	1.79439	1.68925	1.40278
0.936098	0.901593	1.23675	1.31215
0.714118	1.25263	1.7051	1.20528
1.21845	1.33988	0.832426	2.13325
1.81609	0.973964	0.869626	1.97972
1.09405	1.1417	1.63741	1.76328
0.85743	1.32905	0.917803	1.35205
0.4836	1.40345	1.70998	0.98952
1.13308	0.645251	1.49471	1.54887
1.1343	0.859658	1.37762	1.31553
0.649475	1.70849	1.58496	0.660131
1.1843	1.2019	1.06599	1.18972
1.71364	0.748058	1.07636	1.44201
1.26968	1.48597	1.30444	1.39399
0.836085	1.6226	1.27578	0.796756
0.426275	1.18296	1.5313	1.09097
2.03136	1.62665	1.21662	1.57255
0.746439	0.520124	1.68498	1.85729
1.37518	0.924589	1.07636	1.75111
0.85682	1.0788	1.835	0.760909
1.42214	0.428815	1.63863	1.78019
0.918413	1.52249	0.914754	1.14035
0.776321	1.59081	1.07941	1.91817
1.835	1.02807	1.3203	1.82145
0.722656	1.69294	2.17346	1.64627
0.830597	1.08015	1.99294	0.817047
0.945246	1.08286	1.57094	1.09909
1.06416	1.59554	1.74474	0.756175
1.32639	0.507949	0.859869	1.76734
0.767784	0.720327	1.89537	1.80724
1.92708	1.30809	0.836085	1.40075
0.806813	1.63612	2.06369	1.74434
2.17407	1.53061	1.08551	1.77275
1.58374	1.29794	1.3331	1.46568
0.800715	1.15861	1.27639	1.37911
0.998302	1.52114	1.08551	1.93305
1.0599	1.42916	1.54471	1.2533
1.49654	1.07339	1.94294	1.05175
1.20931	0.512684	0.704361	1.38587
2.14784	1.81942	0.921462	1.19649
1.66363	0.95232	0.778151	1.83092
0.640328	1.17349	1.92037	1.49544
0.843403	0.802167	2.01795	1.39601
1.17149	1.35205	0.834866	1.54414
1.54959	0.995607	1.30505	2.10146
0.790348	1.4366	1.61363	2.18127
1.0233	0.799462	1.47763	0.8184
1.88073	1.00034	1.67217	1.69159
1.22577	1.6625	2.43447	1.5766
1.19711	0.845455	1.71913	1.95943
0.70619	0.626313	0.847062	1.15658
1.43677	1.25939	1.18308	2.06764
0.9672	0.917149	1.18552	0.978698
0.879993	1.58607	1.22882	1.11397
0.629961	0.91512	1.05685	1.1018
1.03428	1.23977	1.83744	0.752793
0.778761	0.831927	1.4569	0.61752
1.10807	1.32703	0.908656	1.69023
1.7423	1.21001	0.81718	2.03991
1.72523	1.29659	2.43325	2.06426
0.951954	1.0531	1.2154	1.65236
1.5502	2.1434	1.01721	0.615491
1.67705	1.31012	0.899508	1.52452
1.59533	1.53196	1.3142	1.63071
1.5502	0.9672	2.12528	0.924589
0.971469	1.14711	1.36115	2.0717
1.33981	1.02537	2.16492	2.13663
1.44531	0.856276	0.844013	0.478865
1.01904	1.36355	1.08185	1.19784
1.62765	1.12412	1.0355	1.75855
0.841574	1.39534	1.03245	0.824487
1.38738	0.969229	1.46605	0.792022
0.55739	1.42442	2.75768	1.11127
0.937318	1.53129	0.988544	1.76734
1.36481	1.15996	2.61315	0.918502
1.4075	1.60095	1.29041	0.987491
1.78438	1.89247	1.36542	1.15185
1.25443	1.31688	1.48434	0.858305
1.43372	1.41292	1.59106	2.15219
0.81657	1.6855	1.12576	1.76396
0.978787	0.503891	0.655574	2.75889
1.10075	1.04363	1.24772	3.33853
1.44531	1.38519	1.15015	1.56037
0.403711	0.97464	1.28431	1.33041
0.431764	0.821105	1.95574	1.18093
0.583613	0.741295	0.984885	1.33582
1.33188	1.279	1.10197	1.47921
1.07941	1.56781	1.15686	0.567469
1.49837	1.28847	1.40384	1.42307
2.23444	1.07407	1.76426	1.55902
1.04526	0.962465	0.746439	1.06595
1.5069	1.67332	1.55386	1.05986
1.46605	1.87488	1.67461	1.87623
1.21174	1.65641	1.62277	1.40887
1.2898	1.36964	1.47214	1.67603
0.713508	1.2418	1.78072	2.20968
0.983666	1.03957	0.537875	1.56781
0.748879	0.842073	2.32165	1.64153
0.523849	1.61245	1.42336	0.718298
1.16906	0.988844	0.951954	1.09909
1.2526	1.08624	1.09953	1.56308
0.950125	1.54279	1.80694	2.45385
1.25321	0.965171	1.34774	1.0274
1.11356	1.82889	0.807423	0.739265
0.809862	1.14711	1.77401	1.54076
1.1782	0.843425	1.07941	0.792698
1.32761	0.823135	1.47458	1.79033
1.22211	1.35002	1.27639	1.71188
0.839134	1.44809	1.25382	1.05986
0.971469	0.848836	1.1782	1.116
1.25687	1.66115	1.43129	1.29591
1.27151	1.34055	1.08856	1.60772
1.20809	1.55969	1.83866	0.835985
0.710459	0.891447	2.12467	1.11127
0.868407	1.36355	1.03428	1.9087
1.46605	1.18296	1.58374	1.52114
1.10258	1.55834	1.13795	1.23369
1.30627	0.610756	1.46605	0.923913
1.42397	1.44877	1.22577	1.05783
1.44226	0.61752	0.812302	1.60569
2.41434	0.666895	1.46422	1.64695
1.57155	1.05919	1.81487	1.88367
1.12271	1.5881	1.2398	1.20393
0.940977	0.755498	0.6696	1.3649
0.909266	2.01827	0.932439	1.64356
0.786079	0.959084	1.12942	2.03721
1.13917	1.26886	1.16052	1.43998
2.00758	1.97025	1.66607	1.58134
1.21784	1.32229	0.872066	1.07948
1.27944	1.22828	1.16113	1.92899
2.12101	1.53129	1.25748	1.90126
1.10685	1.093	1.20321	1.08489
0.580564	1.32364	2.09296	0.712211
1.61973	1.33988	1.90513	1.22895
0.934879	1.11397	0.939757	0.686509
1.27395	0.347651	2.69791	2.08049
1.58252	0.950967	1.03123	1.33108
1.46849	1.82618	2.02283	2.0318
1.06538	1.21475	1.4325	1.51505
1.02391	1.71932	1.22028	1.72405
1.513	1.64762	1.74474	0.694625
1.13734	0.421375	0.895239	1.29118
1.77279	0.529593	1.43555	1.15726
0.836695	0.857629	1.21906	0.782553
0.604348	1.29997	2.2631	1.43186
0.981226	1.1018	1.61546	0.791345
1.44226	0.993578	1.34103	1.3994
1.66302	0.994255	0.913534	2.47752
1.0599	0.986138	0.729974	1.58404
1.41848	1.80995	0.897679	0.950291
1.78255	0.694625	2.18626	1.75719
1.6801	1.79236	0.955613	1.31012
1.22821	0.877244	1.43921	2.60603
1.06294	1.31417	2.34238	1.16605
0.429325	1.51167	1.81609	0.812989
1.34652	1.14441	1.35871	1.89652
1.08246	1.34326	0.912925	1.73487
0.831207	1.42916	1.66973	1.57187
1.17576	1.55361	0.760466	1.80386
0.92817	1.3534	0.862308	1.42172
1.5563	1.43795	1.57521	0.988167
0.955613	1.47921	0.564098	1.25263
2.87782	1.22557	1.07697	1.93913
0.752538	1.43795	1.37152	1.15726
1.35567	1.22895	1.18003	1.68144
1.69169	1.46703	2.071	1.40684
1.07148	1.18296	1.33188	1.35205
0.880603	0.814342	1.30505	1.74231
1.01721	1.14035	1.3453	1.57931
1.35079	1.42442	1.46483	1.883
0.734243	0.743324	1.72157	1.01793
0.81901	1.54211	0.93122	0.787287
1.38677	0.874538	0.978787	1.44674
0.673259	1.41901	1.08246	1.04904
1.7295	1.0673	1.277	1.7971
1.40445	0.828545	1.00806	1.22219
1.23187	0.620902	1.43555	1.37302
1.77584	1.01793	1.33615	1.00169
1.4691	1.56511	1.65388	1.46839
1.18003	1.15117	1.48678	0.881978
1.04526	0.941498	1.4014	1.04566
1.00318	1.6138	1.0538	1.13494
1.18552	1.68956	1.51727	1.66115
0.728144	0.821105	0.7068	2.12108
1.19711	0.877244	1.02209	1.26277
0.40981	1.82483	0.692774	2.28137
1.2898	1.56511	1.62887	1.31215
1.07819	1.0788	0.766564	1.32026
0.725705	1.48394	1.53496	1.48462
1.01172	0.875891	0.67143	1.30538
1.38372	1.03822	1.82585	2.68246
1.66973	0.984109	1.93196	0.770378
0.995862	1.29185	1.62521	1.35746
1.2026	1.15996	1.34713	1.52249
1.12637	1.03754	1.4691	1.44674
2.08747	0.580996	2.0649	1.03822
0.940367	0.917149	1.69047	1.6111
1.36237	1.10247	0.847672	1.71932
1.19101	0.689891	1.55813	1.43186
1.19528	1.35205	0.550682	1.63951
0.960492	1.50694	1.11173	1.74299
0.443351	0.987491	1.8045	2.59724
1.15198	1.57187	0.448839	1.74434
1.36359	2.14001	1.60021	1.37302
0.875725	1.07474	1.14893	2.07373
0.641548	1.05039	0.926951	1.59554
1.15503	0.671629	1.94416	1.28644
0.948295	1.21813	1.19955	1.03078
1.28614	1.17755	1.41055	0.955025
1.32517	1.07745	1.77645	0.946233
1.02087	1.23369	1.12088	1.46297
1.61546	1.90802	1.31908	2.46196
0.951954	1.15523	1.36237	1.44336
1.28675	1.60433	0.673869	1.79169
1.513	1.21745	1.50569	1.68212
0.767174	0.658102	0.878164	1.82686
1.18308	1.19311	1.16174	1.63071
1.0105	1.55699	1.48434	1.09909
1.42519	0.526211	1.86732	0.884684
1.31359	1.76801	1.49227	1.94319
1.1782	1.23572	0.773882	1.73555
1.13003	1.02063	0.834256	1.68076
0.796446	1.59554	1.06111	1.84647
1.22089	1.47447	0.748269	1.77004
1.09648	1.14508	1.91306	1.00169
1.53252	1.17552	1.40384	1.54684
1.42763	0.763615	1.59106	1.65236
1.99172	0.919855	1.12942	0.730473
2.1576	0.867098	0.722656	1.04701
1.40079	1.7227	1.09039	1.9459
0.923292	0.75888	1.45385	2.10417
1.77157	0.98952	1.36542	1.58472
1.34103	0.888065	1.98807	1.41089
1.10441	1.12885	0.771443	1.20257
0.826938	0.906327	1.4758	1.59284
1.71974	1.37708	0.933659	1.34596
1.22333	1.67332	0.67143	1.22489
1.28858	1.31891	1.07697	1.54684
1.31847	1.05242	0.831816	0.623607
1.49166	1.7998	1.7734	1.06865
1.30688	0.964495	1.36176	1.34461
1.302	1.33244	1.66241	1.84106
1.25565	2.63376	2.14967	1.23639
0.881213	1.24789	1.14832	0.958407
0.992203	1.31959	0.917193	2.80623
2.1698	1.55225	1.55813	1.15929
1.1471	1.07542	1.35567	1.50897
0.551292	1.20257	2.01063	0.911062
1.0666	1.16943	1.28553	1.33717
1.07819	1.24789	1.48617	1.37099
0.657403	0.58032	0.934879	0.645251
1.29102	1.31688	1.60936	1.15996
0.870846	1.03484	1.38921	1.37572
1.30871	1.41698	0.244544	2.13055
1.46117	1.54076	1.40018	1.72473
1.28371	1.64424	1.49105	0.564764
0.684236	1.18972	0.93122	0.758204
1.82402	0.820429	1.22028	1.57187
0.680577	0.664865	0.909266	1.93508
0.922682	1.22219	1.00867	1.29862
1.835	1.12615	0.472623	1.04431
1.11417	1.3622	1.98441	1.12209
1.88805	0.839367	1.76243	1.72135
1.20382	1.52993	0.865357	1.84783
1.2465	1.21678	0.867187	1.89314
0.997692	1.36423	1.35506	1.65844
1.09283	0.665542	1.63131	1.42983
1.32517	0.494422	1.68498	1.03416
1.18796	0.984109	1.59411	1.68685
1.00501	0.71424	1.03245	1.58269
0.726925	1.12479	1.88195	1.74028
1.75267	1.44471	2.03502	1.62057
0.852551	1.03416	1.17332	2.17857
1.4758	1.36693	1.80024	1.41563
1.25565	1.46771	1.34896	2.19886
1.00074	1.19175	1.01904	0.884684
1.02208	1.56037	1.59167	1.49476
0.949515	0.710182	1.1782	2.30843
1.77706	0.535004	2.11064	0.925265
0.717167	1.95469	1.8722	1.15117
1.41177	1.04972	1.51971	1.14305
0.935489	0.90024	1.43555	1.52047
1.38372	1.79845	1.34164	1.38857
1.0477	0.834633	1.65936	1.12209
0.526898	0.898887	2.08625	1.38249
1.11112	1.98107	1.1715	1.85188
1.21174	1.46162	1.28736	0.986138
1.62216	0.83328	0.919633	1.44877
2.12101	0.909709	0.822059	1.64086
1.23309		1.44714	2.01962
1.43433	1.2106	1.62399	1.17552
1.31359	0.884311	1.25504	0.797433
1.05441	1.4034	1.69656	1.59622
1.38982	1.2347	1.13856	2.20359
1.0416	0.958468	0.988544	1.41833
1.27517	1.04746	1.45751	1.15252
1.16235	1.09751	1.1471	1.85391
2.09662	1.06229	2.44788	1.74096
0.662892	1.29588	2.12833	1.7342
1.62582	1.45717	0.812302	0.874538
1.29224	1.06229	1.95087	1.32838
1.13613	1.10863	0.724485	1.99527
1.08978	1.21616	1.50873	0.961789
0.77937	1.30329	1.54045	1.37708
0.92878	1.27178	1.5069	1.80995
1.18369	1.28105	1.32883	1.76666
0.665941	0.938075	1.74901	1.07812
1.30993	1.2347	1.62765	1.56308
0.896459	1.0697	0.732413	1.60636
1.26419	1.1661	0.906826	1.13967
0.642767	1.16981	1.74657	1.86406
1.83744	1.69261	1.64717	1.76869
0.642157	1.11605	1.17028	1.59622
2.02527	1.13644	1.17271	1.10991
0.709849	1.05858	1.33188	1.63207
0.948295	1.1179	1.11478	1.43186
1.03489	0.917682	1.02391	1.54279
1.40079	1.31071	1.43677	1.13967
1.33066	0.897289	1.01782	2.069
1.08978	0.765662	1.14039	1.87082
1.98746	1.07897	0.96659	1.2391
0.89402	1.27734	1.30444	0.998313
1.20382	1.34223	1.34835	0.998313
0.940977	0.865772	1.52337	1.45486
1.32761	1.17537	1.14588	0.801491
1.31603	0.936221	1.63619	1.11059
0.740951	1.19948	1.53191	1.02943
1.26358	1.1179	1.54654	1.36828
1.28432	1.28105	1.22333	1.91952
1.13308	1.31812	1.1099	1.53737
1.86549	1.2347	1.00928	1.58472
1.16784	1.25138	1.2337	1.36693
0.986105	0.774931	0.726925	0.514713
1.20077	0.841672	1.3392	1.58337
1.09892	0.765662	1.03611	1.24789
1.49044	1.20689	0.969639	1.488
1.4136	0.730438	0.960492	1.10585
1.27883	0.813863	1.69351	1.8458
0.844623	1.34408	0.959272	1.91952
0.962321	1.11234	0.904387	1.49612
1.15198	1.05302	1.24772	0.846131
1.00684	1.39043	1.47763	1.54481
1.42336	1.37374	1.84536	1.59554
1.75694	1.49795	1.5624	1.88908
1.65144	1.29959	1.47824	0.858305
0.971469	1.1624	0.614105	1.4765
1.07453	1.28846	1.65936	1.03078
0.625082	1.38301	1.41421	1.2134
1.40689	1.12532	1.90269	1.91208
1.28005	1.10493	1.44714	1.29456
0.844623	0.949198	2.44239	1.9459
1.39835	0.893581	0.862308	1.20055
0.85499	1.06414	0.754977	1.05716
1.31237	1.13644	1.54593	1.28983
1.16906	1.24953	1.56911	1.41563
0.765954	1.13459	1.64717	1.44877
1.57399	1.05302	1.50203	1.27968
0.681797	1.20318	1.03977	1.21137
0.584223	1.21431	1.77279	1.34596
0.915364	1.12717	0.642767	1.42848
0.756807	1.4961	1.20991	1.88503
1.78682	1.11234	1.82219	1.84039
0.915364	1.29773	1.59228	1.6111
1.65022	1.51835	2.44056	1.22151
1.3764	1.41823	0.939148	1.51573
1.47458	1.36262	1.18552	1.83497
1.54776	0.917682	1.58313	2.25026
1.57033	1.50908	1.74901	1.76599
1.06233	1.27734	0.689115	0.686509
1.46239	1.12346	1.46239	1.44674
0.844013	1.2588	1.19284	1.05851
1.22455	1.42009	1.03611	2.96856
0.875725	1.26992	1.15198	1.91276
1.77645	0.900997	1.61729	1.06527
1.06721	1.03818	1.83988	1.0903
1.81304	1.27363	1.48617	2.1718
1.60875	1.0697	1.85634	1.62327
1.14161	0.991838	1.52093	0.778495
0.801934	1.45161	1.84658	2.27664
0.989764	1.39043	1.9777	0.879273
1.27883	1.24768	1.3453	0.955702
0.784249	1.21987	0.506774	1.40819
0.592151	1.13644	1.04648	1.11329
1.15564	1.29959	1.12576	2.10823
0.940367	1.21801	1.44653	1.18228
1.91306	1.28661	1.28736	1.55225
1.9905	1.13644	1.2959	1.3277
0.753757	1.21431	1.85512	0.695978
1.04038	1.44419	1.60326	1.54143
1.2959	1.05858	0.936098	1.61651
1.68498	0.936221	0.92817	1.96281
1.05868	1.36447	1.44043	0.797433
0.878774	1.2588	2.34177	0.970582
1.84841	1.12717	1.2337	1.21475
1.56362	1.27919	0.898898	1.67197
0.733023	1.34593	1.71425	1.28374
1.46788	1.30329	1.38555	1.23233
0.455548	0.778639	0.884262	1.06933
1.23675	0.997399	0.720216	1.24451
0.304308	1.20874	0.562879	2.40447
0.96842	1.36262	1.2831	2.08996
0.971469	1.27919	0.888531	1.60433
1.15991	1.10678	1.69961	2.23944
1.17698	1.21987	2.10576	1.27562
1.09831	1.01408	1.3392	1.25465
0.713508	1.10493	0.698872	1.61786
1.06051	1.1624	1.55142	2.62429
1.15381	1.31627	1.47763	0.537709
1.29956	1.09566	1.18918	0.987491
1.26175	1.01408	1.14527	1.55361
0.964761	1.28846	1.91123	1.6625
1.10807	1.49795	1.58801	1.51235
1.49776	1.1865	1.00806	1.54211
1.65448	1.05487	0.879384	0.591818
1.71486	0.893581	1.24041	1.52182
1.17881	0.977007	1.50081	1.30268
1.69778	1.04004	1.83866	1.2905
1.00745	0.986276	1.29163	0.445724
1.61668	0.819425	2.04295	1.81807
1.46422	1.74823	0.910485	0.965847
1.58801	1.3756	0.920852	1.09368
0.919633	1.22914	1.25321	1.21069
1.50934	1.10307	1.46178	1.6111
1.30749	1.30515	0.953784	1.10518
1.21967	1.15869	2.12284	2.13325
1.2398	0.995546	1.35445	2.60873
0.862918	1.4961	1.36603	1.40616
1.31237	0.812009	1.52886	1.14305
0.961102	1.2829	0.472623	1.56511
1.05868	1.19577	0.792787	1.51438
0.900118	0.930659	1.66729	1.36355
1.06965	1.16054	1.15564	1.43389
1.23309	1.37003	1.80146	1.12412
1.65144	1.36818	1.46605	1.41495
1.92952	1.27363	1.42702	2.11972
1.77401	0.876896	1.29407	1.50491
0.895849	1.1383	1.64961	1.07001
0.580564	1.17908	1.87586	1.87826
0.796446	1.29588	1.47519	2.33345
1.67034	1.44048	1.84841	0.957055
1.58069	0.897289	1.1099	1.06798
1.19772	1.04375	0.289672	1.17552
1.59838	1.2106	1.47641	0.889418
0.661672	0.830548	1.71181	1.53602
1.02818	0.843526	1.23736	1.67062
1.77828	1.13644	1.9899	1.30132
1.02574	1.09936	1.37335	1.33244
0.935489	0.925097	1.59472	1.12817
1.22394	1.04375	1.70083	1.21069
1.13613	0.891727	0.772052	1.15658
1.42458	0.967737	1.83927	1.03619
1.3331	0.94549	2.17041	1.8343
0.612885	1.29032	1.53984	1.28915
1.99904	1.25695	0.903167	1.24045
0.796446	1.15127	1.25626	1.74569
1.02452	1.41267	1.74962	1.63004
1.69717	0.971445	2.26615	0.704771
1.30505	1.12903	0.985495	1.50897
1.00623	1.07712	1.33798	1.66724
0.903167	1.1661	1.17881	1.17755
0.679967	0.923243	1.86366	1.0673
1.22211	1.29773	1.29651	1.325
0.787908	1.19762	1.1782	1.14644
0.981836	0.989984	2.45825	1.45215
1.4508	1.22172	1.53679	1.37775
1.55203	1.3552	1.62765	1.325
1.29285	1.29588	1.0788	1.48935
2.10149	1.28846	1.22821	1.05783
0.880603	0.609934	0.895849
1.58984	1.13644	0.734243	1.30329
1.31664	1.24212	1.31603	1.41823
2.45642	1.1624	1.42336	1.33852
1.5563	1.33481	1.47031	1.38857
0.55983	0.571002	1.11966	1.48127
1.09161	1.26622	0.923902	1.52576
2.14723	1.20874	1.04709	1.21801
1.35079	1.1661	1.50203	1.53503
1.58618	1.0938	1.43738	0.784201
2.17773	1.13644	2.03746	1.57396
1.32029	1.1142	2.07161	1.34779
1.13613	1.26622	1.39896	1.40711
1.57947	1.17352	1.41055	1.19391
0.914754	1.2588	1.62338	1.52205
1.66485	1.19206	1.47824	1.0456
0.824498	1.06043	0.687285	0.989984
1.61729	1.02892	0.85377	0.997399
1.38311	1.19391	1.0166	1.05302
1.60143	0.910266	1.49471	1.29217
1.49593	1.38857	0.600689	1.46273
0.954393	1.18094	2.55887	1.00852
0.44457	1.37374	2.3064	1.36076
0.74522	1.45717	0.638498	1.49425
1.35627	1.10307	0.943416	1.53503
1.05197	0.923243	0.960492	1.31812
1.67644	1.15127	2.01246	1.53503
1.17271	1.06785	1.89964	1.26251
1.17576	1.36633	1.19589	1.58509
1.2898	0.928805	0.925731	1.29959
1.98014	1.17908	2.04478	1.06414
0.926951	0.791616	1.40567	1.41267
0.96598	1.08082	1.91245	1.43121
0.845233	1.18279	1.23187	1.28846
1.41299	1.21245	1.26175	1.45717
1.15259	1.10307	0.728754	1.31256
0.674479	1.09566	1.45019	1.33296
1.18125	1.12532	1.36237	1.49981
0.838525	1.28105	1.19101	1.01965
1.46117	1.28475	1.05502	1.18835
1.16601	1.10863	2.03868	1.2829
0.457377	1.4479	0.85743	1.32183
0.944636	1.42194	1.03855	1.14757
0.828157	0.926951	1.58313	1.21431
1.40018	1.36076	1.4197	1.71857
0.625082	1.2106	1.46422	1.13644
0.754977	1.21801	1.25199	1.10493
1.12576	0.960321	1.09283	1.5202
1.24589	1.29773	0.806203	1.24397
1.09222	1.10307	0.844013	1.04004
0.829987	0.930659	1.60997	1.14757
0.545803	1.20504	1.77157	1.15684
0.678748	1.45717	1.69717	1.31998
0.921462	0.97886	1.38921	1.472
0.997692	1.29588	1.66729	1.1661
0.785469	0.951052	2.25456	1.44975
0.952564	0.923243	1.46788	1.57953
0.875115	0.962175	1.21479	1.20689
1.09405	1.08268	1.83622	1.22358
1.0977	1.20133	0.793397	1.09566
1.38799	1.25695	1.40201	1.52205
0.85621	1.32369	1.58984	1.28846
1.47397	0.880604	0.677528	1.34408
0.921462	1.15313	1.04648	1.34593
1.2709	1.20689	0.880603	1.31442
1.54593	1.11976	1.17759	1.30144
0.948905	1.33666	2.37531	1.41823
0.840354	1.26992	2.27774	1.11049
1.01721	1.07712	1.49898	1.24768
0.756807	1.22358	1.302	0.913974
1.05929	0.884311	0.652525	1.17537
0.901948	1.26436	1.80329	1.74638
1.27273	1.13088	1.0105	1.45531
1.27212	1.27734	0.688505	1.33852
0.920852	1.23841	1.71852	0.926951
0.757416	1.10307	0.44762	1.40711
0.644597	1.12903	2.10089	0.934367
1.07026	0.991838	1.87525	1.12346
2.06917	1.2588	2.04539	1.20133
1.17881	1.17352	1.27578	1.42009
0.940977	1.27178	1.16113	1.38487
0.509823	1.41267	0.734852	1.23841
1.45812	1.20504	1.88195	1.37374
1.36359	1.29773	0.89097	1.2829
0.987325	1.19577	1.37579	1.27178
1.11173	1.14015	0.823889	1.4034
0.807423	1.28105	1.5252	1.2829
0.534826	1.29402	2.01246	1.15313
1.63436	1.1383	1.9838	1.21801
1.65631	1.15498	0.849502	1.35706
0.77937	1.18279	0.853161	1.30515
1.50934	1.42565	0.802544	1.0697
1.4569	1.30329	1.51971	1.46087
1.00379	1.10493	0.871456	1.09566
1.08978	1.33666	1.88988	0.98813
1.30505	1.10863	1.47031	1.01965
1.18003	1.27548	2.33262	1.41823
1.29895	1.29217	1.59594	1.43492
1.31968	1.24212	1.0227	1.12161
1.51178	1.24397	2.0277	1.44419
1.24955	1.21987	1.35628	1.2347
0.980007	1.17352	1.44409	1.3793
1.25138	1.30886	0.639108	1.20689
1.47397	1.27734	0.771443	1.48498
1.59045	1.11976	0.972079	1.66295
1.71425	0.932513	0.865967	1.10307
1.16906	1.47941	0.868407	1.61289
0.92878	1.03818	1.25748	1.48498
1.31907	1.29588	0.976957	1.29402
1.86488	1.26065	1.05075	0.952906
1.03672	1.43121	1.5313	1.21245
1.37457	1.34964	1.46483	1.18464
0.876944	0.986276	1.31969	1.42009
1.98014	1.52576	1.45507	1.34964
1.60387	1.29402	1.44226	1.53503
0.777541	1.29402	0.867187	1.16054
1.51727	1.17537	1.3764	1.18835
1.38067	1.30886	1.7667	1.42009
1.38799	0.98813	1.70327	1.21801
1.75877	1.01965	1.23126	1.51835
1.28614	1.14942	2.06856	1.18279
1.02391	0.943636	1.49471	1.08453
0.730584	1.01779	2.21736	1.21987
1.6801	1.23841	0.984885	1.36818
[truncated: 5,617 more rows]

## Sheet: Fig 3I
% RPAhigh cells
Untreated		CDDP (5 mM/6 h)		4-NQO (0.5 mM/1 h; 5 h recovery)
WT	siSCAI	WT	siSCAI	WT	siSCAI
0.7	0.77	6.08	19.1	32.7	49.9	Rep 1
0.83	1.43	10.2	39.3	26.1	56.3	Rep 2
0.67	0.6	9.02	31.2	33.1	41.1	Rep 3

## Sheet: Fig 3J
Clonogenic survival (%)
	Untreated			2.5 J/m2			5 J/m2
WT	100	100	100	41.39	49.34	41.03	9.88	8.74	10.32
SCAI-KD	100	100	100	26.92	18.17	24.67	5.92	4.3	5.92
SCAI-KO #1	100	100	100	11.92	6.3	10.51	1.16	1.5	2.46
SCAI-KO #2	100	100	100	14.66	13.67	12.2	6.23	3.44	4.03
SCAI- KO #3	100	100	100	14.86	9.64	12.28	2.81	2.6	2.1
	Rep 1	Rep 2	Rep 3	Rep 1	Rep 2	Rep 3	Rep 1	Rep 2	Rep 3

## Sheet: Fig 3K
Clonogenic survival (%)
	Untreated		2.5 J/m2		5 J/m2
WT	100	100	52.38	54.61	11.19	14.25
SCAI-KO #1	100	100	16.54	20.9	5.42	5.67
SCAI-KO #1 + SCAI	100	100	49.42	43.06	13.49	11.3
	Rep 1	Rep 2	Rep 1	Rep 2	Rep 1	Rep 2

[truncated: 39 more sheets: Fig 4B, Fig 4D, Fig 4F, Fig 4H, Fig 4K, Fig 5B, Fig 5C, Fig 5F, Fig 5G, Fig 5J, Fig 6B, Fig 6D, Fig 6E, Fig 6F, Fig 6I, Fig 7B, Fig 7C, Fig 7E, Fig 7H, Fig S1C …]
