# Supplementary material for: A genome-wide screen identifies SCAI as a modulator of the UV-induced replicative stress response
Source: PLoS Biol. 2022 Oct 10;20(10):e3001543. doi: 10.1371/journal.pbio.3001543 (PMC9584372; doi:10.1371/journal.pbio.3001543)
Supplement: S1 Table — Related to Fig 1E–1G. (XLSX) [file pbio.3001543.s010.xlsx]

## Sheet: T6_Rep-Sort read counts
Table S1 - Representation and sorted read counts - Timepoint (6 days)
sgRNA	Gene	Rep	Sort	Ratio
HGLibA_37533	POLK	325.953	11627.1	35.6712
HGLibA_63336	hsa-mir-6790	31.2687	524.253	16.766
HGLibA_40108	RAD9A	135.498	1233.54	9.10373
HGLibA_50439	TMEM53	5.68523	48.9161	8.60407
HGLibA_19351	GLTSCR1	1.89508	14.8875	7.85589
HGLibA_60175	hsa-mir-4443	3.79015	28.7116	7.57532
HGLibA_55703	ZNF267	3.79015	28.7116	7.57532
HGLibA_57417	hsa-mir-1254-2	55.9047	416.85	7.45644
HGLibA_37527	POLH	641.483	4607.68	7.18286
HGLibA_37483	POLA1	33.1638	231.82	6.99014
HGLibA_32875	NTRK1	4.73769	32.9652	6.95807
HGLibA_40107	RAD9A	218.881	1494.07	6.82593
HGLibA_03810	ATR	194.245	1303.72	6.71172
HGLibA_28414	MAT1A	1.89508	11.6973	6.17248
HGLibA_08196	CCT2	90.9636	548.711	6.0322
HGLibA_40886	REV3L	504.09	3033.86	6.01849
HGLibA_40959	RFWD3	554.309	3308.22	5.96817
HGLibA_25807	KRTAP5-7	108.967	644.416	5.91387
HGLibA_40960	RFWD3	278.576	1537.67	5.51974
HGLibA_36081	PEX10	38.849	204.171	5.25551
HGLibA_62661	hsa-mir-6128	5.68523	29.775	5.23726
HGLibA_47056	SRRT	283.314	1472.8	5.19847
HGLibA_10928	CPED1	31.2687	159.509	5.10123
HGLibA_24737	KIAA1324	108.019	549.774	5.08959
HGLibA_13041	DGAT2L6	21.7934	110.593	5.07461
HGLibA_18019	FRMD5	13.2655	65.9304	4.97005
HGLibA_42252	RRM1	66.3276	325.398	4.90592
HGLibA_27851	MAD2L2	214.143	1047.44	4.89131
HGLibA_01821	AMOTL2	15.1606	73.3741	4.83979
HGLibA_48831	TCP1	159.186	758.199	4.76297
HGLibA_15144	ENO2	65.3801	310.511	4.74932
HGLibA_08200	CCT4	270.996	1284.58	4.74022
HGLibA_40109	RAD9A	59.6949	282.863	4.73847
HGLibA_09420	CHEK1	444.395	2087.44	4.69726
HGLibA_25437	KRT18	6.63276	30.8384	4.6494
HGLibA_37528	POLH	443.448	2047.03	4.61617
HGLibA_48477	TBC1D13	20.8458	95.7054	4.5911
HGLibA_40908	RFC3	139.288	634.846	4.55779
HGLibA_12377	DBF4	6.63276	29.775	4.48908
HGLibA_41800	RPA1	417.864	1868.38	4.47127
HGLibA_53665	VIPAS39	323.11	1436.64	4.4463
HGLibA_25138	KLHL15	21.7934	96.7688	4.44029
HGLibA_41118	RGSL1	170.557	755.009	4.42673
HGLibA_47071	SRSF2	192.35	844.334	4.38957
HGLibA_00129	ABCA9	22.7409	98.8955	4.3488
HGLibA_41798	RPA1	405.546	1759.92	4.33962
HGLibA_52787	UBXN2B	67.2752	291.37	4.33101
HGLibA_08195	CCT2	153.501	663.557	4.32282
HGLibA_53461	UTS2	260.573	1111.25	4.26463
HGLibA_25679	KRTAP19-6	13.2655	56.3598	4.24859
HGLibA_38187	PPP3CB	61.5899	259.468	4.21283
HGLibA_37623	POLR3F	7.5803	31.9018	4.20851
HGLibA_27852	MAD2L2	96.6488	399.836	4.137
HGLibA_59938	hsa-mir-4307	8.52784	35.092	4.11499
HGLibA_08215	CCT8	455.766	1850.3	4.05977
HGLibA_42974	SCN1A	310.792	1254.8	4.03743
HGLibA_24934	KIF3A	36.0064	143.558	3.98701
HGLibA_42161	RPS6KA2	61.5899	244.58	3.97111
HGLibA_65312	NonTargetingControlGuideForHuman_0929	26.5311	105.276	3.96803
HGLibA_25260	KLK5	1.89508	7.44375	3.92794
HGLibA_08380	CD4	32.2163	124.417	3.86193
HGLibA_21847	HNRNPU	53.0621	204.171	3.84778
HGLibA_31728	NEURL2	4.73769	18.0777	3.81572
HGLibA_21222	HEYL	14.2131	54.233	3.81572
HGLibA_21074	HEATR4	10.4229	39.3455	3.77491
HGLibA_21370	HIST1H1E	76.7505	289.243	3.76861
HGLibA_55072	ZDHHC12	5.68523	21.2679	3.7409
HGLibA_58165	hsa-mir-203a	2.84261	10.6339	3.7409
HGLibA_50050	TMEM17	2.84261	10.6339	3.7409
HGLibA_06742	C9orf57	12.318	45.7259	3.71212
HGLibA_18395	GABRG3	18.9508	70.1839	3.70349
HGLibA_43961	SH3KBP1	39.7966	145.685	3.66074
HGLibA_00917	ADCY4	3.79015	13.8241	3.64738
HGLibA_01961	ANKH	118.442	431.738	3.64513
HGLibA_49741	TMBIM4	17.0557	61.6768	3.6162
HGLibA_38481	PRIM1	1048.92	3763.35	3.58782
HGLibA_04010	B4GALNT1	10.4229	37.2188	3.57086
HGLibA_09418	CHEK1	158.239	563.598	3.56169
HGLibA_22337	HSPE1-MOB4	17.0557	60.6134	3.55385
HGLibA_62947	hsa-mir-653	5.68523	20.2045	3.55385
HGLibA_45228	SLC4A8	53.0621	188.221	3.54717
HGLibA_19570	GNPNAT1	18.9508	66.9938	3.53515
HGLibA_31859	NFYC	211.301	745.438	3.52785
HGLibA_62231	hsa-mir-568	20.8458	73.3741	3.51985
HGLibA_48902	TDRD12	9.47538	32.9652	3.47904
HGLibA_65132	NonTargetingControlGuideForHuman_0749	271.943	944.293	3.47239
HGLibA_16012	FAM110A	359.117	1245.23	3.46749
HGLibA_45629	SMARCD1	58.7473	202.045	3.43921
HGLibA_33763	OR2B11	1.89508	6.38036	3.36681
HGLibA_61457	hsa-mir-5010	11.3705	38.2821	3.36681
HGLibA_62716	hsa-mir-619	44.5343	149.938	3.36681
HGLibA_33285	ODF3	6.63276	22.3313	3.36681
HGLibA_36113	PEX3	42.6392	143.558	3.36681
HGLibA_43510	SERPINA11	390.385	1310.1	3.35591
HGLibA_02157	ANKS3	265.311	887.933	3.34677
HGLibA_24418	KCTD11	19.8983	65.9304	3.31337
HGLibA_49618	TLE6	18.0032	59.55	3.30774
HGLibA_44550	SLC22A14	16.1081	53.1696	3.30079
HGLibA_28408	MAST4	23.6884	77.6277	3.27703
HGLibA_51008	TOPBP1	307.002	1000.65	3.25943
HGLibA_40247	RAPGEF2	47.3769	154.192	3.25458
HGLibA_30703	MYH1	27.4786	89.325	3.25071
HGLibA_60887	hsa-mir-4695	44.5343	144.621	3.24742
HGLibA_40887	REV3L	212.248	689.079	3.24657
HGLibA_60076	hsa-mir-4422	51.167	164.826	3.22133
HGLibA_64302	hsa-mir-93	55.9047	179.713	3.21464
HGLibA_38358	PRCP	34.1114	109.529	3.21094
HGLibA_62772	hsa-mir-633	6.63276	21.2679	3.20649
HGLibA_26655	LLPH	22.7409	72.3107	3.17976
HGLibA_21298	HIF1A	51.167	162.699	3.17976
HGLibA_45239	SLC51A	44.5343	141.431	3.17579
HGLibA_39578	PUF60	33.1638	105.276	3.17442
HGLibA_15483	ERI2	92.8587	294.56	3.17213
HGLibA_39720	QDPR	21.7934	69.1205	3.17163
HGLibA_15477	ERH	20.8458	65.9304	3.16276
HGLibA_60776	hsa-mir-4666a	20.8458	65.9304	3.16276
HGLibA_60538	hsa-mir-4520b	216.986	682.698	3.14628
HGLibA_51941	TSPAN5	18.9508	59.55	3.14236
HGLibA_60244	hsa-mir-4459	9.47538	29.775	3.14236
HGLibA_03562	ATP12A	95.7013	299.877	3.13347
HGLibA_13718	DNTTIP1	35.0589	109.529	3.12416
HGLibA_58006	hsa-mir-186	17.0557	53.1696	3.11742
HGLibA_12595	DDB1	206.563	642.289	3.10941
HGLibA_01723	ALS2CR11	197.088	612.514	3.10782
HGLibA_64944	NonTargetingControlGuideForHuman_0561	28.4261	88.2616	3.10495
HGLibA_48829	TCP1	187.612	581.676	3.10041
HGLibA_22411	HTRA2	19.8983	61.6768	3.0996
HGLibA_64688	NonTargetingControlGuideForHuman_0305	94.7538	293.496	3.09747
HGLibA_59179	hsa-mir-3658	3.79015	11.6973	3.08624
HGLibA_65360	NonTargetingControlGuideForHuman_0977	11.3705	35.092	3.08624
HGLibA_22216	HSDL2	150.658	464.703	3.08448
HGLibA_00677	ACTRT1	78.6456	242.454	3.08286
HGLibA_44832	SLC28A1	54.0096	165.889	3.07148
HGLibA_26009	LANCL3	36.0064	110.593	3.07148
HGLibA_39656	PXK	36.0064	110.593	3.07148
HGLibA_41801	RPA2	286.156	878.363	3.06952
HGLibA_50974	TOMM5	63.485	194.601	3.0653
HGLibA_00478	ACOT2	76.7505	235.01	3.062
HGLibA_44621	SLC24A3	33.1638	101.022	3.04616
HGLibA_50711	TNFAIP3	97.5964	296.687	3.03994
HGLibA_10143	CLTA	25.5835	77.6277	3.03429
HGLibA_42812	SBSN	18.9508	57.4232	3.03013
HGLibA_42473	RUVBL1	312.687	946.42	3.02673
HGLibA_07926	CCDC91	106.124	321.145	3.02612
HGLibA_51874	TSKU	68.2227	206.298	3.02389
HGLibA_52096	TTC28	12.318	37.2188	3.0215
HGLibA_34539	OR8J1	15.1606	45.7259	3.0161
HGLibA_27395	LRRC57	77.6981	233.946	3.01097
HGLibA_52301	TUBE1	75.803	227.566	3.00207
HGLibA_61887	hsa-mir-548aj-1	11.3705	34.0286	2.99272
HGLibA_60794	hsa-mir-4669	2.84261	8.50714	2.99272
HGLibA_61411	hsa-mir-5001	2.84261	8.50714	2.99272
HGLibA_06230	C3orf33	47.3769	141.431	2.98524
HGLibA_59791	hsa-mir-4271	18.9508	56.3598	2.97402
HGLibA_13003	DES	35.0589	104.213	2.9725
HGLibA_61317	hsa-mir-4803	16.1081	47.8527	2.97071
HGLibA_50432	TMEM52	103.282	306.257	2.96526
HGLibA_37275	PLXNB3	41.6917	123.354	2.95871
HGLibA_18771	GCDH	30.3212	89.325	2.94596
HGLibA_24528	KDM5C	19.8983	58.4866	2.93928
HGLibA_39319	PTGER3	54.0096	158.446	2.93365
HGLibA_51940	TSPAN5	17.0557	49.9795	2.93037
HGLibA_52572	UBE2A	224.566	657.177	2.92643
HGLibA_61901	hsa-mir-548am	4.73769	13.8241	2.9179
HGLibA_41806	RPA3	227.409	663.557	2.9179
HGLibA_45384	SLC7A9	71.0653	207.362	2.9179
HGLibA_40061	RAD18	270.996	789.038	2.91162
HGLibA_31281	NCBP1	221.724	645.479	2.91119
HGLibA_22424	HUS1	195.193	565.725	2.89829
HGLibA_30947	MZT2B	36.0064	104.213	2.89428
HGLibA_41805	RPA3	175.294	506.175	2.88757
HGLibA_34479	OR7E24	249.202	717.79	2.88035
HGLibA_63634	hsa-mir-6862-2	36.954	106.339	2.87762
HGLibA_11157	CRIP3	30.3212	87.1982	2.87582
HGLibA_10740	COPZ2	126.97	364.744	2.87268
HGLibA_16602	FAM46C	8.52784	24.458	2.86802
HGLibA_10147	CLTB	45.4818	129.734	2.85244
HGLibA_09483	CHMP3	68.2227	194.601	2.85244
HGLibA_05146	C11orf48	12.318	35.092	2.84884
HGLibA_45290	SLC6A1	154.449	438.118	2.83666
HGLibA_00880	ADAT2	185.717	526.379	2.8343
HGLibA_61488	hsa-mir-507	186.665	527.443	2.82561
HGLibA_23780	ITGB3	121.285	342.413	2.82321
HGLibA_64965	NonTargetingControlGuideForHuman_0582	219.829	619.958	2.82019
HGLibA_51853	TSGA13	115.6	325.398	2.81487
HGLibA_30583	MUT	130.76	367.934	2.81381
HGLibA_11442	CSRP3	15.1606	42.5357	2.80567
HGLibA_60925	hsa-mir-4706	5.68523	15.9509	2.80567
HGLibA_36772	PIWIL1	7.5803	21.2679	2.80567
HGLibA_41502	RNF13	17.0557	47.8527	2.80567
HGLibA_62224	hsa-mir-566	41.6917	115.91	2.78017
HGLibA_01781	AMFR	77.6981	215.869	2.7783
HGLibA_02188	ANO7	57.7998	160.572	2.77808
HGLibA_31858	NFYB	26.5311	73.3741	2.76559
HGLibA_57532	hsa-mir-1273a	20.8458	57.4232	2.75466
HGLibA_28185	MAP3K3	130.76	359.427	2.74875
HGLibA_44131	SIGLEC12	8.52784	23.3946	2.74333
HGLibA_51134	TPI1	6.63276	18.0777	2.72551
HGLibA_01107	AFF1	39.7966	108.466	2.72551
HGLibA_38682	PROM2	218.881	595.5	2.72065
HGLibA_19634	GOLGA7	36.0064	97.8321	2.71707
HGLibA_22464	HYPK	190.455	516.809	2.71355
HGLibA_45377	SLC7A6OS	333.533	902.821	2.70684
HGLibA_40059	RAD18	112.757	305.194	2.70665
HGLibA_57281	hsa-mir-1207	25.5835	69.1205	2.70176
HGLibA_43660	SETD8	151.606	408.343	2.69345
HGLibA_47232	ST20	9.47538	25.5214	2.69345
HGLibA_55474	ZNF136	4.73769	12.7607	2.69345
HGLibA_16433	FAM208A	195.193	524.253	2.68582
HGLibA_13736	DOCK11	48.3244	129.734	2.68465
HGLibA_50367	TMEM31	99.4914	266.912	2.68276
HGLibA_57530	hsa-mir-1273a	94.7538	254.151	2.68223
HGLibA_26029	LARP1	34.1114	91.4518	2.68098
HGLibA_10387	CNTD1	27.4786	73.3741	2.67023
HGLibA_15246	EPB41L2	35.0589	93.5786	2.66918
HGLibA_07764	CCDC36	15.1606	40.4089	2.66539
HGLibA_05730	C1orf100	22.7409	60.6134	2.66539
HGLibA_03556	ATP11B	7.5803	20.2045	2.66539
HGLibA_20079	GPR75	199.93	532.76	2.66473
HGLibA_17097	FBXO41	137.393	364.744	2.65475
HGLibA_37279	PLXNC1	84.3308	223.313	2.64805
HGLibA_40425	RBAK-RBAKDN	16.1081	42.5357	2.64064
HGLibA_17402	FGF23	70.1178	185.03	2.63885
HGLibA_28291	MAPK8IP3	11.3705	29.775	2.61863
HGLibA_41350	RLIM	11.3705	29.775	2.61863
HGLibA_30573	MUS81	2.84261	7.44375	2.61863
HGLibA_31495	NDUFAF5	5.68523	14.8875	2.61863
HGLibA_44604	SLC22A9	72.9604	190.347	2.60891
HGLibA_09613	CHST10	53.0621	138.241	2.60527
HGLibA_63485	hsa-mir-6827	41.6917	108.466	2.60163
HGLibA_22571	IER2	51.167	132.924	2.59785
HGLibA_49732	TMA16	347.746	902.821	2.5962
HGLibA_58092	hsa-mir-196a-1	15.1606	39.3455	2.59525
HGLibA_55529	ZNF175	12.318	31.9018	2.58985
HGLibA_01685	ALOX15B	173.399	448.752	2.58797
HGLibA_36411	PHKG1	68.2227	176.523	2.58746
HGLibA_24417	KCTD11	261.52	675.254	2.58203
HGLibA_28865	MEIG1	18.9508	48.9161	2.58122
HGLibA_29079	MFRP	28.4261	73.3741	2.58122
HGLibA_35201	PARL	208.458	538.077	2.58122
HGLibA_44625	SLC24A4	79.5932	205.235	2.57855
HGLibA_24631	KIAA0391	16.1081	41.4723	2.57462
HGLibA_64588	NonTargetingControlGuideForHuman_0205	16.1081	41.4723	2.57462
HGLibA_40595	RBMX	309.845	797.545	2.57401
HGLibA_26446	LHX1	13.2655	34.0286	2.56519
HGLibA_64746	NonTargetingControlGuideForHuman_0363	178.137	456.196	2.56092
HGLibA_21851	HNRNPUL2	64.4326	164.826	2.55812
HGLibA_15433	ERCC2	255.835	653.987	2.55628
HGLibA_37544	POLN	134.55	343.476	2.55277
HGLibA_00633	ACTL8	121.285	309.447	2.55141
HGLibA_16517	FAM221A	125.075	319.018	2.55061
HGLibA_38285	PRAMEF11	90.9636	231.82	2.54849
HGLibA_35539	PCDHGA6	84.3308	214.805	2.54717
HGLibA_42757	SART3	24.636	62.7402	2.54669
HGLibA_11038	CPXM2	28.4261	72.3107	2.54381
HGLibA_26281	LEKR1	36.0064	91.4518	2.53987
HGLibA_11147	CRIM1	43.5867	110.593	2.53731
HGLibA_11613	CTDSPL	43.5867	110.593	2.53731
HGLibA_58133	hsa-mir-199a-2	106.124	269.038	2.53513
HGLibA_51049	TP53	96.6488	244.58	2.53061
HGLibA_22155	HSBP1L1	111.809	282.863	2.52986
HGLibA_55518	ZNF169	11.3705	28.7116	2.52511
HGLibA_43476	SERF2	15.1606	38.2821	2.52511
HGLibA_54551	XPC	992.072	2504.29	2.5243
HGLibA_44996	SLC35E3	65.3801	164.826	2.52104
HGLibA_25285	KLRC1	189.508	477.463	2.5195
HGLibA_02496	APOBEC4	31.2687	78.6911	2.51661
HGLibA_12763	DDX60	27.4786	69.1205	2.51543
HGLibA_52329	TULP1	43.5867	109.529	2.51291
HGLibA_03439	ATF4	59.6949	149.938	2.51175
HGLibA_60178	hsa-mir-4444-1	119.39	299.877	2.51175
HGLibA_14987	ELP5	120.337	302.004	2.50964
HGLibA_30644	MYBL1	28.4261	71.2473	2.5064
HGLibA_57602	hsa-mir-1285-1	69.1702	173.333	2.50589
HGLibA_27208	LRP1B	24.636	61.6768	2.50353
HGLibA_43178	SEBOX	24.636	61.6768	2.50353
HGLibA_12602	DDHD1	49.272	123.354	2.50353
HGLibA_14277	DYRK2	57.7998	144.621	2.50211
HGLibA_62707	hsa-mir-617	78.6456	196.728	2.50145
HGLibA_56692	ZNF765	66.3276	165.889	2.50106
HGLibA_31633	NEIL2	355.327	887.933	2.49892
HGLibA_21690	HMGB1	58.7473	146.748	2.49796
HGLibA_19864	GPR116	34.1114	85.0714	2.49393
HGLibA_13862	DPM3	42.6392	106.339	2.49393
HGLibA_09702	CIDEC	130.76	325.398	2.48851
HGLibA_61136	hsa-mir-4760	21.7934	54.233	2.48851
HGLibA_33511	OR10H3	43.5867	108.466	2.48851
HGLibA_11654	CTNNBIP1	4.73769	11.6973	2.46899
HGLibA_47223	ST13	9.47538	23.3946	2.46899
HGLibA_07178	CAPN8	14.2131	35.092	2.46899
HGLibA_31465	NDUFA5	63.485	156.319	2.46229
HGLibA_36561	PIGK	162.976	400.899	2.45986
HGLibA_59874	hsa-mir-4291	39.7966	97.8321	2.45831
HGLibA_10434	CNTNAP5	76.7505	188.221	2.45237
HGLibA_43173	SDS	87.1735	213.742	2.45192
HGLibA_32872	NTPCR	139.288	341.349	2.45067
HGLibA_37971	PPM1E	46.4293	113.783	2.45067
HGLibA_25181	KLHL30	277.629	679.508	2.44754
HGLibA_62395	hsa-mir-575	80.5407	196.728	2.44259
HGLibA_45549	SLTM	80.5407	196.728	2.44259
HGLibA_27608	LTF	16.1081	39.3455	2.44259
HGLibA_39982	RAB7L1	86.2259	210.552	2.44186
HGLibA_02356	AP5M1	189.508	462.576	2.44094
HGLibA_24312	KCNK17	33.1638	80.8179	2.43693
HGLibA_59298	hsa-mir-3686	95.7013	232.883	2.43344
HGLibA_62061	hsa-mir-548s	5.68523	13.8241	2.43158
HGLibA_55384	ZMIZ2	5.68523	13.8241	2.43158
HGLibA_61330	hsa-mir-484	11.3705	27.6482	2.43158
HGLibA_52259	TUBA3E	11.3705	27.6482	2.43158
HGLibA_25356	KPNA2	336.376	816.686	2.4279
HGLibA_45688	SMDT1	35.0589	85.0714	2.42653
HGLibA_31770	NFAT5	431.13	1042.13	2.4172
HGLibA_24991	KIR3DL1	32.2163	77.6277	2.40958
HGLibA_60266	hsa-mir-4465	230.252	554.028	2.40618
HGLibA_27657	LY6E	205.616	494.478	2.40486
HGLibA_20455	GSTA2	166.767	399.836	2.39758
HGLibA_02062	ANKRD30B	106.124	254.151	2.39484
HGLibA_65305	NonTargetingControlGuideForHuman_0922	14.2131	34.0286	2.39418
HGLibA_09340	CHAD	161.081	384.948	2.38977
HGLibA_62783	hsa-mir-636	15.1606	36.1554	2.38482
HGLibA_21237	HGD	68.2227	162.699	2.38482
HGLibA_30870	MYO9B	162.976	388.138	2.38156
HGLibA_64488	NonTargetingControlGuideForHuman_0105	31.2687	74.4375	2.38057
HGLibA_14019	DSEL	47.3769	112.72	2.37921
HGLibA_32828	NT5E	16.1081	38.2821	2.37657
HGLibA_25773	KRTAP4-7	24.636	58.4866	2.37403
HGLibA_06566	C7orf61	33.1638	78.6911	2.3728
HGLibA_57724	hsa-mir-1302-9	109.914	260.531	2.37031
HGLibA_53171	USF2	51.167	121.227	2.36924
HGLibA_23372	INSC	196.14	464.703	2.36924
HGLibA_20080	GPR75	60.6424	143.558	2.36729
HGLibA_34900	P4HA1	43.5867	103.149	2.36653
HGLibA_41081	RGS20	35.0589	82.9446	2.36587
HGLibA_11661	CTNND2	61.5899	145.685	2.3654
HGLibA_39626	PVRL2	26.5311	62.7402	2.36478
HGLibA_10982	CPOX	143.078	338.159	2.36346
HGLibA_62222	hsa-mir-566	18.0032	42.5357	2.36267
HGLibA_51857	TSHB	117.495	277.546	2.3622
HGLibA_14941	ELMOD2	162.976	384.948	2.36199
HGLibA_52636	UBE2N	364.802	861.348	2.36114
HGLibA_08085	CCNE1	164.872	389.202	2.36064
HGLibA_40095	RAD52	37.9015	89.325	2.35677
HGLibA_42419	RTN4RL2	94.7538	223.313	2.35677
HGLibA_42255	RRM2	439.657	1035.74	2.3558
HGLibA_39615	PVR	29.3737	69.1205	2.35315
HGLibA_41663	RNF32	252.045	592.31	2.35002
HGLibA_25844	KRTAP9-7	82.4358	193.538	2.34774
HGLibA_41710	RNGTT	175.294	411.533	2.34767
HGLibA_54567	XPO5	156.344	366.871	2.34656
HGLibA_25530	KRT73	41.6917	97.8321	2.34656
HGLibA_55870	ZNF358	41.6917	97.8321	2.34656
HGLibA_05543	C17orf51	31.2687	73.3741	2.34656
HGLibA_54103	WDR46	10.4229	24.458	2.34656
HGLibA_15761	EXOC7	33.1638	77.6277	2.34073
HGLibA_40319	RASD1	55.9047	130.797	2.33965
HGLibA_13143	DHRS4L2	11.3705	26.5848	2.33806
HGLibA_21795	HNRNPA1L2	22.7409	53.1696	2.33806
HGLibA_53770	VPS35	11.3705	26.5848	2.33806
HGLibA_24157	KCNB1	320.268	748.629	2.33751
HGLibA_44930	SLC31A2	164.872	384.948	2.33484
HGLibA_10316	CNNM2	47.3769	110.593	2.33432
HGLibA_50096	TMEM180	24.636	57.4232	2.33087
HGLibA_48484	TBC1D16	147.816	344.539	2.33087
HGLibA_05514	C16orf97	25.5835	59.55	2.32767
HGLibA_41784	ROS1	25.5835	59.55	2.32767
HGLibA_44430	SLC16A13	162.976	378.568	2.32284
HGLibA_12187	CYP4F2	27.4786	63.8036	2.32194
HGLibA_28790	MED26	27.4786	63.8036	2.32194
HGLibA_31276	NCAPH	27.4786	63.8036	2.32194
HGLibA_09724	CIRH1A	70.1178	162.699	2.32037
HGLibA_14524	EFCAB11	84.3308	195.664	2.3202
HGLibA_45375	SLC7A6OS	253.94	589.12	2.31992
HGLibA_36295	PGS1	58.7473	136.114	2.31694
HGLibA_57713	hsa-mir-1302-6	44.5343	103.149	2.31617
HGLibA_03362	ASPRV1	45.4818	105.276	2.31468
HGLibA_14911	ELK1	45.4818	105.276	2.31468
HGLibA_08189	CCSER1	15.1606	35.092	2.31468
HGLibA_01917	ANGPTL3	61.5899	142.495	2.3136
HGLibA_05493	C16orf87	201.825	466.829	2.31304
HGLibA_41810	RPAIN	125.075	289.243	2.31256
HGLibA_09057	CENPH	31.2687	72.3107	2.31256
HGLibA_47302	ST8SIA6	16.1081	37.2188	2.31056
HGLibA_47994	SYNGR2	16.1081	37.2188	2.31056
HGLibA_00249	ABHD14A	322.163	744.375	2.31056
HGLibA_27850	MAD2L2	1191.05	2751	2.30972
HGLibA_30982	NAA20	65.3801	151.002	2.3096
HGLibA_51118	TPD52L2	132.655	306.257	2.30867
HGLibA_45122	SLC39A7	116.547	269.038	2.30841
HGLibA_10260	CNFN	18.0032	41.4723	2.30361
HGLibA_42119	RPS26	54.9572	126.544	2.30259
HGLibA_53606	VDAC3	18.9508	43.5991	2.30065
HGLibA_35999	PDZRN4	154.449	355.173	2.29962
HGLibA_04487	BHMT2	103.282	237.137	2.29602
HGLibA_15044	EMID1	21.7934	49.9795	2.29333
HGLibA_18021	FRMD5	156.344	358.363	2.29215
HGLibA_20810	HADHB	115.6	264.785	2.29053
HGLibA_55572	ZNF202	49.272	112.72	2.2877
HGLibA_56647	ZNF732	24.636	56.3598	2.2877
HGLibA_12016	CYBA	74.8555	171.206	2.28716
HGLibA_42150	RPS4Y2	176.242	403.026	2.28678
HGLibA_60283	hsa-mir-4469	76.7505	175.46	2.28611
HGLibA_44004	SHC2	379.963	867.729	2.28372
HGLibA_16483	FAM216A	56.8523	129.734	2.28195
HGLibA_62934	hsa-mir-6515	146.868	334.969	2.28074
HGLibA_17584	FKBP7	30.3212	69.1205	2.27961
HGLibA_54548	XPA	358.169	815.622	2.2772
HGLibA_10712	COPS2	720.129	1639.75	2.27703
HGLibA_60467	hsa-mir-4509-2	33.1638	75.5009	2.2766
HGLibA_28678	MDGA2	199.93	455.132	2.27645
HGLibA_24374	KCNQ4	325.005	739.058	2.27399
HGLibA_24566	KHDRBS1	145.921	331.779	2.27369
HGLibA_45056	SLC38A1	366.697	833.7	2.27354
HGLibA_32092	NLRC4	37.9015	86.1348	2.2726
HGLibA_45531	SLK	37.9015	86.1348	2.2726
HGLibA_60021	hsa-mir-4324	39.7966	90.3884	2.27126
HGLibA_45609	SMARCA4	161.081	365.807	2.27095
HGLibA_16140	FAM13A	86.2259	195.664	2.26921
HGLibA_26383	LGALS9B	177.19	401.963	2.26855
HGLibA_25070	KLF3	135.498	307.321	2.26808
HGLibA_34801	OVOL1	45.4818	103.149	2.26792
HGLibA_57095	ZZZ3	90.9636	206.298	2.26792
HGLibA_52927	UGT2B4	46.4293	105.276	2.26744
HGLibA_36140	PFDN2	212.248	480.654	2.26458
HGLibA_27581	LTB	108.019	244.58	2.26423
HGLibA_11692	CTSB	108.967	246.707	2.26406
HGLibA_15133	ENKD1	59.6949	135.051	2.26235
HGLibA_37997	PPM1N	179.085	405.153	2.26235
HGLibA_40486	RBM14	186.665	422.167	2.26163
HGLibA_40421	RBAK-LOC389458	73.9079	166.953	2.25893
HGLibA_15125	ENG	969.331	2188.46	2.2577
HGLibA_54239	WEE1	169.609	382.821	2.25708
HGLibA_26097	LCAT	90.9636	205.235	2.25623
HGLibA_37524	POLG2	100.439	226.503	2.25513
HGLibA_18808	GCNT1	311.74	702.903	2.25477
HGLibA_31056	NAE1	112.757	254.151	2.25397
HGLibA_48636	TBRG1	133.603	300.94	2.2525
HGLibA_23562	IRAK3	195.193	439.181	2.24999
HGLibA_47996	SYNGR3	1.89508	4.25357	2.24454
HGLibA_01458	AKIRIN1	26.5311	59.55	2.24454
HGLibA_40248	RAPGEF2	12.318	27.6482	2.24454
HGLibA_22502	ICAM4	41.6917	93.5786	2.24454
HGLibA_58889	hsa-mir-3198-1	54.0096	121.227	2.24454
HGLibA_56689	ZNF764	0.947538	2.12679	2.24454
HGLibA_01935	ANK1	151.606	340.286	2.24454
HGLibA_07372	CATSPERG	15.1606	34.0286	2.24454
HGLibA_40846	REPIN1	18.0032	40.4089	2.24454
HGLibA_61156	hsa-mir-4765	2.84261	6.38036	2.24454
HGLibA_38442	PREX1	39.7966	89.325	2.24454
HGLibA_26458	LHX5	66.3276	148.875	2.24454
HGLibA_02409	APEX2	38.849	87.1982	2.24454
HGLibA_22267	HSPA14	20.8458	46.7893	2.24454
HGLibA_25336	KNCN	45.4818	102.086	2.24454
HGLibA_15030	EMCN	13.2655	29.775	2.24454
HGLibA_50391	TMEM40	111.809	249.897	2.23503
HGLibA_63476	hsa-mir-6825	197.088	440.245	2.23375
HGLibA_63855	hsa-mir-7157	78.6456	175.46	2.23102
HGLibA_06835	CAB39L	61.5899	137.178	2.22727
HGLibA_10734	COPS8	215.091	478.527	2.22476
HGLibA_57682	hsa-mir-1302-1	50.2195	111.656	2.22336
HGLibA_05255	C12orf5	170.557	378.568	2.2196
HGLibA_48851	TCP11X2	83.3833	185.03	2.21903
HGLibA_32137	NLRP9	81.4882	180.777	2.21844
HGLibA_41803	RPA2	464.293	1029.36	2.21706
HGLibA_01743	ALYREF	298.474	661.43	2.21604
HGLibA_58590	hsa-mir-3134	36.0064	79.7545	2.21501
HGLibA_55932	ZNF41	101.387	224.376	2.21307
HGLibA_01995	ANKRD11	33.1638	73.3741	2.21248
HGLibA_16391	FAM198B	33.1638	73.3741	2.21248
HGLibA_49985	TMEM14C	94.7538	209.488	2.21087
HGLibA_59637	hsa-mir-3944	30.3212	66.9938	2.20947
HGLibA_14544	EFCAB4B	60.6424	133.988	2.20947
HGLibA_01347	AIG1	118.442	261.595	2.20863
HGLibA_29043	MFAP2	245.412	541.267	2.20554
HGLibA_62504	hsa-mir-603	188.56	415.787	2.20506
HGLibA_12220	CYR61	160.134	353.046	2.2047
HGLibA_63060	hsa-mir-6727	26.5311	58.4866	2.20446
HGLibA_40492	RBM15	25.5835	56.3598	2.20297
HGLibA_14159	DUSP21	24.636	54.233	2.20138
HGLibA_56703	ZNF770	47.3769	104.213	2.19965
HGLibA_25854	KRTCAP2	93.8062	206.298	2.1992
HGLibA_32965	NUDT19	45.4818	99.9589	2.19778
HGLibA_59224	hsa-mir-3669	21.7934	47.8527	2.19575
HGLibA_12482	DCDC1	196.14	430.674	2.19575
HGLibA_42340	RSPH9	152.554	334.969	2.19575
HGLibA_47493	STK33	84.3308	185.03	2.1941
HGLibA_32767	NSMCE1	41.6917	91.4518	2.19353
HGLibA_23729	ITGA3	83.3833	182.904	2.19353
HGLibA_00653	ACTR1B	82.4358	180.777	2.19294
HGLibA_03288	ASGR1	219.829	481.717	2.19133
HGLibA_18744	GBP6	19.8983	43.5991	2.1911
HGLibA_28916	MESP1	78.6456	172.27	2.19045
HGLibA_14566	EFHB	115.6	253.088	2.18935
HGLibA_48614	TBL1Y	18.9508	41.4723	2.18843
HGLibA_42532	S100A10	91.9111	200.981	2.18669
HGLibA_63293	hsa-mir-6780a	126.97	277.546	2.18591
HGLibA_56246	ZNF561	35.0589	76.5643	2.18388
HGLibA_07923	CCDC90B	102.334	223.313	2.18219
HGLibA_60187	hsa-mir-4445	51.167	111.656	2.18219
HGLibA_17440	FGFR1OP2	131.708	287.116	2.17995
HGLibA_44328	SLBP	97.5964	212.679	2.17916
HGLibA_18578	GALNTL5	161.081	350.92	2.17852
HGLibA_60087	hsa-mir-4425	16.1081	35.092	2.17852
HGLibA_19480	GNAZ	174.347	379.631	2.17745
HGLibA_41427	RNASEH2A	233.094	507.238	2.17611
HGLibA_34226	OR56B4	357.222	777.34	2.17607
HGLibA_41834	RPGR	168.662	366.871	2.17519
HGLibA_31627	NEGR1	183.822	399.836	2.17512
HGLibA_42253	RRM2	226.461	492.351	2.1741
HGLibA_47075	SRSF3	329.743	716.727	2.17359
HGLibA_14119	DUS2L	74.8555	162.699	2.17351
HGLibA_53312	USP25	29.3737	63.8036	2.17214
HGLibA_28960	METTL15	227.409	493.414	2.16972
HGLibA_34496	OR8B2	70.1178	152.065	2.16871
HGLibA_38248	PQBP1	252.045	546.584	2.1686
HGLibA_08216	CCT8	772.243	1672.72	2.16605
HGLibA_61331	hsa-mir-485	106.124	229.693	2.16438
HGLibA_32615	NR2F6	26.5311	57.4232	2.16438
HGLibA_62749	hsa-mir-627	39.7966	86.1348	2.16438
HGLibA_39419	PTPLAD1	51.167	110.593	2.16141
HGLibA_45019	SLC35G2	88.121	190.347	2.16007
HGLibA_07512	CCDC102B	36.954	79.7545	2.15821
HGLibA_62880	hsa-mir-6508	24.636	53.1696	2.15821
HGLibA_37114	PLEKHG4B	85.2784	183.967	2.15725
HGLibA_58470	hsa-mir-30a	231.199	498.731	2.15715
HGLibA_57665	hsa-mir-1296	60.6424	130.797	2.15686
HGLibA_03591	ATP1A4	132.655	286.053	2.15636
HGLibA_41045	RGR	36.0064	77.6277	2.15594
HGLibA_58284	hsa-mir-219b	130.76	281.799	2.15508
HGLibA_02452	APOA1BP	227.409	489.161	2.15102
HGLibA_16861	FANCM	159.186	342.413	2.15102
HGLibA_53285	USP17L7	134.55	289.243	2.1497
HGLibA_09908	CLDN7	186.665	400.899	2.14769
HGLibA_52439	TXNL4A	86.2259	185.03	2.14588
HGLibA_00664	ACTR3C	668.014	1432.39	2.14425
HGLibA_30927	MYT1L	62.5375	133.988	2.14252
HGLibA_33049	NUP35	20.8458	44.6625	2.14252
HGLibA_08834	CDKN2AIP	61.5899	131.861	2.14095
HGLibA_09837	CLCN7	40.7441	87.1982	2.14014
HGLibA_28582	MCF2L2	294.684	630.592	2.13989
HGLibA_21015	HDAC5	578.945	1238.85	2.13984
HGLibA_63600	hsa-mir-6857	70.1178	149.938	2.13838
HGLibA_15827	EYA4	29.3737	62.7402	2.13593
HGLibA_02204	ANP32D	107.072	228.629	2.13529
HGLibA_31965	NIPAL4	174.347	372.188	2.13475
HGLibA_26656	LMAN1	144.973	309.447	2.13451
HGLibA_29221	MICU1	250.15	533.823	2.13401
HGLibA_39801	RAB11FIP4	133.603	284.989	2.13311
HGLibA_40883	REV1	553.362	1180.37	2.13308
HGLibA_60711	hsa-mir-4651	9.47538	20.2045	2.13231
HGLibA_63280	hsa-mir-6777	131.708	280.736	2.13151
HGLibA_07582	CCDC127	92.8587	197.791	2.13002
HGLibA_57500	hsa-mir-1268b	73.9079	157.382	2.12944
HGLibA_61544	hsa-mir-5096	101.387	215.869	2.12917
HGLibA_05295	C12orf74	109.914	233.946	2.12844
HGLibA_08207	CCT6A	391.333	832.637	2.12769
HGLibA_20203	GRAMD2	45.4818	96.7688	2.12764
HGLibA_23384	INSL4	45.4818	96.7688	2.12764
HGLibA_10889	CPA3	144.973	308.384	2.12718
HGLibA_39161	PSMD13	18.0032	38.2821	2.12641
HGLibA_39402	PTP4A1	18.0032	38.2821	2.12641
HGLibA_14423	ECT2	116.547	247.771	2.12593
HGLibA_13423	DMRT3	26.5311	56.3598	2.1243
HGLibA_22420	HTT	96.6488	205.235	2.12351
HGLibA_45321	SLC6A20	35.0589	74.4375	2.12321
HGLibA_12539	DCT	120.337	255.214	2.12083
HGLibA_48438	TAT	394.176	835.827	2.12044
HGLibA_33655	OR1D5	144.973	307.321	2.11984
HGLibA_58548	hsa-mir-3124	93.8062	198.854	2.11984
HGLibA_09252	CFC1B	17.0557	36.1554	2.11984
HGLibA_12685	DDX26B	183.822	389.202	2.11727
HGLibA_30577	MUSK	91.9111	194.601	2.11727
HGLibA_35256	PARVA	33.1638	70.1839	2.11628
HGLibA_57618	hsa-mir-1288	190.455	403.026	2.11612
HGLibA_36620	PIK3C2A	123.18	260.531	2.11505
HGLibA_38589	PRKRIR	24.636	52.1063	2.11505
HGLibA_11968	CXXC11	122.232	258.404	2.11404
HGLibA_12900	DEFB132	48.3244	102.086	2.11251
HGLibA_45320	SLC6A2	200.878	424.294	2.1122
HGLibA_47183	SSTR4	72.0129	152.065	2.11164
HGLibA_57582	hsa-mir-1281	55.9047	118.037	2.11139
HGLibA_57611	hsa-mir-1287	47.3769	99.9589	2.10987
HGLibA_36270	PGM3	94.7538	199.918	2.10987
HGLibA_50911	TNRC18	100.439	211.615	2.1069
HGLibA_23272	INADL	61.5899	129.734	2.10641
HGLibA_30525	MUC15	138.34	291.37	2.10618
HGLibA_28739	MED11	367.645	774.15	2.1057
HGLibA_09348	CHAF1A	83.3833	175.46	2.10426
HGLibA_11838	CXADR	53.0621	111.656	2.10426
HGLibA_43980	SH3TC1	68.2227	143.558	2.10426
HGLibA_02884	ARID1B	97.5964	205.235	2.10289
HGLibA_31189	NAT8L	36.954	77.6277	2.10066
HGLibA_50555	TMEM9	36.954	77.6277	2.10066
HGLibA_54971	ZC3H18	374.277	785.847	2.09964
HGLibA_18157	FUCA2	247.307	518.936	2.09834
HGLibA_61799	hsa-mir-526b	21.7934	45.7259	2.09816
HGLibA_41753	ROM1	79.5932	166.953	2.09758
HGLibA_64148	hsa-mir-8076	86.2259	180.777	2.09655
HGLibA_40456	RBFOX1	114.652	240.327	2.09614
HGLibA_58600	hsa-mir-3135b	113.705	238.2	2.0949
HGLibA_40679	RCBTB2	71.0653	148.875	2.0949
HGLibA_16807	FAM96B	190.455	398.772	2.09379
HGLibA_07405	CBLN1	161.081	337.096	2.0927
HGLibA_16940	FBLIM1	69.1702	144.621	2.0908
HGLibA_59014	hsa-mir-33b	82.4358	172.27	2.08974
HGLibA_54546	XPA	82.4358	172.27	2.08974
HGLibA_20517	GTDC2	116.547	243.517	2.08943
HGLibA_12101	CYP27C1	95.7013	199.918	2.08898
HGLibA_25425	KRT14	198.035	413.66	2.08882
HGLibA_04514	BIRC2	34.1114	71.2473	2.08867
HGLibA_23501	IQCF1	40.7441	85.0714	2.08794
HGLibA_20931	HBM	60.6424	126.544	2.08672
HGLibA_53359	USP4	134.55	280.736	2.08647
HGLibA_03140	ARSF	201.825	421.104	2.08647
HGLibA_39628	PVRL3	6.63276	13.8241	2.08422
HGLibA_44559	SLC22A17	66.3276	138.241	2.08422
HGLibA_57087	ZYX	19.8983	41.4723	2.08422
HGLibA_24315	KCNK18	39.7966	82.9446	2.08422
HGLibA_52677	UBE3A	13.2655	27.6482	2.08422
HGLibA_59679	hsa-mir-410	72.0129	149.938	2.08211
HGLibA_40658	RBX1	268.153	558.281	2.08195
HGLibA_02817	ARHGEF12	38.849	80.8179	2.08031
HGLibA_09515	CHORDC1	96.6488	200.981	2.0795
HGLibA_49952	TMEM136	154.449	321.145	2.0793
HGLibA_17951	FOXRED1	263.415	547.647	2.07903
HGLibA_65331	NonTargetingControlGuideForHuman_0948	288.999	600.817	2.07896
HGLibA_19693	GOT1L1	185.717	386.012	2.07849
HGLibA_63484	hsa-mir-6827	25.5835	53.1696	2.07828
HGLibA_14531	EFCAB14	153.501	319.018	2.07828
HGLibA_43868	SGTA	286.156	594.437	2.07731
HGLibA_60025	hsa-mir-4325	108.019	224.376	2.07718
HGLibA_23619	IRS1	194.245	403.026	2.07483
HGLibA_32655	NRBP1	55.9047	115.91	2.07335
HGLibA_59340	hsa-mir-369	68.2227	141.431	2.07308
HGLibA_57683	hsa-mir-1302-1	12.318	25.5214	2.07188
HGLibA_30701	MYF6	12.318	25.5214	2.07188
HGLibA_47297	ST8SIA4	24.636	51.0429	2.07188
HGLibA_22510	ICK	178.137	368.997	2.07142
HGLibA_53674	VIT	275.733	571.042	2.07099
HGLibA_51888	TSNAXIP1	262.468	543.394	2.07032
HGLibA_25467	KRT28	85.2784	176.523	2.06996
HGLibA_17600	FKTN	42.6392	88.2616	2.06996
HGLibA_55404	ZMYM6	72.9604	151.002	2.06964
HGLibA_35175	PAQR9	384.7	795.418	2.06763
HGLibA_52344	TUSC2	108.019	223.313	2.06734
HGLibA_14485	EEA1	54.0096	111.656	2.06734
HGLibA_34028	OR4K17	95.7013	197.791	2.06675
HGLibA_40958	RFWD3	618.742	1278.2	2.0658
HGLibA_57193	hsa-mir-107	118.442	244.58	2.06498
HGLibA_22163	HSD11B1L	23.6884	48.9161	2.06498
HGLibA_13642	DNAJC9	379.015	782.657	2.06498
HGLibA_57028	ZSCAN5A	94.7538	195.664	2.06498
HGLibA_01853	AMY2B	200.878	414.723	2.06455
HGLibA_54051	WDR25	256.783	529.57	2.06233
HGLibA_40852	REPS2	87.1735	179.713	2.06156
HGLibA_52531	UBA7	92.8587	191.411	2.06131
HGLibA_16120	FAM133B	52.1146	107.403	2.0609
HGLibA_40945	RFPL4B	57.7998	119.1	2.06056
HGLibA_27553	LSMD1	131.708	271.165	2.05884
HGLibA_52574	UBE2A	137.393	282.863	2.05878
HGLibA_18999	GGH	108.019	222.249	2.05749
HGLibA_32349	NOTCH3	56.8523	116.973	2.05749
HGLibA_08194	CCT2	232.147	477.463	2.05673
HGLibA_22444	HYAL3	67.2752	138.241	2.05486
HGLibA_16215	FAM161A	55.9047	114.846	2.05432
HGLibA_50836	TNIP1	89.0685	182.904	2.05352
HGLibA_34911	P4HTM	127.918	262.658	2.05334
HGLibA_37038	PLD2	211.301	433.864	2.0533
HGLibA_07045	CALR	105.177	215.869	2.05244
HGLibA_13165	DHX15	418.812	859.221	2.05157
HGLibA_42175	RPS6KB1	27.4786	56.3598	2.05105
HGLibA_03811	ATR	159.186	326.462	2.05081
HGLibA_06007	C20orf197	76.7505	157.382	2.05057
HGLibA_40195	RANBP10	142.131	291.37	2.05001
HGLibA_09519	CHP2	21.7934	44.6625	2.04936
HGLibA_23167	IL4	21.7934	44.6625	2.04936
HGLibA_14925	ELL2	146.868	300.94	2.04905
HGLibA_24388	KCNS2	125.075	256.278	2.04899
HGLibA_61270	hsa-mir-4791	32.2163	65.9304	2.04649
HGLibA_17861	FOXE3	186.665	381.758	2.04515
HGLibA_31478	NDUFAB1	287.104	586.993	2.04453
HGLibA_53739	VPS13D	53.0621	108.466	2.04413
HGLibA_25629	KRTAP12-1	116.547	238.2	2.04381
HGLibA_08177	CCRL2	57.7998	118.037	2.04216
HGLibA_50894	TNP2	204.668	417.913	2.04191
HGLibA_62365	hsa-mir-5706	68.2227	139.304	2.04191
HGLibA_57759	hsa-mir-1321	20.8458	42.5357	2.04049
HGLibA_31502	NDUFB1	20.8458	42.5357	2.04049
HGLibA_24209	KCNH1	88.121	179.713	2.03939
HGLibA_61392	hsa-mir-498	241.622	492.351	2.03769
HGLibA_17804	FOSL2	117.495	239.263	2.03638
HGLibA_23653	ISCU	15.1606	30.8384	2.03411
HGLibA_63470	hsa-mir-6823	161.081	327.525	2.03329
HGLibA_12279	DACT1	425.444	864.538	2.03208
HGLibA_03778	ATP8A2	54.9572	111.656	2.0317
HGLibA_18569	GALNT7	134.55	273.292	2.03115
HGLibA_11577	CTAGE6	39.7966	80.8179	2.03077
HGLibA_08090	CCNF	128.865	261.595	2.02999
HGLibA_62271	hsa-mir-5689	132.655	269.038	2.0281
HGLibA_21983	HOXD1	54.0096	109.529	2.02796
HGLibA_64253	hsa-mir-892b	83.3833	169.079	2.02774
HGLibA_55979	ZNF430	58.7473	119.1	2.02733
HGLibA_33490	OR10G3	63.485	128.671	2.02679
HGLibA_35127	PAPD7	199.93	405.153	2.02647
HGLibA_51007	TOPAZ1	102.334	207.362	2.02632
HGLibA_63424	hsa-mir-6812	34.1114	69.1205	2.02632
HGLibA_30704	MYH1	227.409	460.449	2.02476
HGLibA_33796	OR2G3	53.0621	107.403	2.02409
HGLibA_13005	DES	114.652	231.82	2.02194
HGLibA_63024	hsa-mir-6716	290.894	588.056	2.02155
HGLibA_62021	hsa-mir-548i-3	23.6884	47.8527	2.02009
HGLibA_37756	POU2F1	18.9508	38.2821	2.02009
HGLibA_54547	XPA	80.5407	162.699	2.02009
HGLibA_63391	hsa-mir-6803	47.3769	95.7054	2.02009
HGLibA_20558	GTF2H4	184.77	373.251	2.02009
HGLibA_04554	BLNK	28.4261	57.4232	2.02009
HGLibA_59594	hsa-mir-3929	14.2131	28.7116	2.02009
HGLibA_33464	OR10A3	14.2131	28.7116	2.02009
HGLibA_51342	TRAT1	28.4261	57.4232	2.02009
HGLibA_37600	POLR2K	175.294	354.11	2.02009
HGLibA_53433	UTP14A	90.0161	181.84	2.02009
HGLibA_13025	DFNA5	193.298	390.265	2.01899
HGLibA_46437	SPATA18	70.1178	141.431	2.01705
HGLibA_32971	NUDT21	60.6424	122.29	2.01658
HGLibA_30466	MTRF1	102.334	206.298	2.01593
HGLibA_06296	C4orf17	97.5964	196.728	2.01573
HGLibA_20408	GSDMB	83.3833	168.016	2.01498
HGLibA_31403	NDNL2	83.3833	168.016	2.01498
HGLibA_34998	PAFAH2	41.6917	84.008	2.01498
HGLibA_03660	ATP5G3	120.337	242.454	2.01478
HGLibA_23227	ILVBL	78.6456	158.446	2.01468
HGLibA_55373	ZMAT3	36.954	74.4375	2.01433
HGLibA_15007	EMC2	101.387	204.171	2.01379
HGLibA_13172	DHX29	128.865	259.468	2.01348
HGLibA_08698	CDHR1	32.2163	64.867	2.01348
HGLibA_40800	REG3A	358.169	720.98	2.01296
HGLibA_01340	AIFM2	27.4786	55.2964	2.01235
HGLibA_62304	hsa-mir-5692c-2	27.4786	55.2964	2.01235
HGLibA_20918	HBE1	210.353	423.23	2.012
HGLibA_48123	TAAR1	118.442	238.2	2.01111
HGLibA_26751	LOC100127983	45.4818	91.4518	2.01073
HGLibA_59729	hsa-mir-4255	86.2259	173.333	2.01022
HGLibA_05527	C17orf107	63.485	127.607	2.01004
HGLibA_32805	NT5C1B	40.7441	81.8813	2.00965
HGLibA_08969	CEBPG	117.495	236.073	2.00923
HGLibA_44263	SKA2	117.495	236.073	2.00923
HGLibA_05722	C1GALT1	171.504	344.539	2.00893
HGLibA_56123	ZNF507	108.019	216.932	2.00827
HGLibA_35822	PDE7A	36.0064	72.3107	2.00827
HGLibA_40989	RFXAP	36.0064	72.3107	2.00827
HGLibA_38483	PRIM1	85.2784	171.206	2.00762
HGLibA_21181	HES2	49.272	98.8955	2.00714
HGLibA_18370	GABRA6	133.603	267.975	2.00576
HGLibA_38727	PRPF39	186.665	374.314	2.00527
HGLibA_45744	SMIM19	97.5964	195.664	2.00483
HGLibA_18276	FZD5	478.506	959.18	2.00453
HGLibA_02655	ARF5	114.652	229.693	2.00339
HGLibA_14890	ELF1	83.3833	166.953	2.00223
HGLibA_48458	TBATA	118.442	237.137	2.00213
HGLibA_18391	GABRG2	70.1178	140.368	2.00189
HGLibA_20874	HAUS1	35.0589	70.1839	2.00189
HGLibA_35927	PDP2	78.6456	157.382	2.00116
HGLibA_32524	NPS	21.7934	43.5991	2.00057
HGLibA_18455	GAGE12H	291.842	583.803	2.00041
HGLibA_26556	LIMS3L	190.455	380.695	1.99887
HGLibA_11687	CTRL	435.867	870.919	1.99813
HGLibA_25144	KLHL18	142.131	283.926	1.99764
HGLibA_62362	hsa-mir-5705	111.809	223.313	1.99726
HGLibA_28038	MAMDC2	218.881	437.054	1.99677
HGLibA_62268	hsa-mir-5688	8.52784	17.0143	1.99515
HGLibA_50182	TMEM202	25.5835	51.0429	1.99515
HGLibA_63353	hsa-mir-6794	17.0557	34.0286	1.99515
HGLibA_52838	UCP3	68.2227	136.114	1.99515
HGLibA_10731	COPS7B	274.786	547.647	1.993
HGLibA_24364	KCNN4	256.783	511.492	1.99193
HGLibA_22335	HSPE1	88.121	175.46	1.99112
HGLibA_51233	TRABD2B	79.5932	158.446	1.99069
HGLibA_28652	MCTP1	150.658	299.877	1.99044
HGLibA_49119	TFAM	50.2195	99.9589	1.99044
HGLibA_26437	LHFPL4	142.131	282.863	1.99016
HGLibA_37252	PLXDC1	104.229	207.362	1.98948
HGLibA_49908	TMEM125	182.875	363.68	1.98869
HGLibA_65155	NonTargetingControlGuideForHuman_0772	33.1638	65.9304	1.98802
HGLibA_35862	PDHA1	45.4818	90.3884	1.98735
HGLibA_31640	NEK10	152.554	303.067	1.98663
HGLibA_19308	GLRA4	61.5899	122.29	1.98555
HGLibA_05372	C14orf80	49.272	97.8321	1.98555
HGLibA_42581	S100G	167.714	332.842	1.98458
HGLibA_04934	BTF3	77.6981	154.192	1.9845
HGLibA_51800	TRRAP	65.3801	129.734	1.9843
HGLibA_06339	C4orf47	196.14	389.202	1.9843
HGLibA_18495	GAL	342.061	678.445	1.9834
HGLibA_51855	TSHB	28.4261	56.3598	1.98268
HGLibA_38374	PRDM13	231.199	458.322	1.98237
HGLibA_00657	ACTR2	76.7505	152.065	1.98129
HGLibA_27894	MAGEA10	108.967	215.869	1.98105
HGLibA_01389	AK5	88.121	174.396	1.97906
HGLibA_48933	TEAD3	72.0129	142.495	1.97874
HGLibA_51785	TRPV2	36.0064	71.2473	1.97874
HGLibA_48182	TADA1	314.582	622.085	1.97749
HGLibA_45087	SLC39A1	179.085	354.11	1.97733
HGLibA_25747	KRTAP3-3	39.7966	78.6911	1.97733
HGLibA_11865	CXCL2	79.5932	157.382	1.97733
HGLibA_55082	ZDHHC15	234.042	462.576	1.97647
HGLibA_07905	CCDC87	98.5439	194.601	1.97476
HGLibA_57570	hsa-mir-1279	51.167	101.022	1.97436
HGLibA_00646	ACTR10	27.4786	54.233	1.97365
HGLibA_06901	CACNA1S	31.2687	61.6768	1.97247
HGLibA_30820	MYO1A	70.1178	138.241	1.97156
HGLibA_19238	GLDN	73.9079	145.685	1.97117
HGLibA_21182	HES3	373.33	735.868	1.97109
HGLibA_57737	hsa-mir-1305	46.4293	91.4518	1.9697
HGLibA_64079	hsa-mir-8060	50.2195	98.8955	1.96927
HGLibA_11205	CRNKL1	100.439	197.791	1.96927
HGLibA_43005	SCN8A	108.019	212.679	1.96889
HGLibA_35413	PCDH20	115.6	227.566	1.96857
HGLibA_03139	ARSF	126.97	249.897	1.96816
HGLibA_16631	FAM50B	260.573	512.555	1.96703
HGLibA_34789	OVCA2	306.055	601.88	1.96658
HGLibA_09279	CFI	144.973	284.989	1.96581
HGLibA_53982	WBP4	209.406	411.533	1.96524
HGLibA_39993	RAB9B	102.334	200.981	1.96397
HGLibA_23848	ITPKB	22.7409	44.6625	1.96397
HGLibA_58894	hsa-mir-3198-2	30.3212	59.55	1.96397
HGLibA_19085	GIMAP6	34.1114	66.9938	1.96397
HGLibA_01333	AIF1L	3.79015	7.44375	1.96397
HGLibA_30668	MYCBP	37.9015	74.4375	1.96397
HGLibA_30654	MYBPC3	174.347	342.413	1.96397
HGLibA_36243	PGK2	79.5932	156.319	1.96397
HGLibA_05035	C10orf113	287.104	563.598	1.96305
HGLibA_45424	SLC9A7	195.193	382.821	1.96125
HGLibA_47749	SULT1C3	191.403	375.378	1.96119
HGLibA_08663	CDH20	74.8555	146.748	1.96042
HGLibA_01668	ALKBH8	118.442	231.82	1.95724
HGLibA_03183	AS3MT	103.282	202.045	1.95625
HGLibA_65032	NonTargetingControlGuideForHuman_0649	66.3276	129.734	1.95596
HGLibA_35942	PDS5A	124.127	242.454	1.95326
HGLibA_24506	KDM4A	148.763	290.306	1.95146
HGLibA_31607	NEDD8	634.85	1238.85	1.95141
HGLibA_13273	DIS3L	210.353	410.47	1.95133
HGLibA_09453	CHIT1	133.603	260.531	1.95004
HGLibA_42213	RPUSD3	86.2259	168.016	1.94856
HGLibA_62643	hsa-mir-6124	150.658	293.496	1.94809
HGLibA_08397	CD47	50.2195	97.8321	1.94809
HGLibA_31058	NAE1	96.6488	188.221	1.94747
HGLibA_03062	ARNT	181.927	354.11	1.94644
HGLibA_08115	CCNK	196.14	381.758	1.94635
HGLibA_13979	DRGX	28.4261	55.2964	1.94527
HGLibA_21220	HEY2	28.4261	55.2964	1.94527
HGLibA_09945	CLEC18B	536.306	1043.19	1.94514
HGLibA_43130	SDF4	404.599	786.911	1.94492
HGLibA_58295	hsa-mir-222	95.7013	186.094	1.94453
HGLibA_06518	C7	38.849	75.5009	1.94344
HGLibA_10250	CNDP1	260.573	506.175	1.94255
HGLibA_21172	HERPUD1	49.272	95.7054	1.94239
HGLibA_06620	C8orf42	35.0589	68.0571	1.94122
HGLibA_07404	CBLL1	35.0589	68.0571	1.94122
HGLibA_10500	COL11A1	35.0589	68.0571	1.94122
HGLibA_45339	SLC6A8	35.0589	68.0571	1.94122
HGLibA_08089	CCNF	360.064	698.649	1.94035
HGLibA_08404	CD52	111.809	216.932	1.9402
HGLibA_52026	TSTA3	122.232	237.137	1.94005
HGLibA_09768	CKLF	118.442	229.693	1.93928
HGLibA_41312	RIOK3	41.6917	80.8179	1.93847
HGLibA_51898	TSPAN12	156.344	303.067	1.93847
HGLibA_36485	PI16	72.9604	141.431	1.93847
HGLibA_46569	SPDL1	72.9604	141.431	1.93847
HGLibA_22672	IFNA17	20.8458	40.4089	1.93847
HGLibA_35832	PDE8B	104.229	202.045	1.93847
HGLibA_19688	GOSR2	148.763	288.179	1.93717
HGLibA_05891	C1orf68	234.042	453.005	1.93557
HGLibA_51309	TRAPPC13	99.4914	192.474	1.93458
HGLibA_35146	PAPPA	61.5899	119.1	1.93376
HGLibA_46668	SPIN1	61.5899	119.1	1.93376
HGLibA_22503	ICAM4	235.937	456.196	1.93355
HGLibA_58200	hsa-mir-208b	112.757	217.996	1.93332
HGLibA_40972	RFX4	355.327	686.952	1.9333
HGLibA_02166	ANKZF1	51.167	98.8955	1.9328
HGLibA_03826	ATRX	119.39	230.756	1.9328
HGLibA_10210	CMTM1	74.8555	144.621	1.93201
HGLibA_18711	GBA	64.4326	124.417	1.93096
HGLibA_09680	CIAPIN1	94.7538	182.904	1.9303
HGLibA_25624	KRTAP10-9	121.285	233.946	1.9289
HGLibA_42420	RTN4RL2	158.239	305.194	1.92869
HGLibA_33025	NUP153	67.2752	129.734	1.92841
HGLibA_43863	SGSM2	204.668	394.519	1.9276
HGLibA_32922	NUDCD1	43.5867	84.008	1.92738
HGLibA_63965	hsa-mir-7844	130.76	252.024	1.92738
HGLibA_54366	WNT3A	325.005	626.338	1.92716
HGLibA_02892	ARID3A	50.2195	96.7688	1.92692
HGLibA_07234	CARD6	183.822	354.11	1.92637
HGLibA_03033	ARMC8	63.485	122.29	1.92628
HGLibA_45982	SNRPD3	133.603	257.341	1.92617
HGLibA_58728	hsa-mir-3162	76.7505	147.812	1.92587
HGLibA_40383	RASSF4	473.769	912.391	1.92582
HGLibA_25378	KPRP	256.783	494.478	1.92567
HGLibA_49273	TGOLN2	233.094	448.752	1.92519
HGLibA_20114	GPR97	216.039	415.787	1.92459
HGLibA_30946	MZT2B	19.8983	38.2821	1.92389
HGLibA_56924	ZNHIT1	19.8983	38.2821	1.92389
HGLibA_01845	AMY1B	39.7966	76.5643	1.92389
HGLibA_27389	LRRC55	39.7966	76.5643	1.92389
HGLibA_36084	PEX11A	39.7966	76.5643	1.92389
HGLibA_55003	ZCCHC10	13.2655	25.5214	1.92389
HGLibA_24322	KCNK3	135.498	260.531	1.92277
HGLibA_13836	DPH1	102.334	196.728	1.92241
HGLibA_50926	TNS3	89.0685	171.206	1.92219
HGLibA_37014	PLCL1	82.4358	158.446	1.92205
HGLibA_43022	SCNN1G	161.081	309.447	1.92106
HGLibA_64239	hsa-mir-890	98.5439	189.284	1.92081
HGLibA_47500	STK38	98.5439	189.284	1.92081
HGLibA_30347	MTERFD3	341.114	655.05	1.92033
HGLibA_40241	RAP2C	42.6392	81.8813	1.92033
HGLibA_12581	DCX	186.665	358.363	1.91982
HGLibA_02917	ARIH2OS	189.508	363.68	1.91908
HGLibA_21796	HNRNPA1L2	205.616	394.519	1.91872
HGLibA_62280	hsa-mir-5690	29.3737	56.3598	1.91872
HGLibA_33921	OR3A3	88.121	169.079	1.91872
HGLibA_09950	CLEC18C	462.398	886.87	1.91798
HGLibA_37950	PPIL6	179.085	343.476	1.91795
HGLibA_57391	hsa-mir-1248	74.8555	143.558	1.9178
HGLibA_26401	LGI4	90.9636	174.396	1.91721
HGLibA_25984	LAMP3	418.812	802.862	1.917
HGLibA_46866	SPSB3	360.064	690.142	1.91672
HGLibA_49575	TJP2	84.3308	161.636	1.91669
HGLibA_20377	GRPR	599.791	1149.53	1.91655
HGLibA_54514	XIRP2	77.6981	148.875	1.91607
HGLibA_00859	ADAMTSL5	148.763	284.989	1.91572
HGLibA_17234	FCRL4	71.0653	136.114	1.91534
HGLibA_27768	LYSMD2	103.282	197.791	1.91507
HGLibA_11414	CSPG4	225.514	431.738	1.91446
HGLibA_02545	APOLD1	73.9079	141.431	1.91361
HGLibA_05903	C1orf87	108.967	208.425	1.91274
HGLibA_09168	CEP78	285.209	545.521	1.91271
HGLibA_54988	ZC3H8	111.809	213.742	1.91166
HGLibA_41583	RNF181	105.177	200.981	1.91089
HGLibA_10016	CLGN	254.888	487.034	1.91078
HGLibA_39293	PTDSS2	194.245	371.124	1.9106
HGLibA_32764	NSMAF	180.98	345.603	1.90962
HGLibA_65259	NonTargetingControlGuideForHuman_0876	63.485	121.227	1.90953
HGLibA_34548	OR8K3	72.9604	139.304	1.90932
HGLibA_42329	RSPH10B2	18.9508	36.1554	1.90786
HGLibA_48092	SYT9	47.3769	90.3884	1.90786
HGLibA_56459	ZNF649	78.6456	149.938	1.90651
HGLibA_18995	GGCX	276.681	527.443	1.90632
HGLibA_23606	IRG1	179.085	341.349	1.90608
HGLibA_54605	XRN1	194.245	370.061	1.90512
HGLibA_19990	GPR183	165.819	315.828	1.90465
HGLibA_42996	SCN4B	399.861	761.389	1.90414
HGLibA_55078	ZDHHC14	171.504	326.462	1.90352
HGLibA_59773	hsa-mir-4266	118.442	225.439	1.90337
HGLibA_08731	CDK12	43.5867	82.9446	1.90298
HGLibA_25996	LAMTOR3	99.4914	189.284	1.90251
HGLibA_21544	HIST2H3C	155.396	295.623	1.90238
HGLibA_62446	hsa-mir-587	90.0161	171.206	1.90195
HGLibA_37514	POLE2	34.1114	64.867	1.90162
HGLibA_57754	hsa-mir-132	207.511	394.519	1.9012
HGLibA_41503	RNF13	92.8587	176.523	1.90099
HGLibA_29321	MIXL1	278.576	529.57	1.90099
HGLibA_44507	SLC1A1	95.7013	181.84	1.90008
HGLibA_05426	C15orf60	12.318	23.3946	1.89923
HGLibA_22964	IL12RB1	36.954	70.1839	1.89923
HGLibA_10005	CLEC7A	110.862	210.552	1.89923
HGLibA_37484	POLA1	390.385	741.185	1.8986
HGLibA_35695	PCYOX1	141.183	267.975	1.89807
HGLibA_28754	MED14	79.5932	151.002	1.89717
HGLibA_55913	ZNF395	477.559	906.011	1.89717
HGLibA_00594	ACSS3	107.072	203.108	1.89693
HGLibA_39906	RAB3A	229.304	434.928	1.89673
HGLibA_54941	ZC2HC1B	149.711	283.926	1.89649
HGLibA_63036	hsa-mir-6719	27.4786	52.1063	1.89625
HGLibA_41637	RNF219	82.4358	156.319	1.89625
HGLibA_12813	DEFB103A	106.124	200.981	1.89383
HGLibA_35081	PAM	45.4818	86.1348	1.89383
HGLibA_01553	ALDH1L1	139.288	263.721	1.89335
HGLibA_00854	ADAMTSL3	48.3244	91.4518	1.89246
HGLibA_07771	CCDC39	81.4882	154.192	1.8922
HGLibA_18095	FSIP2	33.1638	62.7402	1.89183
HGLibA_47560	STPG2	33.1638	62.7402	1.89183
HGLibA_52430	TXNDC9	33.1638	62.7402	1.89183
HGLibA_06208	C3orf14	84.3308	159.509	1.89147
HGLibA_03159	ART1	102.334	193.538	1.89123
HGLibA_45848	SMURF2	102.334	193.538	1.89123
HGLibA_22250	HSP90AA1	532.516	1007.03	1.89108
HGLibA_32616	NR2F6	141.183	266.912	1.89054
HGLibA_05005	BVES	36.0064	68.0571	1.89014
HGLibA_12079	CYP21A2	18.0032	34.0286	1.89014
HGLibA_22288	HSPA5	18.0032	34.0286	1.89014
HGLibA_31707	NETO2	18.0032	34.0286	1.89014
HGLibA_24672	KIAA0947	209.406	395.582	1.88907
HGLibA_54332	WLS	155.396	293.496	1.8887
HGLibA_15928	FABP7	316.478	597.627	1.88837
HGLibA_43115	SDCCAG3	319.32	602.944	1.88821
HGLibA_39179	PSMD6	80.5407	152.065	1.88805
HGLibA_53306	USP22	384.7	726.297	1.88796
HGLibA_56120	ZNF506	41.6917	78.6911	1.88745
HGLibA_53920	VWA9	20.8458	39.3455	1.88745
HGLibA_04026	B4GALT2	232.147	438.118	1.88725
HGLibA_19244	GLG1	151.606	286.053	1.88682
HGLibA_04940	BTG1	112.757	212.679	1.88617
HGLibA_16983	FBXL15	71.0653	133.988	1.88541
HGLibA_34432	OR6N2	387.543	730.551	1.88508
HGLibA_22425	HUS1	401.756	757.136	1.88457
HGLibA_45113	SLC39A4	50.2195	94.642	1.88457
HGLibA_29311	MISP	404.599	762.453	1.88447
HGLibA_06463	C6orf195	156.344	294.56	1.88405
HGLibA_15442	ERCC5	315.53	594.437	1.88393
HGLibA_10219	CMTM4	220.776	415.787	1.88329
HGLibA_03664	ATP5H	55.9047	105.276	1.88313
HGLibA_17529	FILIP1	167.714	315.828	1.88313
HGLibA_44705	SLC25A31	29.3737	55.2964	1.88252
HGLibA_49548	TINAG	29.3737	55.2964	1.88252
HGLibA_49873	TMEM110	29.3737	55.2964	1.88252
HGLibA_09285	CFL2	32.2163	60.6134	1.88145
HGLibA_55095	ZDHHC2	175.294	329.652	1.88056
HGLibA_57414	hsa-mir-1254-1	70.1178	131.861	1.88056
HGLibA_59211	hsa-mir-3665	72.9604	137.178	1.88017
HGLibA_56219	ZNF552	37.9015	71.2473	1.8798
HGLibA_51756	TRPM2	116.547	219.059	1.87957
HGLibA_18248	FYB	43.5867	81.8813	1.87858
HGLibA_33662	OR1E2	174.347	327.525	1.87858
HGLibA_14893	ELF2	95.7013	179.713	1.87786
HGLibA_48520	TBC1D28	449.133	843.271	1.87755
HGLibA_41381	RMND5A	52.1146	97.8321	1.87725
HGLibA_08696	CDH9	104.229	195.664	1.87725
HGLibA_49063	TEX14	107.072	200.981	1.87707
HGLibA_09502	CHMP7	109.914	206.298	1.8769
HGLibA_45539	SLMO2	109.914	206.298	1.8769
HGLibA_22450	HYDIN	115.6	216.932	1.87658
HGLibA_01782	AMFR	118.442	222.249	1.87644
HGLibA_57442	hsa-mir-125a	242.57	455.132	1.8763
HGLibA_45311	SLC6A17	210.353	394.519	1.87551
HGLibA_29017	METTL7A	72.0129	135.051	1.87537
HGLibA_21840	HNRNPM	224.566	421.104	1.87519
HGLibA_61082	hsa-mir-4746	77.6981	145.685	1.87501
HGLibA_27233	LRP8	163.924	307.321	1.87477
HGLibA_14731	EIF2AK4	151.606	283.926	1.87279
HGLibA_52865	UGDH	162.976	305.194	1.87262
HGLibA_11962	CXorf66	168.662	315.828	1.87255
HGLibA_62652	hsa-mir-6126	214.143	400.899	1.87211
HGLibA_09770	CKLF	65.3801	122.29	1.87045
HGLibA_52046	TTC1	11.3705	21.2679	1.87045
HGLibA_51076	TP53RK	238.779	446.625	1.87045
HGLibA_58206	hsa-mir-20b	62.5375	116.973	1.87045
HGLibA_31130	NAPB	48.3244	90.3884	1.87045
HGLibA_08822	CDKN1A	25.5835	47.8527	1.87045
HGLibA_18385	GABRE	25.5835	47.8527	1.87045
HGLibA_45129	SLC3A1	39.7966	74.4375	1.87045
HGLibA_10266	CNGA2	119.39	223.313	1.87045
HGLibA_12100	CYP27C1	59.6949	111.656	1.87045
HGLibA_58536	hsa-mir-3121	42.6392	79.7545	1.87045
HGLibA_46065	SNX22	116.547	217.996	1.87045
HGLibA_09518	CHP1	79.5932	148.875	1.87045
HGLibA_50292	TMEM242	181.927	340.286	1.87045
HGLibA_58437	hsa-mir-302a	5.68523	10.6339	1.87045
HGLibA_59553	hsa-mir-3919	373.33	697.586	1.86855
HGLibA_06912	CACNA2D3	138.34	258.404	1.86789
HGLibA_43109	SDCBP	219.829	410.47	1.86722
HGLibA_18549	GALNT16	208.458	389.202	1.86705
HGLibA_14217	DXO	92.8587	173.333	1.86663
HGLibA_59619	hsa-mir-3940	168.662	314.764	1.86625
HGLibA_62894	hsa-mir-6510	81.4882	152.065	1.8661
HGLibA_51586	TRIM65	81.4882	152.065	1.8661
HGLibA_54656	YEATS2	75.803	141.431	1.86577
HGLibA_56878	ZNF860	216.039	403.026	1.86553
HGLibA_35635	PCNA	67.2752	125.48	1.86518
HGLibA_02955	ARL17B	123.18	229.693	1.86469
HGLibA_09776	CKM	58.7473	109.529	1.86442
HGLibA_37570	POLR2C	587.473	1095.29	1.86442
HGLibA_51401	TRIM10	343.956	641.226	1.86427
HGLibA_03815	ATRIP	167.714	312.638	1.86411
HGLibA_11626	CTH	55.9047	104.213	1.86411
HGLibA_53954	WASF1	276.681	515.746	1.86404
HGLibA_25037	KLC4	108.967	203.108	1.86394
HGLibA_30835	MYO1F	318.373	593.373	1.86377
HGLibA_62838	hsa-mir-649	53.0621	98.8955	1.86377
HGLibA_00217	ABCG2	156.344	291.37	1.86365
HGLibA_05266	C12orf56	242.57	451.942	1.86314
HGLibA_09813	CLCC1	133.603	248.834	1.86249
HGLibA_62962	hsa-mir-657	44.5343	82.9446	1.86249
HGLibA_18972	GFRA3	461.451	859.221	1.862
HGLibA_59845	hsa-mir-4284	41.6917	77.6277	1.86195
HGLibA_26434	LHFPL3	822.463	1531.29	1.86183
HGLibA_17420	FGF8	163.924	305.194	1.8618
HGLibA_03501	ATG5	161.081	299.877	1.86165
HGLibA_62487	hsa-mir-599	38.849	72.3107	1.86133
HGLibA_09944	CLEC18A	269.101	500.858	1.86123
HGLibA_13405	DMGDH	110.862	206.298	1.86086
HGLibA_64466	NonTargetingControlGuideForHuman_0083	279.524	519.999	1.86031
HGLibA_19778	GPC6	135.498	252.024	1.85999
HGLibA_41793	RP2	33.1638	61.6768	1.85976
HGLibA_51863	TSHZ1	33.1638	61.6768	1.85976
HGLibA_36875	PLA2G15	223.619	415.787	1.85935
HGLibA_19857	GPR114	220.776	410.47	1.85921
HGLibA_64553	NonTargetingControlGuideForHuman_0170	209.406	389.202	1.8586
HGLibA_47074	SRSF3	462.398	859.221	1.85818
HGLibA_52248	TUBA1C	459.556	853.904	1.85811
HGLibA_27968	MAGED1	200.878	373.251	1.8581
HGLibA_14336	EAF2	27.4786	51.0429	1.85755
HGLibA_53156	UROD	27.4786	51.0429	1.85755
HGLibA_18343	GABBR2	439.657	816.686	1.85755
HGLibA_65138	NonTargetingControlGuideForHuman_0755	107.072	198.854	1.85721
HGLibA_21400	HIST1H2AJ	183.822	341.349	1.85695
HGLibA_28808	MED4	175.294	325.398	1.8563
HGLibA_60186	hsa-mir-4445	24.636	45.7259	1.85606
HGLibA_47578	STRAP	117.495	217.996	1.85537
HGLibA_33368	OLIG1	182.875	339.222	1.85494
HGLibA_58638	hsa-mir-3145	68.2227	126.544	1.85486
HGLibA_14099	DUOX2	204.668	379.631	1.85486
HGLibA_50552	TMEM8C	158.239	293.496	1.85477
HGLibA_25828	KRTAP8-1	534.411	991.082	1.85453
HGLibA_30410	MTMR1	21.7934	40.4089	1.85419
HGLibA_24626	KIAA0355	87.1735	161.636	1.85419
HGLibA_48107	SYTL5	321.215	595.5	1.8539
HGLibA_47231	ST20	40.7441	75.5009	1.85305
HGLibA_10999	CPSF3	162.976	302.004	1.85305
HGLibA_52451	TXNRD3	181.927	337.096	1.85291
HGLibA_34914	PA2G4	100.439	186.094	1.8528
HGLibA_00137	ABCB11	179.085	331.779	1.85264
HGLibA_61519	hsa-mir-5090	176.242	326.462	1.85235
HGLibA_05887	C1orf65	135.498	250.961	1.85214
HGLibA_35212	PARP1	37.9015	70.1839	1.85175
HGLibA_37395	PNO1	151.606	280.736	1.85175
HGLibA_07543	CCDC112	72.9604	135.051	1.85102
HGLibA_34066	OR4X1	213.196	394.519	1.8505
HGLibA_44042	SHISA5	124.127	229.693	1.85046
HGLibA_08049	CCM2L	102.334	189.284	1.84967
HGLibA_08892	CDV3	118.442	219.059	1.8495
HGLibA_39490	PTPRC	304.16	562.535	1.84947
HGLibA_14228	DYNAP	67.2752	124.417	1.84937
HGLibA_22648	IFITM3	83.3833	154.192	1.84919
HGLibA_39411	PTPDC1	16.1081	29.775	1.84844
HGLibA_09737	CISH	222.671	411.533	1.84816
HGLibA_18060	FRZB	77.6981	143.558	1.84764
HGLibA_26030	LARP1B	245.412	453.005	1.8459
HGLibA_12660	DDX18	111.809	206.298	1.84509
HGLibA_47555	STOX2	55.9047	103.149	1.84509
HGLibA_56474	ZNF658	151.606	279.672	1.84473
HGLibA_23651	ISCU	287.104	529.57	1.84452
HGLibA_44222	SIRT3	122.232	225.439	1.84435
HGLibA_23176	IL5	135.498	249.897	1.84429
HGLibA_36694	PINLYP	175.294	323.271	1.84416
HGLibA_39532	PTPRR	132.655	244.58	1.84373
HGLibA_07407	CBLN1	474.716	875.172	1.84357
HGLibA_07840	CCDC68	103.282	190.347	1.84299
HGLibA_36410	PHKG1	270.048	497.668	1.84289
HGLibA_56233	ZNF558	783.614	1444.09	1.84286
HGLibA_63798	hsa-mir-7109	126.97	233.946	1.84253
HGLibA_13234	DIMT1	50.2195	92.5152	1.84222
HGLibA_24009	JUND	137.393	253.088	1.84207
HGLibA_20477	GSTM3	87.1735	160.572	1.84199
HGLibA_16677	FAM69A	221.724	408.343	1.84167
HGLibA_21632	HLA-DRA	36.954	68.0571	1.84167
HGLibA_54237	WEE1	60.6424	111.656	1.84122
HGLibA_23707	ITFG1	131.708	242.454	1.84085
HGLibA_36870	PLA2G12A	165.819	305.194	1.84052
HGLibA_32845	NTHL1	360.064	662.494	1.83993
HGLibA_52512	UBA1	115.6	212.679	1.83979
HGLibA_19635	GOLGA7	57.7998	106.339	1.83979
HGLibA_18610	GAP43	180.98	332.842	1.83911
HGLibA_05039	C10orf118	78.6456	144.621	1.8389
HGLibA_53841	VSIG10L	267.206	491.288	1.83861
HGLibA_32834	NTAN1	75.803	139.304	1.83772
HGLibA_29342	MKNK1	86.2259	158.446	1.83756
HGLibA_04971	BTN3A2	96.6488	177.587	1.83744
HGLibA_58251	hsa-mir-215	96.6488	177.587	1.83744
HGLibA_35124	PAPD5	221.724	407.279	1.83688
HGLibA_61716	hsa-mir-519a-2	93.8062	172.27	1.83644
HGLibA_50829	TNFSF9	31.2687	57.4232	1.83644
HGLibA_02700	ARHGAP10	104.229	191.411	1.83644
HGLibA_06891	CACNA1F	10.4229	19.1411	1.83644
HGLibA_05921	C1QC	114.652	210.552	1.83644
HGLibA_40472	RBM10	101.387	186.094	1.83549
HGLibA_44578	SLC22A25	231.199	424.294	1.83519
HGLibA_18842	GDAP1L1	49.272	90.3884	1.83448
HGLibA_61345	hsa-mir-487a	137.393	252.024	1.83433
HGLibA_21176	HES1	88.121	161.636	1.83425
HGLibA_27965	MAGEC3	155.396	284.989	1.83395
HGLibA_57359	hsa-mir-1243	38.849	71.2473	1.83395
HGLibA_64897	NonTargetingControlGuideForHuman_0514	38.849	71.2473	1.83395
HGLibA_10719	COPS4	740.027	1356.89	1.83357
HGLibA_59068	hsa-mir-361	85.2784	156.319	1.83304
HGLibA_01892	ANG	252.993	463.639	1.83262
HGLibA_35094	PAN3	64.4326	118.037	1.83194
HGLibA_52944	UHRF1	90.0161	164.826	1.83107
HGLibA_57551	hsa-mir-1273h	72.0129	131.861	1.83107
HGLibA_40623	RBMY1F	79.5932	145.685	1.83037
HGLibA_44951	SLC35A2	461.451	844.334	1.82974
HGLibA_04902	BTBD16	69.1702	126.544	1.82945
HGLibA_33345	OLFM1	481.349	880.489	1.82921
HGLibA_12560	DCTN6	51.167	93.5786	1.82888
HGLibA_30085	MRPS30	51.167	93.5786	1.82888
HGLibA_24281	KCNJ5	654.748	1197.38	1.82876
HGLibA_04781	BRD7	194.245	355.173	1.82848
HGLibA_03704	ATP6V0A1	84.3308	154.192	1.82842
HGLibA_56133	ZNF512B	331.638	606.134	1.8277
HGLibA_51713	TRNT1	99.4914	181.84	1.8277
HGLibA_35641	PCNT	346.799	633.782	1.82752
HGLibA_52759	UBR5	137.393	250.961	1.82659
HGLibA_14889	ELAVL4	104.229	190.347	1.82624
HGLibA_00784	ADAM9	63.485	115.91	1.82578
HGLibA_49155	TFDP2	134.55	245.644	1.82566
HGLibA_11209	CROCC	266.258	485.971	1.82519
HGLibA_12083	CYP24A1	202.773	370.061	1.825
HGLibA_61968	hsa-mir-548e	199.93	364.744	1.82435
HGLibA_59601	hsa-mir-3935	207.511	378.568	1.82433
HGLibA_53689	VMAC	260.573	475.337	1.8242
HGLibA_07540	CCDC111	166.767	304.13	1.82369
HGLibA_39202	PSMF1	106.124	193.538	1.82369
HGLibA_20534	GTF2E2	75.803	138.241	1.82369
HGLibA_51075	TP53RK	7.5803	13.8241	1.82369
HGLibA_06817	CA6	98.5439	179.713	1.82369
HGLibA_07139	CAPG	98.5439	179.713	1.82369
HGLibA_32095	NLRC5	45.4818	82.9446	1.82369
HGLibA_25722	KRTAP23-1	234.989	428.547	1.82369
HGLibA_28841	MEF2D	15.1606	27.6482	1.82369
HGLibA_33667	OR1G1	68.2227	124.417	1.82369
HGLibA_29138	MGAT3	110.862	202.045	1.82249
HGLibA_09901	CLDN5	103.282	188.221	1.8224
HGLibA_50508	TMEM72	80.5407	146.748	1.82204
HGLibA_25729	KRTAP25-1	72.9604	132.924	1.82187
HGLibA_39111	PSMB5	72.9604	132.924	1.82187
HGLibA_19284	GLO1	65.3801	119.1	1.82166
HGLibA_50038	TMEM167A	57.7998	105.276	1.82139
HGLibA_28820	MED9	462.398	842.207	1.82139
HGLibA_38645	PRNP	158.239	288.179	1.82117
HGLibA_47965	SYNC	158.239	288.179	1.82117
HGLibA_49590	TKTL1	135.498	246.707	1.82075
HGLibA_18161	FUK	577.05	1050.63	1.82069
HGLibA_10384	CNST	85.2784	155.255	1.82057
HGLibA_43814	SGIP1	42.6392	77.6277	1.82057
HGLibA_45426	SLC9A8	42.6392	77.6277	1.82057
HGLibA_51471	TRIM35	120.337	219.059	1.82037
HGLibA_02596	AQP4	155.396	282.863	1.82027
HGLibA_25362	KPNA4	140.236	255.214	1.8199
HGLibA_30210	MSL1	35.0589	63.8036	1.8199
HGLibA_59552	hsa-mir-3919	132.655	241.39	1.81968
HGLibA_48286	TALDO1	129.813	236.073	1.81857
HGLibA_12454	DCAF7	346.799	630.592	1.81832
HGLibA_07622	CCDC144A	47.3769	86.1348	1.81808
HGLibA_41474	RNF113B	87.1735	158.446	1.81759
HGLibA_35938	PDPR	214.143	389.202	1.81748
HGLibA_34836	OXSR1	99.4914	180.777	1.81701
HGLibA_21654	HLF	59.6949	108.466	1.81701
HGLibA_10550	COL25A1	159.186	289.243	1.81701
HGLibA_60620	hsa-mir-454	191.403	347.729	1.81674
HGLibA_16301	FAM178A	72.0129	130.797	1.81631
HGLibA_25435	KRT17	280.471	509.365	1.81611
HGLibA_31370	NCR3LG1	208.458	378.568	1.81604
HGLibA_10491	COG8	104.229	189.284	1.81604
HGLibA_32559	NPY5R	285.209	517.872	1.81577
HGLibA_09992	CLEC4F	329.743	598.69	1.81563
HGLibA_27646	LUZP6	141.183	256.278	1.81522
HGLibA_52836	UCP3	287.104	521.063	1.81489
HGLibA_44172	SIL1	165.819	300.94	1.81487
HGLibA_34788	OVCA2	133.603	242.454	1.81473
HGLibA_21267	HHIPL2	44.5343	80.8179	1.81473
HGLibA_61818	hsa-mir-542	390.385	708.22	1.81415
HGLibA_15812	EXTL2	167.714	304.13	1.81339
HGLibA_04679	BOLA1	12.318	22.3313	1.8129
HGLibA_24165	KCNC2	258.678	468.956	1.8129
HGLibA_50130	TMEM187	24.636	44.6625	1.8129
HGLibA_01451	AKAP9	61.5899	111.656	1.8129
HGLibA_27122	LPPR4	252.993	458.322	1.8116
HGLibA_04827	BRK1	149.711	271.165	1.81126
HGLibA_51839	TSEN54	304.16	550.838	1.81102
HGLibA_40300	RASA2	237.832	430.674	1.81083
HGLibA_31956	NIPAL1	159.186	288.179	1.81033
HGLibA_27547	LSM6	29.3737	53.1696	1.81011
HGLibA_09387	CHD1L	58.7473	106.339	1.81011
HGLibA_24105	KBTBD3	58.7473	106.339	1.81011
HGLibA_26163	LCMT2	75.803	137.178	1.80966
HGLibA_52426	TXNDC8	198.035	358.363	1.80959
HGLibA_21450	HIST1H2BN	518.303	937.913	1.80958
HGLibA_18761	GCAT	342.061	618.895	1.80931
HGLibA_15134	ENKD1	266.258	481.717	1.80921
HGLibA_14843	EIF4G2	161.081	291.37	1.80884
HGLibA_36718	PIP5K1B	80.5407	145.685	1.80884
HGLibA_02141	ANKRD66	107.072	193.538	1.80755
HGLibA_28792	MED27	60.6424	109.529	1.80615
HGLibA_40609	RBMXL3	325.005	586.993	1.8061
HGLibA_06399	C5orf49	164.872	297.75	1.80595
HGLibA_31128	NAPB	21.7934	39.3455	1.80539
HGLibA_55231	ZFP69	21.7934	39.3455	1.80539
HGLibA_47959	SYN2	113.705	205.235	1.80498
HGLibA_26985	LOC650293	70.1178	126.544	1.80473
HGLibA_15225	EOGT	48.3244	87.1982	1.80443
HGLibA_50270	TMEM235	234.042	422.167	1.80381
HGLibA_06082	C22orf46	26.5311	47.8527	1.80365
HGLibA_40877	RETNLB	132.655	239.263	1.80365
HGLibA_47614	STX10	132.655	239.263	1.80365
HGLibA_48242	TAF5L	190.455	343.476	1.80345
HGLibA_09072	CENPM	137.393	247.771	1.80337
HGLibA_12594	DDB1	310.792	560.408	1.80316
HGLibA_41866	RPL12	226.461	408.343	1.80314
HGLibA_53991	WBSCR17	199.93	360.49	1.80308
HGLibA_36575	PIGP	604.529	1089.98	1.80302
HGLibA_63595	hsa-mir-6856	57.7998	104.213	1.80299
HGLibA_15848	F11R	89.0685	160.572	1.8028
HGLibA_58879	hsa-mir-3195	62.5375	112.72	1.80243
HGLibA_51473	TRIM36	156.344	281.799	1.80243
HGLibA_12924	DEGS2	31.2687	56.3598	1.80243
HGLibA_23796	ITGB7	31.2687	56.3598	1.80243
HGLibA_46688	SPINK14	31.2687	56.3598	1.80243
HGLibA_00205	ABCF1	67.2752	121.227	1.80195
HGLibA_06173	C2orf71	72.0129	129.734	1.80154
HGLibA_60171	hsa-mir-4442	216.039	389.202	1.80154
HGLibA_58787	hsa-mir-3178	36.0064	64.867	1.80154
HGLibA_11284	CRYGS	261.52	471.083	1.80132
HGLibA_33296	ODF4	230.252	414.723	1.80117
HGLibA_18856	GDF11	153.501	276.482	1.80117
HGLibA_25677	KRTAP19-6	40.7441	73.3741	1.80085
HGLibA_56153	ZNF518B	294.684	530.633	1.80068
HGLibA_22570	IDUA	177.19	319.018	1.80043
HGLibA_36795	PKD1L3	177.19	319.018	1.80043
HGLibA_25084	KLF8	90.9636	163.763	1.80031
HGLibA_45602	SMARCA1	95.7013	172.27	1.80008
HGLibA_18102	FSTL1	200.878	361.554	1.79987
HGLibA_05029	C10orf11	753.292	1355.83	1.79987
HGLibA_59592	hsa-mir-3929	50.2195	90.3884	1.79987
HGLibA_07281	CASC5	100.439	180.777	1.79987
HGLibA_10256	CNEP1R1	179.085	322.208	1.79919
HGLibA_20490	GSTO2	59.6949	107.403	1.79919
HGLibA_57890	hsa-mir-150	59.6949	107.403	1.79919
HGLibA_46239	SOX14	119.39	214.805	1.79919
HGLibA_33142	NXN	69.1702	124.417	1.79871
HGLibA_44165	SIK2	221.724	398.772	1.79851
HGLibA_21359	HIST1H1B	78.6456	141.431	1.79834
HGLibA_62401	hsa-mir-577	78.6456	141.431	1.79834
HGLibA_43537	SERPINB10	176.242	316.891	1.79805
HGLibA_16838	FANCD2	185.717	333.905	1.79792
HGLibA_40252	RAPGEF3	140.236	252.024	1.79715
HGLibA_04835	BROX	206.563	371.124	1.79666
HGLibA_58754	hsa-mir-3169	14.2131	25.5214	1.79563
HGLibA_13529	DNAJB12	52.1146	93.5786	1.79563
HGLibA_51323	TRAPPC4	37.9015	68.0571	1.79563
HGLibA_61008	hsa-mir-4728	108.967	195.664	1.79563
HGLibA_04323	BCL2L2	9.47538	17.0143	1.79563
HGLibA_60788	hsa-mir-4668	9.47538	17.0143	1.79563
HGLibA_61422	hsa-mir-5004	94.7538	170.143	1.79563
HGLibA_24123	KCNA1	42.6392	76.5643	1.79563
HGLibA_09213	CERS5	28.4261	51.0429	1.79563
HGLibA_07640	CCDC15	75.803	136.114	1.79563
HGLibA_10277	CNGB3	66.3276	119.1	1.79563
HGLibA_60430	hsa-mir-4500	120.337	215.869	1.79386
HGLibA_14038	DSP	381.858	684.825	1.7934
HGLibA_41099	RGS6	87.1735	156.319	1.79319
HGLibA_43726	SFN	160.134	287.116	1.79298
HGLibA_24542	KDR	310.792	557.218	1.79289
HGLibA_28386	MARVELD3	141.183	253.088	1.79262
HGLibA_07966	CCL13	68.2227	122.29	1.79251
HGLibA_48112	SYVN1	68.2227	122.29	1.79251
HGLibA_21195	HES7	131.708	236.073	1.7924
HGLibA_12280	DACT1	185.717	332.842	1.7922
HGLibA_08870	CDR2L	225.514	404.089	1.79186
HGLibA_11393	CSNK1G1	54.0096	96.7688	1.79169
HGLibA_62300	hsa-mir-5692c-1	54.0096	96.7688	1.79169
HGLibA_47381	STAT1	54.0096	96.7688	1.79169
HGLibA_50871	TNNI1	54.0096	96.7688	1.79169
HGLibA_65200	NonTargetingControlGuideForHuman_0817	847.099	1517.46	1.79136
HGLibA_24463	KCTD7	49.272	88.2616	1.79132
HGLibA_11257	CRYBA4	89.0685	159.509	1.79086
HGLibA_03655	ATP5G1	84.3308	151.002	1.79059
HGLibA_39472	PTPN5	84.3308	151.002	1.79059
HGLibA_39766	R3HCC1	124.127	222.249	1.79049
HGLibA_24415	KCTD10	203.721	364.744	1.79041
HGLibA_14697	EID2	119.39	213.742	1.79029
HGLibA_30634	MYADML2	39.7966	71.2473	1.79029
HGLibA_64114	hsa-mir-8069	114.652	205.235	1.79007
HGLibA_52198	TTLL2	563.785	1009.16	1.78997
HGLibA_45974	SNRPC	294.684	527.443	1.78986
HGLibA_16423	FAM205A	140.236	250.961	1.78957
HGLibA_28365	MARK1	30.3212	54.233	1.78862
HGLibA_41158	RHEBL1	30.3212	54.233	1.78862
HGLibA_28007	MAGOH	90.9636	162.699	1.78862
HGLibA_53727	VPS11	146.868	262.658	1.78839
HGLibA_18639	GART	375.225	671.001	1.78826
HGLibA_06858	CABP5	249.202	445.562	1.78795
HGLibA_23474	IPO8	137.393	245.644	1.78789
HGLibA_40324	RASD2	127.918	228.629	1.78732
HGLibA_61015	hsa-mir-4729	204.668	365.807	1.78732
HGLibA_53338	USP33	102.334	182.904	1.78732
HGLibA_20777	H3F3A	25.5835	45.7259	1.78732
HGLibA_56404	ZNF620	307.002	548.711	1.78732
HGLibA_17450	FGFR4	174.347	311.574	1.78709
HGLibA_17365	FGF11	72.0129	128.671	1.78677
HGLibA_14278	DYRK2	262.468	468.956	1.78672
HGLibA_43954	SH3GLB1	577.998	1032.55	1.78643
HGLibA_49945	TMEM134	270.996	483.844	1.78543
HGLibA_52293	TUBB8	145.921	260.531	1.78543
HGLibA_54742	YWHAE	333.533	595.5	1.78543
HGLibA_58498	hsa-mir-3115	157.291	280.736	1.78481
HGLibA_00184	ABCC8	147.816	263.721	1.78412
HGLibA_32187	NMNAT2	36.954	65.9304	1.78412
HGLibA_39940	RAB40C	233.094	415.787	1.78377
HGLibA_48775	TCF23	302.264	539.14	1.78367
HGLibA_49556	TIPARP	154.449	275.419	1.78324
HGLibA_19746	GPATCH4	181.927	324.335	1.78277
HGLibA_48718	TCEAL6	16.1081	28.7116	1.78243
HGLibA_16731	FAM78B	161.081	287.116	1.78243
HGLibA_38565	PRKD1	193.298	344.539	1.78243
HGLibA_52594	UBE2E1	48.3244	86.1348	1.78243
HGLibA_02690	ARGFX	80.5407	143.558	1.78243
HGLibA_48615	TBL1Y	80.5407	143.558	1.78243
HGLibA_10214	CMTM3	285.209	508.302	1.78221
HGLibA_35093	PAN3	59.6949	106.339	1.78138
HGLibA_04450	BEX5	174.347	310.511	1.78099
HGLibA_36437	PHLPP2	327.848	583.803	1.78071
HGLibA_61954	hsa-mir-548ba	82.4358	146.748	1.78015
HGLibA_17789	FOLR3	27.4786	48.9161	1.78015
HGLibA_30980	NAA16	54.9572	97.8321	1.78015
HGLibA_28969	METTL18	137.393	244.58	1.78015
HGLibA_53614	VEGFB	418.812	745.438	1.77989
HGLibA_36969	PLB1	93.8062	166.953	1.77976
HGLibA_43288	SELENBP1	171.504	305.194	1.77951
HGLibA_11854	CXCL13	105.177	187.157	1.77946
HGLibA_02497	APOBEC4	338.271	601.88	1.77929
HGLibA_16473	FAM213B	77.6981	138.241	1.77921
HGLibA_09991	CLEC4F	38.849	69.1205	1.77921
HGLibA_44836	SLC28A3	127.918	227.566	1.77901
HGLibA_37891	PPHLN1	518.303	921.962	1.77881
HGLibA_18227	FXYD2	50.2195	89.325	1.77869
HGLibA_34962	PACSIN2	50.2195	89.325	1.77869
HGLibA_46595	SPDYE4	50.2195	89.325	1.77869
HGLibA_42734	SAPCD2	234.989	417.913	1.77844
HGLibA_26448	LHX1	61.5899	109.529	1.77837
HGLibA_29417	MLLT3	369.54	657.177	1.77837
HGLibA_04208	BBS10	269.101	478.527	1.77824
HGLibA_34340	OR5M8	107.072	190.347	1.77776
HGLibA_08639	CDH12	214.143	380.695	1.77776
HGLibA_24152	KCNAB3	378.067	672.064	1.77763
HGLibA_18143	FTSJD1	459.556	816.686	1.77712
HGLibA_38670	PROKR1	34.1114	60.6134	1.77693
HGLibA_37187	PLK1S1	79.5932	141.431	1.77693
HGLibA_61643	hsa-mir-5188	11.3705	20.2045	1.77693
HGLibA_60134	hsa-mir-4435-2	108.967	193.538	1.77611
HGLibA_39702	PYROXD1	97.5964	173.333	1.77602
HGLibA_54629	YAF2	258.678	459.386	1.7759
HGLibA_32877	NTRK2	374.277	664.621	1.77574
HGLibA_21780	HNF4A	358.169	635.909	1.77544
HGLibA_10861	COX7A2	283.314	502.985	1.77536
HGLibA_38147	PPP2R2A	81.4882	144.621	1.77475
HGLibA_02416	APH1B	233.094	413.66	1.77465
HGLibA_55606	ZNF22	151.606	269.038	1.77459
HGLibA_30999	NAA50	169.609	300.94	1.77432
HGLibA_17493	FHOD1	228.357	405.153	1.77421
HGLibA_09405	CHD7	117.495	208.425	1.77391
HGLibA_42885	SCD	76.7505	136.114	1.77346
HGLibA_44867	SLC2A14	236.884	420.04	1.77319
HGLibA_54334	WNK1	119.39	211.615	1.77247
HGLibA_35919	PDLIM5	256.783	455.132	1.77244
HGLibA_40911	RFC4	592.211	1049.57	1.77229
HGLibA_13275	DIS3L	90.0161	159.509	1.77201
HGLibA_11561	CTAG1B	108.019	191.411	1.77201
HGLibA_30597	MVK	54.0096	95.7054	1.77201
HGLibA_53864	VSTM2B	180.032	319.018	1.77201
HGLibA_04256	BCAS3	271.943	481.717	1.77139
HGLibA_30840	MYO1H	498.405	882.616	1.77088
HGLibA_21397	HIST1H2AI	85.2784	151.002	1.77069
HGLibA_23246	IMPA2	42.6392	75.5009	1.77069
HGLibA_24328	KCNK5	91.9111	162.699	1.77018
HGLibA_23109	IL26	208.458	368.997	1.77013
HGLibA_44011	SHCBP1	448.185	793.291	1.77001
HGLibA_16534	FAM228A	49.272	87.1982	1.76973
HGLibA_20970	HCLS1	49.272	87.1982	1.76973
HGLibA_23244	IMPA1	49.272	87.1982	1.76973
HGLibA_31980	NISCH	203.721	360.49	1.76953
HGLibA_21373	HIST1H1T	259.625	459.386	1.76942
HGLibA_13261	DIRAS3	248.255	439.181	1.76907
HGLibA_28897	MEP1B	111.809	197.791	1.769
HGLibA_52178	TTI2	373.33	660.367	1.76886
HGLibA_04044	B9D1	783.614	1385.6	1.76822
HGLibA_28823	MEDAG	126.97	224.376	1.76716
HGLibA_55382	ZMIZ1	216.039	381.758	1.76708
HGLibA_41475	RNF113B	89.0685	157.382	1.76698
HGLibA_57960	hsa-mir-181a-1	140.236	247.771	1.76682
HGLibA_06522	C7orf10	108.967	192.474	1.76636
HGLibA_02197	ANP32A	288.999	510.429	1.7662
HGLibA_48930	TEAD2	57.7998	102.086	1.7662
HGLibA_53367	USP43	180.032	317.954	1.7661
HGLibA_07183	CAPNS1	64.4326	113.783	1.76592
HGLibA_36507	PIAS1	135.498	239.263	1.76581
HGLibA_35691	PCTP	226.461	399.836	1.76558
HGLibA_37373	PNMA3	570.418	1007.03	1.76543
HGLibA_21254	HHATL	84.3308	148.875	1.76537
HGLibA_27285	LRRC23	84.3308	148.875	1.76537
HGLibA_40585	RBM8A	97.5964	172.27	1.76512
HGLibA_28529	MBP	177.19	312.638	1.76442
HGLibA_09888	CLDN24	473.769	835.827	1.76421
HGLibA_52500	U2SURP	59.6949	105.276	1.76357
HGLibA_54197	WDR83OS	59.6949	105.276	1.76357
HGLibA_08777	CDK5R1	19.8983	35.092	1.76357
HGLibA_10851	COX6B2	19.8983	35.092	1.76357
HGLibA_22975	IL13RA1	99.4914	175.46	1.76357
HGLibA_58947	hsa-mir-320d-2	66.3276	116.973	1.76357
HGLibA_30328	MTCH2	358.169	631.655	1.76357
HGLibA_14672	EHD3	331.638	584.866	1.76357
HGLibA_20796	HABP4	39.7966	70.1839	1.76357
HGLibA_11844	CXCL10	13.2655	23.3946	1.76357
HGLibA_01767	AMELX	79.5932	140.368	1.76357
HGLibA_10717	COPS3	509.775	898.567	1.76267
HGLibA_15283	EPHA1	154.449	272.229	1.76258
HGLibA_44267	SKA3	134.55	237.137	1.76244
HGLibA_56880	ZNF862	222.671	392.392	1.7622
HGLibA_13585	DNAJC17	108.019	190.347	1.76216
HGLibA_07430	CBWD1	88.121	155.255	1.76184
HGLibA_59678	hsa-mir-410	237.832	418.977	1.76165
HGLibA_08678	CDH3	149.711	263.721	1.76154
HGLibA_54203	WDR86	136.445	240.327	1.76134
HGLibA_55473	ZNF136	68.2227	120.163	1.76134
HGLibA_35195	PARK2	198.035	348.793	1.76127
HGLibA_26723	LMOD3	123.18	216.932	1.7611
HGLibA_56396	ZNF616	307.95	542.33	1.7611
HGLibA_32670	NREP	254.888	448.752	1.76059
HGLibA_51216	TPTE2	199.93	351.983	1.76053
HGLibA_13330	DLG3	344.904	607.197	1.76048
HGLibA_07732	CCDC23	160.134	281.799	1.75977
HGLibA_35626	PCMT1	76.7505	135.051	1.75961
HGLibA_04316	BCL2L14	153.501	270.102	1.75961
HGLibA_37053	PLEC	153.501	270.102	1.75961
HGLibA_03528	ATMIN	35.0589	61.6768	1.75923
HGLibA_45537	SLMO1	35.0589	61.6768	1.75923
HGLibA_51565	TRIM60	203.721	358.363	1.75909
HGLibA_09947	CLEC18B	232.147	408.343	1.75899
HGLibA_13776	DOK4	794.984	1398.36	1.75898
HGLibA_02969	ARL4C	98.5439	173.333	1.75894
HGLibA_11459	CST5	91.9111	161.636	1.75861
HGLibA_00583	ACSM5	120.337	211.615	1.75852
HGLibA_62247	hsa-mir-5682	321.215	564.662	1.75789
HGLibA_01036	ADRA1A	137.393	241.39	1.75693
HGLibA_08582	CDC42SE1	21.7934	38.2821	1.7566
HGLibA_54888	ZBTB43	65.3801	114.846	1.7566
HGLibA_61850	hsa-mir-548aa-1	139.288	244.58	1.75593
HGLibA_24382	KCNRG	58.7473	103.149	1.75581
HGLibA_17495	FHOD3	154.449	271.165	1.7557
HGLibA_24718	KIAA1211L	36.954	64.867	1.75535
HGLibA_65346	NonTargetingControlGuideForHuman_0963	110.862	194.601	1.75535
HGLibA_60898	hsa-mir-4697	230.252	404.089	1.75499
HGLibA_00916	ADCY4	52.1146	91.4518	1.75482
HGLibA_33361	OLFML2B	551.467	967.688	1.75475
HGLibA_35954	PDX1	149.711	262.658	1.75443
HGLibA_49012	TERF1	180.032	315.828	1.75429
HGLibA_40923	RFK	97.5964	171.206	1.75423
HGLibA_47133	SSH1	45.4818	79.7545	1.75355
HGLibA_51660	TRMT10A	151.606	265.848	1.75355
HGLibA_54105	WDR47	75.803	132.924	1.75355
HGLibA_38750	PRPH	136.445	239.263	1.75355
HGLibA_00937	ADCYAP1R1	129.813	227.566	1.75303
HGLibA_21311	HIGD1C	114.652	200.981	1.75297
HGLibA_36824	PKIG	192.35	337.096	1.75251
HGLibA_05902	C1orf87	123.18	215.869	1.75247
HGLibA_27300	LRRC28	116.547	204.171	1.75184
HGLibA_59879	hsa-mir-4292	125.075	219.059	1.75142
HGLibA_21393	HIST1H2AH	86.2259	151.002	1.75123
HGLibA_15166	ENPP1	47.3769	82.9446	1.75074
HGLibA_04671	BOD1L1	103.282	180.777	1.75033
HGLibA_31778	NFATC2IP	286.156	500.858	1.7503
HGLibA_42160	RPS6KA2	159.186	278.609	1.75021
HGLibA_05851	C1orf27	270.996	474.273	1.75011
HGLibA_45523	SLITRK4	223.619	391.329	1.74998
HGLibA_63472	hsa-mir-6824	88.121	154.192	1.74978
HGLibA_44858	SLC2A11	240.675	421.104	1.74968
HGLibA_06538	C7orf34	468.084	818.813	1.74929
HGLibA_50369	TMEM33	300.369	525.316	1.7489
HGLibA_14569	EFHC1	308.897	540.204	1.74881
HGLibA_50757	TNFRSF13C	40.7441	71.2473	1.74865
HGLibA_02052	ANKRD27	122.232	213.742	1.74865
HGLibA_56506	ZNF672	913.426	1597.22	1.7486
HGLibA_58541	hsa-mir-3122	130.76	228.629	1.74846
HGLibA_63643	hsa-mir-6865	49.272	86.1348	1.74815
HGLibA_64549	NonTargetingControlGuideForHuman_0166	49.272	86.1348	1.74815
HGLibA_46500	SPATA31D4	263.415	460.449	1.748
HGLibA_32637	NR5A2	57.7998	101.022	1.7478
HGLibA_04486	BHMT	340.166	594.437	1.74749
HGLibA_53909	VWA5A	410.284	716.727	1.74691
HGLibA_55360	ZKSCAN7	126.022	220.122	1.74669
HGLibA_00635	ACTL9	143.078	249.897	1.74658
HGLibA_04662	BNIPL	160.134	279.672	1.74649
HGLibA_58873	hsa-mir-3194	25.5835	44.6625	1.74575
HGLibA_34662	OSBPL6	25.5835	44.6625	1.74575
HGLibA_58477	hsa-mir-30b	136.445	238.2	1.74575
HGLibA_57761	hsa-mir-1321	8.52784	14.8875	1.74575
HGLibA_38122	PPP1R7	85.2784	148.875	1.74575
HGLibA_12234	CYTH1	17.0557	29.775	1.74575
HGLibA_59231	hsa-mir-367	68.2227	119.1	1.74575
HGLibA_45987	SNRPF	68.2227	119.1	1.74575
HGLibA_52945	UHRF1	653.801	1141.02	1.74521
HGLibA_49585	TKT	129.813	226.503	1.74484
HGLibA_44571	SLC22A20	140.236	244.58	1.74407
HGLibA_30175	MSANTD3	386.595	674.191	1.74392
HGLibA_52797	UBXN8	123.18	214.805	1.74383
HGLibA_10870	COX7B2	114.652	199.918	1.74369
HGLibA_62142	hsa-mir-557	114.652	199.918	1.74369
HGLibA_22194	HSD17B4	114.652	199.918	1.74369
HGLibA_50264	TMEM233	203.721	355.173	1.74343
HGLibA_40097	RAD52	133.603	232.883	1.7431
HGLibA_00010	A2ML1	169.609	295.623	1.74297
HGLibA_38406	PRDX1	116.547	203.108	1.74271
HGLibA_62683	hsa-mir-6133	180.032	313.701	1.74247
HGLibA_33876	OR2T33	180.032	313.701	1.74247
HGLibA_11424	CSRNP1	270.996	472.146	1.74227
HGLibA_03971	B3GAT1	99.4914	173.333	1.74219
HGLibA_01314	AHSA1	63.485	110.593	1.74203
HGLibA_64130	hsa-mir-8072	154.449	269.038	1.74193
HGLibA_52083	TTC24	90.9636	158.446	1.74186
HGLibA_63575	hsa-mir-6851	27.4786	47.8527	1.74145
HGLibA_57954	hsa-mir-17	219.829	382.821	1.74145
HGLibA_57225	hsa-mir-1183	266.258	463.639	1.74132
HGLibA_05348	C14orf180	147.816	257.341	1.74096
HGLibA_19788	GPD2	268.153	466.829	1.74091
HGLibA_55852	ZNF347	268.153	466.829	1.74091
HGLibA_51749	TRPC7	314.582	547.647	1.74087
HGLibA_34719	OTC	46.4293	80.8179	1.74066
HGLibA_64908	NonTargetingControlGuideForHuman_0525	130.76	227.566	1.74033
HGLibA_46948	SREBF1	84.3308	146.748	1.74015
HGLibA_31904	NHLRC4	216.986	377.504	1.73976
HGLibA_59923	hsa-mir-4303	182.875	317.954	1.73865
HGLibA_27025	LONRF3	414.074	719.917	1.73862
HGLibA_20740	H1FOO	48.3244	84.008	1.73842
HGLibA_50344	TMEM259	233.094	405.153	1.73815
HGLibA_55175	ZFHX3	165.819	288.179	1.73792
HGLibA_06396	C5orf48	117.495	204.171	1.73771
HGLibA_28515	MBNL3	381.858	663.557	1.73771
HGLibA_02380	APBB1IP	79.5932	138.241	1.73685
HGLibA_37510	POLE	190.455	330.715	1.73645
HGLibA_21543	HIST2H3C	391.333	679.508	1.73639
HGLibA_60689	hsa-mir-4646	110.862	192.474	1.73616
HGLibA_62056	hsa-mir-548p	110.862	192.474	1.73616
HGLibA_39084	PSMA6	313.635	544.457	1.73596
HGLibA_33246	OCIAD1	244.465	424.294	1.7356
HGLibA_07393	CBL	91.9111	159.509	1.73547
HGLibA_34126	OR51Q1	112.757	195.664	1.73527
HGLibA_05658	C19orf40	256.783	445.562	1.73517
HGLibA_30493	MTRR	144.026	249.897	1.73509
HGLibA_34708	OSTC	154.449	267.975	1.73504
HGLibA_07733	CCDC23	164.872	286.053	1.735
HGLibA_52568	UBC	206.563	358.363	1.73489
HGLibA_04090	BAG6	20.8458	36.1554	1.73442
HGLibA_30257	MST1L	20.8458	36.1554	1.73442
HGLibA_04768	BRCC3	85.2784	147.812	1.73328
HGLibA_28793	MED27	214.143	371.124	1.73306
HGLibA_34958	PACS2	193.298	334.969	1.73292
HGLibA_24095	KBTBD12	355.327	615.704	1.73278
HGLibA_63462	hsa-mir-6821	130.76	226.503	1.7322
HGLibA_57511	hsa-mir-127	261.52	453.005	1.7322
HGLibA_47081	SRSF5	109.914	190.347	1.73178
HGLibA_59875	hsa-mir-4291	99.4914	172.27	1.7315
HGLibA_53020	UNC5C	321.215	556.154	1.73141
HGLibA_20675	GULP1	323.11	559.345	1.73113
HGLibA_61069	hsa-mir-4743	200.878	347.729	1.73105
HGLibA_48947	TECR	55.9047	96.7688	1.73096
HGLibA_29109	MFSD6	293.737	508.302	1.73047
HGLibA_31401	NDNF	68.2227	118.037	1.73017
HGLibA_42917	SCGB1D2	45.4818	78.6911	1.73017
HGLibA_24339	KCNMA1	90.9636	157.382	1.73017
HGLibA_43496	SERINC5	90.9636	157.382	1.73017
HGLibA_14487	EED	181.927	314.764	1.73017
HGLibA_30284	MT1E	671.804	1162.29	1.7301
HGLibA_23717	ITGA10	520.198	899.63	1.7294
HGLibA_28959	METTL14	208.458	360.49	1.72932
HGLibA_08475	CD8B	92.8587	160.572	1.72921
HGLibA_24445	KCTD2	92.8587	160.572	1.72921
HGLibA_49982	TMEM14B	35.0589	60.6134	1.7289
HGLibA_48063	SYT15	307.002	530.633	1.72843
HGLibA_54879	ZBTB40	366.697	633.782	1.72835
HGLibA_09679	CIAPIN1	94.7538	163.763	1.7283
HGLibA_21193	HES6	512.618	885.806	1.72801
HGLibA_10174	CLYBL	298.474	515.746	1.72794
HGLibA_41804	RPA3	216.039	373.251	1.72771
HGLibA_55123	ZDHHC6	72.0129	124.417	1.72771
HGLibA_09891	CLDN25	84.3308	145.685	1.72754
HGLibA_44363	SLC12A3	193.298	333.905	1.72742
HGLibA_46952	SREBF2	145.921	252.024	1.72713
HGLibA_52744	UBQLNL	219.829	379.631	1.72694
HGLibA_39621	PVRL1	49.272	85.0714	1.72657
HGLibA_15249	EPB41L3	234.042	404.089	1.72657
HGLibA_58428	hsa-mir-301a	73.9079	127.607	1.72657
HGLibA_44448	SLC16A6	73.9079	127.607	1.72657
HGLibA_37073	PLEKHA5	110.862	191.411	1.72657
HGLibA_10894	CPA4	397.966	686.952	1.72616
HGLibA_47767	SULT6B1	188.56	325.398	1.7257
HGLibA_16487	FAM216B	126.97	219.059	1.72528
HGLibA_05165	C11orf63	51.167	88.2616	1.72497
HGLibA_34643	OSBPL10	374.277	645.479	1.7246
HGLibA_27893	MAGEA10	77.6981	133.988	1.72446
HGLibA_08163	CCR6	116.547	200.981	1.72446
HGLibA_15757	EXOC6B	65.3801	112.72	1.72407
HGLibA_30731	MYH6	130.76	225.439	1.72407
HGLibA_34156	OR52E2	65.3801	112.72	1.72407
HGLibA_04720	BPIFB1	289.946	499.795	1.72375
HGLibA_41435	RNASEK	369.54	636.972	1.72369
HGLibA_57210	hsa-mir-1179	106.124	182.904	1.72349
HGLibA_56051	ZNF469	26.5311	45.7259	1.72349
HGLibA_10856	COX7A1	185.717	320.081	1.72349
HGLibA_06989	CALB2	269.101	463.639	1.72292
HGLibA_17986	FREM2	40.7441	70.1839	1.72255
HGLibA_43523	SERPINA5	138.34	238.2	1.72184
HGLibA_02587	AQP12B	69.1702	119.1	1.72184
HGLibA_33014	NUMBL	361.959	623.148	1.7216
HGLibA_26488	LILRA1	266.258	458.322	1.72135
HGLibA_47310	STAB2	140.236	241.39	1.72132
HGLibA_22524	ID1	184.77	317.954	1.72081
HGLibA_12433	DCAF16	227.409	391.329	1.72081
HGLibA_51422	TRIM17	227.409	391.329	1.72081
HGLibA_41038	RGPD5	156.344	269.038	1.72081
HGLibA_04423	BEST2	28.4261	48.9161	1.72081
HGLibA_48505	TBC1D22B	28.4261	48.9161	1.72081
HGLibA_36579	PIGQ	667.066	1147.4	1.72007
HGLibA_24321	KCNK3	131.708	226.503	1.71974
HGLibA_11245	CRYAA	103.282	177.587	1.71944
HGLibA_30225	MSMO1	147.816	254.151	1.71938
HGLibA_54550	XPC	281.419	483.844	1.7193
HGLibA_37204	PLLP	222.671	382.821	1.71922
HGLibA_15357	EPPIN	178.137	306.257	1.71922
HGLibA_07934	CCDC94	311.74	535.95	1.71922
HGLibA_56399	ZNF618	119.39	205.235	1.71903
HGLibA_23323	INO80B	149.711	257.341	1.71892
HGLibA_19120	GIPC2	74.8555	128.671	1.71892
HGLibA_19168	GJB5	74.8555	128.671	1.71892
HGLibA_44027	SHFM1	254.888	438.118	1.71887
HGLibA_22297	HSPA9	180.032	309.447	1.71884
HGLibA_29744	MPO	180.032	309.447	1.71884
HGLibA_23172	IL4R	135.498	232.883	1.71872
HGLibA_24153	KCNAB3	331.638	569.979	1.71868
HGLibA_38131	PPP1R9B	196.14	337.096	1.71865
HGLibA_39108	PSMB4	30.3212	52.1063	1.71848
HGLibA_07816	CCDC61	90.9636	156.319	1.71848
HGLibA_64038	hsa-mir-7977	107.072	183.967	1.71817
HGLibA_19534	GNG8	216.039	371.124	1.71786
HGLibA_01662	ALKBH6	92.8587	159.509	1.71776
HGLibA_59425	hsa-mir-378a	92.8587	159.509	1.71776
HGLibA_42002	RPL8	46.4293	79.7545	1.71776
HGLibA_52940	UGT8	173.399	297.75	1.71713
HGLibA_31696	NEO1	300.369	515.746	1.71704
HGLibA_58380	hsa-mir-27b	159.186	273.292	1.71681
HGLibA_31172	NAT16	366.697	629.529	1.71675
HGLibA_56373	ZNF608	80.5407	138.241	1.71641
HGLibA_60438	hsa-mir-4503	16.1081	27.6482	1.71641
HGLibA_41129	RHBDD3	16.1081	27.6482	1.71641
HGLibA_59998	hsa-mir-432	289.946	497.668	1.71641
HGLibA_64092	hsa-mir-8063	146.868	252.024	1.71599
HGLibA_29163	MGME1	130.76	224.376	1.71593
HGLibA_54969	ZC3H18	130.76	224.376	1.71593
HGLibA_58238	hsa-mir-2116	245.412	421.104	1.7159
HGLibA_13374	DLX2	283.314	485.971	1.71531
HGLibA_45279	SLC5A7	84.3308	144.621	1.71493
HGLibA_41243	RIF1	407.441	698.649	1.71472
HGLibA_16484	FAM216A	68.2227	116.973	1.71458
HGLibA_64967	NonTargetingControlGuideForHuman_0584	154.449	264.785	1.71439
HGLibA_38178	PPP2R5D	120.337	206.298	1.71433
HGLibA_64747	NonTargetingControlGuideForHuman_0364	86.2259	147.812	1.71424
HGLibA_35111	PANX2	106.124	181.84	1.71347
HGLibA_29398	MLL3	216.039	370.061	1.71294
HGLibA_12593	DDB1	90.0161	154.192	1.71294
HGLibA_30498	MTSS1L	90.0161	154.192	1.71294
HGLibA_36310	PHAX	198.035	339.222	1.71294
HGLibA_19782	GPD1	235.937	404.089	1.7127
HGLibA_22736	IFRD1	73.9079	126.544	1.71218
HGLibA_55108	ZDHHC23	73.9079	126.544	1.71218
HGLibA_16595	FAM46A	111.809	191.411	1.71194
HGLibA_60634	hsa-mir-4632	187.612	321.145	1.71175
HGLibA_14703	EID3	93.8062	160.572	1.71175
HGLibA_07301	CASP12	37.9015	64.867	1.71146
HGLibA_24793	KIAA1614	361.012	617.831	1.71139
HGLibA_02859	ARHGEF38	95.7013	163.763	1.71118
HGLibA_21688	HMGA2	95.7013	163.763	1.71118
HGLibA_25015	KIT	57.7998	98.8955	1.711
HGLibA_64507	NonTargetingControlGuideForHuman_0124	57.7998	98.8955	1.711
HGLibA_13695	DNMBP	77.6981	132.924	1.71078
HGLibA_25736	KRTAP29-1	195.193	333.905	1.71064
HGLibA_06336	C4orf46	215.091	367.934	1.7106
HGLibA_61381	hsa-mir-495	177.19	303.067	1.71041
HGLibA_11878	CXCL9	354.379	606.134	1.71041
HGLibA_30438	MTMR8	180.98	309.447	1.70985
HGLibA_17496	FHOD3	302.264	516.809	1.70979
HGLibA_26398	LGI3	306.055	523.189	1.70946
HGLibA_09489	CHMP4B	143.078	244.58	1.70942
HGLibA_46934	SRCIN1	83.3833	142.495	1.70891
HGLibA_26474	LIF	41.6917	71.2473	1.70891
HGLibA_26940	LOC402160	166.767	284.989	1.70891
HGLibA_10218	CMTM4	146.868	250.961	1.70875
HGLibA_39104	PSMB2	85.2784	145.685	1.70834
HGLibA_47888	SVIP	305.107	521.063	1.7078
HGLibA_13452	DMXL1	43.5867	74.4375	1.7078
HGLibA_26819	LOC100287177	21.7934	37.2188	1.7078
HGLibA_41604	RNF19B	154.449	263.721	1.7075
HGLibA_53542	VAT1	360.064	614.641	1.70703
HGLibA_62659	hsa-mir-6128	631.06	1077.22	1.707
HGLibA_07315	CASP5	298.474	509.365	1.70656
HGLibA_37109	PLEKHG4	183.822	313.701	1.70654
HGLibA_31097	NANOS1	69.1702	118.037	1.70647
HGLibA_49407	THSD7A	393.228	671.001	1.70639
HGLibA_22904	IGSF9	185.717	316.891	1.70631
HGLibA_08142	CCPG1	116.547	198.854	1.70622
HGLibA_59245	hsa-mir-3673	116.547	198.854	1.70622
HGLibA_47132	SSH1	71.0653	121.227	1.70585
HGLibA_42023	RPP14	118.442	202.045	1.70585
HGLibA_13419	DMRT2	94.7538	161.636	1.70585
HGLibA_52605	UBE2G1	572.313	976.195	1.7057
HGLibA_57739	hsa-mir-1306	144.026	245.644	1.70555
HGLibA_03219	ASB14	289.946	494.478	1.70541
HGLibA_57785	hsa-mir-134	169.609	289.243	1.70535
HGLibA_59806	hsa-mir-4276	171.504	292.433	1.70511
HGLibA_45169	SLC44A5	246.36	420.04	1.70499
HGLibA_20562	GTF2H5	179.085	305.194	1.70419
HGLibA_22476	IARS2	51.167	87.1982	1.70419
HGLibA_23127	IL3	25.5835	43.5991	1.70419
HGLibA_55291	ZFYVE28	25.5835	43.5991	1.70419
HGLibA_17022	FBXL8	129.813	221.186	1.70388
HGLibA_49342	THEM5	131.708	224.376	1.70359
HGLibA_15146	ENO3	186.665	317.954	1.70334
HGLibA_34880	P2RY13	164.872	280.736	1.70275
HGLibA_06204	C3	249.202	424.294	1.70261
HGLibA_16612	FAM47B	56.8523	96.7688	1.70211
HGLibA_30174	MSANTD3	427.339	727.361	1.70207
HGLibA_28973	METTL20	117.495	199.918	1.70151
HGLibA_21039	HDGF	58.7473	99.9589	1.70151
HGLibA_38678	PROL1	29.3737	49.9795	1.70151
HGLibA_43088	SCYL2	293.737	499.795	1.70151
HGLibA_08108	CCNJ	207.511	353.046	1.70134
HGLibA_34183	OR52K2	178.137	303.067	1.70131
HGLibA_05890	C1orf68	270.048	459.386	1.70112
HGLibA_29217	MICALL2	121.285	206.298	1.70094
HGLibA_09557	CHRM4	1034.71	1759.92	1.70088
HGLibA_61061	hsa-mir-4741	31.2687	53.1696	1.70041
HGLibA_54191	WDR82	410.284	697.586	1.70025
HGLibA_10372	CNPY4	66.3276	112.72	1.69944
HGLibA_63794	hsa-mir-7108	33.1638	56.3598	1.69944
HGLibA_16871	FAR2	596.949	1014.48	1.69944
HGLibA_40007	RABEPK	899.213	1528.1	1.69937
HGLibA_58044	hsa-mir-191	337.323	573.169	1.69917
HGLibA_23011	IL17RC	136.445	231.82	1.69899
HGLibA_24143	KCNA7	311.74	529.57	1.69876
HGLibA_39835	RAB20	278.576	473.21	1.69867
HGLibA_13290	DKC1	35.0589	59.55	1.69857
HGLibA_55415	ZMYND11	35.0589	59.55	1.69857
HGLibA_25440	KRT19	72.0129	122.29	1.69817
HGLibA_40563	RBM46	73.9079	125.48	1.69779
HGLibA_46546	SPATS2	36.954	62.7402	1.69779
HGLibA_43714	SF3B5	149.711	254.151	1.69761
HGLibA_44825	SLC27A5	112.757	191.411	1.69755
HGLibA_21587	HKDC1	338.271	574.232	1.69755
HGLibA_13777	DOK4	382.805	649.733	1.69729
HGLibA_05337	C14orf166B	153.501	260.531	1.69726
HGLibA_01448	AKAP8L	845.203	1434.52	1.69724
HGLibA_62660	hsa-mir-6128	116.547	197.791	1.69709
HGLibA_50458	TMEM59	510.723	866.665	1.69694
HGLibA_11404	CSNK2A2	81.4882	138.241	1.69645
HGLibA_64012	hsa-mir-7856	162.976	276.482	1.69645
HGLibA_45492	SLFN14	335.428	568.915	1.69609
HGLibA_17372	FGF13	42.6392	72.3107	1.69587
HGLibA_34820	OXER1	42.6392	72.3107	1.69587
HGLibA_40633	RBP2	87.1735	147.812	1.6956
HGLibA_59187	hsa-mir-365a	133.603	226.503	1.69534
HGLibA_61934	hsa-mir-548aw	44.5343	75.5009	1.69534
HGLibA_43711	SF3B4	44.5343	75.5009	1.69534
HGLibA_14872	ELAC2	361.959	613.578	1.69516
HGLibA_64751	NonTargetingControlGuideForHuman_0368	139.288	236.073	1.69486
HGLibA_43800	SGCB	46.4293	78.6911	1.69486
HGLibA_44085	SHQ1	187.612	317.954	1.69474
HGLibA_64399	NonTargetingControlGuideForHuman_0016	48.3244	81.8813	1.69441
HGLibA_20958	HCFC1	448.185	759.263	1.69408
HGLibA_19538	GNGT1	208.458	353.046	1.69361
HGLibA_02966	ARL4A	111.809	189.284	1.69292
HGLibA_22395	HTR4	288.999	489.161	1.6926
HGLibA_40543	RBM39	233.094	394.519	1.69253
HGLibA_58988	hsa-mir-330	59.6949	101.022	1.69231
HGLibA_20773	H2BFM	119.39	202.045	1.69231
HGLibA_64858	NonTargetingControlGuideForHuman_0475	182.875	309.447	1.69213
HGLibA_00963	ADH6	123.18	208.425	1.69204
HGLibA_21867	HOMER2	634.85	1074.03	1.69178
HGLibA_57348	hsa-mir-124-1	63.485	107.403	1.69178
HGLibA_29496	MMP15	128.865	217.996	1.69166
HGLibA_49656	TLR5	65.3801	110.593	1.69154
HGLibA_34690	OSGIN2	67.2752	113.783	1.69131
HGLibA_55266	ZFY	270.996	458.322	1.69125
HGLibA_28113	MAP10	616.847	1043.19	1.69116
HGLibA_57703	hsa-mir-1302-4	69.1702	116.973	1.69109
HGLibA_41610	RNF20	138.34	233.946	1.69109
HGLibA_09414	CHDC2	140.236	237.137	1.69099
HGLibA_54919	ZBTB7B	426.392	720.98	1.69089
HGLibA_17976	FRAS1	355.327	600.817	1.69089
HGLibA_47913	SYCE1	512.618	866.665	1.69067
HGLibA_35412	PCDH20	78.6456	132.924	1.69017
HGLibA_07697	CCDC172	161.081	272.229	1.69001
HGLibA_56074	ZNF483	180.032	304.13	1.68931
HGLibA_54367	WNT3A	103.282	174.396	1.68855
HGLibA_51979	TSPYL1	315.53	532.76	1.68846
HGLibA_45939	SNRK	105.177	177.587	1.68846
HGLibA_61958	hsa-mir-548c	323.11	545.521	1.68834
HGLibA_17949	FOXR2	114.652	193.538	1.68804
HGLibA_05188	C11orf80	240.675	406.216	1.68782
HGLibA_11657	CTNNBL1	244.465	412.596	1.68775
HGLibA_27540	LSM3	127.918	215.869	1.68756
HGLibA_31005	NAAA	133.603	225.439	1.68738
HGLibA_13342	DLGAP2	143.078	241.39	1.68712
HGLibA_09256	CFDP1	144.973	244.58	1.68707
HGLibA_52374	TWIST1	167.714	282.863	1.68658
HGLibA_47655	STX6	179.085	302.004	1.68637
HGLibA_01412	AKAP12	377.12	635.909	1.68622
HGLibA_18820	GCNT7	192.35	324.335	1.68617
HGLibA_53526	VARS2	283.314	477.463	1.68528
HGLibA_24375	KCNQ4	370.487	624.212	1.68484
HGLibA_01674	ALMS1	111.809	188.221	1.6834
HGLibA_31947	NIP7	106.124	178.65	1.6834
HGLibA_06908	CACNA2D2	161.081	271.165	1.6834
HGLibA_33267	OCSTAMP	62.5375	105.276	1.6834
HGLibA_08130	CCNT2	123.18	207.362	1.6834
HGLibA_45024	SLC35G5	123.18	207.362	1.6834
HGLibA_10953	CPNE1	242.57	408.343	1.6834
HGLibA_31302	NCF4	119.39	200.981	1.6834
HGLibA_62062	hsa-mir-548s	9.47538	15.9509	1.6834
HGLibA_54135	WDR6	37.9015	63.8036	1.6834
HGLibA_55230	ZFP69	117.495	197.791	1.6834
HGLibA_13008	DESI1	96.6488	162.699	1.6834
HGLibA_23173	IL4R	96.6488	162.699	1.6834
HGLibA_05002	BUD31	34.1114	57.4232	1.6834
HGLibA_18178	FUT1	45.4818	76.5643	1.6834
HGLibA_48992	TENC1	22.7409	38.2821	1.6834
HGLibA_14830	EIF4EBP2	168.662	283.926	1.6834
HGLibA_27997	MAGI2	89.0685	149.938	1.6834
HGLibA_63998	hsa-mir-7852	195.193	328.588	1.6834
HGLibA_59038	hsa-mir-34b	30.3212	51.0429	1.6834
HGLibA_13702	DNMT3A	49.272	82.9446	1.6834
HGLibA_29709	MPC2	51.167	86.1348	1.6834
HGLibA_31772	NFATC1	159.186	267.975	1.6834
HGLibA_51847	TSGA10	18.9508	31.9018	1.6834
HGLibA_56819	ZNF821	185.717	312.638	1.6834
HGLibA_15989	FAM104A	20.8458	35.092	1.6834
HGLibA_31514	NDUFB3	130.76	220.122	1.6834
HGLibA_09778	CKMT1A	54.9572	92.5152	1.6834
HGLibA_43037	SCP2D1	157.291	264.785	1.6834
HGLibA_59789	hsa-mir-4270	126.97	213.742	1.6834
HGLibA_06331	C4orf45	206.563	347.729	1.6834
HGLibA_64608	NonTargetingControlGuideForHuman_0225	229.304	386.012	1.6834
HGLibA_26533	LIMD2	66.3276	111.656	1.6834
HGLibA_14818	EIF4E1B	305.107	513.619	1.6834
HGLibA_26764	LOC100129520	90.9636	153.129	1.6834
HGLibA_35037	PAK1	90.9636	153.129	1.6834
HGLibA_55441	ZNF107	174.347	293.496	1.6834
HGLibA_06162	C2orf66	24.636	41.4723	1.6834
HGLibA_28903	MEPE	24.636	41.4723	1.6834
HGLibA_33576	OR11H2	17.0557	28.7116	1.6834
HGLibA_09144	CEP55	121.285	204.171	1.6834
HGLibA_62655	hsa-mir-6127	75.803	127.607	1.6834
HGLibA_39386	PTK6	85.2784	143.558	1.6834
HGLibA_58123	hsa-mir-198	13.2655	22.3313	1.6834
HGLibA_41909	RPL24	13.2655	22.3313	1.6834
HGLibA_13307	DKKL1	109.914	185.03	1.6834
HGLibA_58232	hsa-mir-2115	109.914	185.03	1.6834
HGLibA_04140	BANF1	290.894	489.161	1.68158
HGLibA_10523	COL18A1	283.314	476.4	1.68153
HGLibA_64988	NonTargetingControlGuideForHuman_0605	247.307	415.787	1.68125
HGLibA_11242	CRY2	462.398	777.34	1.68111
HGLibA_22056	HPS5	396.071	665.684	1.68072
HGLibA_06768	C9orf85	184.77	310.511	1.68053
HGLibA_19069	GIMAP1	184.77	310.511	1.68053
HGLibA_30051	MRPS18A	154.449	259.468	1.67996
HGLibA_54783	ZBBX	137.393	230.756	1.67953
HGLibA_11113	CREBRF	389.438	653.987	1.67931
HGLibA_17367	FGF11	359.117	602.944	1.67896
HGLibA_25214	KLHL42	114.652	192.474	1.67877
HGLibA_16670	FAM65B	110.862	186.094	1.67861
HGLibA_12097	CYP27B1	212.248	356.237	1.67839
HGLibA_22471	IAPP	105.177	176.523	1.67835
HGLibA_43305	SELP	103.282	173.333	1.67826
HGLibA_58115	hsa-mir-1973	307.95	516.809	1.67823
HGLibA_60018	hsa-mir-4324	99.4914	166.953	1.67806
HGLibA_52298	TUBD1	195.193	327.525	1.67796
HGLibA_21545	HIST2H3D	183.822	308.384	1.67762
HGLibA_54799	ZBED4	86.2259	144.621	1.67724
HGLibA_26801	LOC100131094	166.767	279.672	1.67703
HGLibA_08201	CCT4	408.389	684.825	1.6769
HGLibA_21602	HLA-DMA	159.186	266.912	1.67672
HGLibA_41068	RGS16	157.291	263.721	1.67664
HGLibA_43076	SCUBE3	314.582	527.443	1.67664
HGLibA_63878	hsa-mir-7162	74.8555	125.48	1.6763
HGLibA_45476	SLCO5A1	147.816	247.771	1.67621
HGLibA_50709	TNFAIP2	145.921	244.58	1.67612
HGLibA_15300	EPHA5	274.786	460.449	1.67567
HGLibA_52467	TYRO3	134.55	225.439	1.6755
HGLibA_17627	FLJ27352	67.2752	112.72	1.6755
HGLibA_05043	C10orf12	401.756	673.128	1.67546
HGLibA_47213	SSX4B	194.245	325.398	1.67519
HGLibA_25266	KLK7	186.665	312.638	1.67486
HGLibA_18611	GAP43	61.5899	103.149	1.67477
HGLibA_03835	ATXN1L	292.789	490.224	1.67433
HGLibA_17673	FLT4	350.589	586.993	1.67431
HGLibA_03842	ATXN3	57.7998	96.7688	1.67421
HGLibA_49667	TLR9	57.7998	96.7688	1.67421
HGLibA_00209	ABCF2	343.009	574.232	1.6741
HGLibA_52094	TTC27	55.9047	93.5786	1.67389
HGLibA_40016	RABGEF1	221.724	371.124	1.67381
HGLibA_28137	MAP2	54.0096	90.3884	1.67356
HGLibA_24343	KCNMB1	316.478	529.57	1.67332
HGLibA_55571	ZNF200	308.897	516.809	1.67308
HGLibA_63301	hsa-mir-6781	704.968	1179.3	1.67285
HGLibA_06154	C2orf61	98.5439	164.826	1.67261
HGLibA_08888	CDSN	98.5439	164.826	1.67261
[truncated: 61,897 more rows]

## Sheet: Timepoint - 6 days
Table S1 - MAGeCK analyses of UVC-treated screen - Timepoint (6 days)
ID	RRA Score	p-value	FDR	Rank	# Good sgRNA
MAD2L2	3.8445e-10	2.2749e-07	0.00165	1	3
RAD9A	4.0979e-10	2.2749e-07	0.00165	2	3
RFWD3	2.5615e-09	2.2749e-07	0.00165	3	3
POLH	9.7003e-08	6.8248e-07	0.002475	4	2
CCT2	1.1669e-07	6.8248e-07	0.002475	5	3
RPA1	1.5421e-07	6.8248e-07	0.002475	6	2
CHEK1	8.1154e-07	2.5024e-06	0.007779	7	3
REV3L	1.5179e-06	4.7774e-06	0.012995	8	3
CCT8	2.4239e-06	7.5073e-06	0.015752	9	2
TCP1	2.5954e-06	7.5073e-06	0.015752	10	3
CLEC18B	3.1204e-06	7.9623e-06	0.015752	11	3
POLA1	4.1116e-06	9.3273e-06	0.016375	12	3
RPA3	4.5167e-06	9.7822e-06	0.016375	13	3
RPA2	5.3578e-06	1.2057e-05	0.018741	14	2
SLC7A6OS	8.256e-06	2.4797e-05	0.033828	15	3
RBMX	8.5272e-06	2.5252e-05	0.033828	16	3
CCT4	9.1282e-06	2.7072e-05	0.033828	17	3
PHLPP2	9.3972e-06	2.7982e-05	0.033828	18	3
RUVBL1	1.3178e-05	4.4816e-05	0.051329	19	3
XPA	1.524e-05	4.7546e-05	0.051733	20	3
RAD18	2.0058e-05	5.8466e-05	0.060585	21	2
NFAT5	2.2956e-05	6.6656e-05	0.065217	22	3
POLK	2.3456e-05	6.8931e-05	0.065217	23	2
CBLN1	2.5671e-05	7.3026e-05	0.066213	24	3
POLR3H	2.6664e-05	7.712e-05	0.067129	25	3
RRM2	3.3991e-05	9.8505e-05	0.082445	26	3
SRSF3	3.8881e-05	0.00011079	0.089292	27	2
VPS4A	4.2832e-05	0.00011852	0.092115	28	3
HUS1	5.1566e-05	0.00014309	0.107375	29	2
CCNK	5.5307e-05	0.00015765	0.114356	30	3
FRMD5	6.1718e-05	0.00017881	0.121751	31	2
KCNK3	6.2031e-05	0.00017904	0.121751	32	3
UBE2A	6.7476e-05	0.00019769	0.130363	33	3
EML1	9.5737e-05	0.0002896	0.185352	34	3
hsa-mir-1538	0.00013107	0.00039106	0.24314	35	4
C16orf87	0.00015141	0.00044202	0.265052	36	3
DOK4	0.00015477	0.00045067	0.265052	37	3
MSANTD3	0.00016992	0.00049571	0.278116	38	2
DDB1	0.00017133	0.00049844	0.278116	39	3
MYH1	0.00018062	0.0005221	0.281212	40	2
PHKG1	0.0001828	0.00052983	0.281212	41	2
ATR	0.00018867	0.00054849	0.284182	42	2
CYP24A1	0.00019533	0.00056714	0.287014	43	3
FHOD1	0.00020253	0.00058352	0.288591	44	3
PKD1L3	0.00022603	0.00065632	0.317382	45	3
ZNF672	0.00027702	0.00079646	0.372972	46	2
hsa-mir-6790	0.00028144	0.00080556	0.372972	47	3
MFRP	0.00028827	0.00082558	0.374278	48	3
KCNAB3	0.00031305	0.00088336	0.380648	49	3
KCNQ4	0.00031591	0.00089109	0.380648	50	2
MED27	0.00031789	0.00089655	0.380648	51	3
RIF1	0.00032906	0.00092658	0.380648	52	3
DYRK2	0.00033139	0.00093341	0.380648	53	2
OR10H3	0.00033956	0.00095934	0.380648	54	3
RPAIN	0.00034071	0.00096207	0.380648	55	3
SCP2D1	0.00035556	0.00099665	0.387288	56	3
hsa-mir-7157	0.00037225	0.0010458	0.393906	57	3
S100A4	0.00037352	0.0010499	0.393906	58	3
KCTD11	0.00039379	0.0011118	0.406819	59	3
PRIM1	0.0003987	0.0011263	0.406819	60	2
CCNE1	0.00040669	0.001145	0.406819	61	2
CCNF	0.00041213	0.0011591	0.406819	62	2
hsa-mir-6128	0.00044731	0.0012514	0.426252	63	4
RTN4RL2	0.00046383	0.0012956	0.426252	64	2
CX3CL1	0.00046475	0.0012974	0.426252	65	3
ZNF558	0.00046728	0.0013024	0.426252	66	3
XPC	0.00047068	0.0013124	0.426252	67	3
BCL6B	0.00047695	0.001332	0.426252	68	3
MED9	0.00049905	0.0013929	0.4343	69	3
LONRF3	0.00050142	0.001397	0.4343	70	3
hsa-mir-4803	0.00051358	0.0014325	0.43906	71	3
GPR75	0.00055715	0.0015577	0.450746	73	2
EFNB3	0.00056223	0.0015713	0.450746	74	2
RNF13	0.00056363	0.001577	0.450746	75	3
SNRPC	0.00057878	0.0016141	0.450746	76	2
CSRNP1	0.0005811	0.00162	0.450746	77	3
SRRT	0.00058628	0.0016327	0.450746	78	3
CKLF	0.00058881	0.0016364	0.450746	79	3
MTRF1	0.00060695	0.0016805	0.457116	80	3
HIST2H3C	0.00062764	0.001736	0.466386	81	2
DES	0.00064659	0.0017892	0.473041	82	3
APH1B	0.00065069	0.0018043	0.473041	83	2
LOC402160	0.00067492	0.0018757	0.485915	84	3
LARP1B	0.00070644	0.001958	0.496118	85	3
ARSF	0.00071656	0.0019826	0.496118	86	3
SLC16A13	0.00072231	0.0019997	0.496118	87	3
C1orf68	0.00072376	0.0020063	0.496118	88	2
REPIN1	0.00076648	0.0021278	0.505724	89	3
GSTA2	0.00076766	0.0021323	0.505724	90	2
CDH3	0.00076963	0.0021378	0.505724	91	3
LARP1	0.00077361	0.0021482	0.505724	92	3
SPTSSA	0.00078231	0.0021728	0.505724	93	3
PAK3	0.0007915	0.0021996	0.505724	94	3
EDC3	0.00079512	0.0022119	0.505724	95	3
PSMB2	0.00080178	0.002231	0.505724	96	3
hsa-let-7d	0.00082847	0.0023038	0.511568	98	4
hsa-mir-5702	0.00083937	0.0023361	0.513501	99	4
SOCS4	0.00088098	0.0024563	0.522981	100	3
OVCA2	0.00090996	0.0025391	0.522981	101	3
KRTAP5-7	0.0009145	0.002555	0.522981	102	2
STRAP	0.00091614	0.0025604	0.522981	103	3
UST	0.00091725	0.0025659	0.522981	104	3
hsa-mir-3914-1	0.00091766	0.0025673	0.522981	105	2
SSX4B	0.00092257	0.00258	0.522981	106	3
AKAP12	0.0009281	0.0025964	0.522981	107	2
FAM96B	0.00093137	0.0026069	0.522981	108	2
DACT1	0.00093791	0.0026196	0.522981	109	3
GAP43	0.0010031	0.0027884	0.550575	110	3
SCN1A	0.0010083	0.0028084	0.550575	111	2
DMC1	0.0010268	0.0028612	0.555914	112	3
UTS2	0.0010551	0.0029349	0.560355	113	2
ENKD1	0.0010701	0.002979	0.560355	114	2
H1FOO	0.0010911	0.0030436	0.560355	116	3
B4GALT2	0.0010935	0.0030496	0.560355	117	3
ATP5L2	0.001094	0.0030509	0.560355	118	3
RGS7BP	0.0010985	0.0030659	0.560355	119	3
TNFSF13	0.001107	0.00309	0.560355	120	3
WEE1	0.001192	0.0033225	0.586576	121	3
SRSF2	0.0011958	0.0033326	0.586576	122	2
ALOX12B	0.0011967	0.0033348	0.586576	123	3
KNCN	0.0012116	0.0033803	0.586576	124	3
RBM39	0.0012183	0.003399	0.586576	125	2
LAPTM4B	0.0012191	0.0034013	0.586576	126	3
RGSL1	0.0012426	0.0034659	0.586576	127	2
ALG14	0.0012452	0.00347	0.586576	128	3
CSNK2A2	0.0012477	0.0034772	0.586576	129	3
hsa-mir-1254-2	0.0012816	0.0035637	0.595231	130	2
KIAA1324	0.0013364	0.0037047	0.610749	132	2
LEPRE1	0.0013766	0.0038062	0.620622	133	3
BST2	0.0014144	0.0039027	0.62908	135	3
RFC3	0.0014301	0.0039472	0.631589	136	3
AXDND1	0.0014744	0.0040523	0.64073	137	3
COG2	0.001478	0.0040633	0.64073	138	3
hsa-let-7c	0.001492	0.004106	0.642816	139	4
hsa-mir-2115	0.0015051	0.0041429	0.643953	140	4
hsa-mir-4520b	0.0015162	0.0041747	0.644302	141	2
DPH5	0.0015655	0.0043131	0.660961	142	3
TSNAXIP1	0.0016258	0.0044764	0.681195	143	2
AMFR	0.0016517	0.0045533	0.688084	144	2
TOPBP1	0.0017113	0.004698	0.700631	145	2
NAE1	0.0017484	0.0047935	0.708891	147	3
ANKS3	0.0017582	0.0048213	0.708891	148	3
hsa-mir-616	0.0017802	0.0048777	0.709306	149	3
INSC	0.0018	0.0049237	0.709306	150	2
NFYC	0.001805	0.004935	0.709306	151	3
hsa-mir-3935	0.0018247	0.0049819	0.709306	152	3
MAPK9	0.0018443	0.0050306	0.709306	153	3
hsa-mir-6865	0.0018521	0.0050538	0.709306	155	4
CHRM4	0.0018661	0.0050856	0.709306	156	2
hsa-mir-3919	0.0018915	0.0051561	0.709306	157	3
PDE6H	0.0018961	0.0051703	0.709306	158	2
OR6N2	0.0019217	0.0052403	0.709306	160	2
TBX6	0.0019252	0.0052503	0.709306	161	3
APOBEC4	0.0019545	0.0053327	0.709306	163	2
MARVELD3	0.0019853	0.0054178	0.709306	164	2
RBX1	0.00199	0.0054255	0.709306	165	3
CDC42BPG	0.0020054	0.005466	0.709306	167	3
ZNF512B	0.002009	0.005476	0.709306	168	3
ENO2	0.0020393	0.0055588	0.711192	169	2
RPS6KA2	0.0020474	0.0055788	0.711192	170	2
ABCC8	0.0020528	0.0055886	0.711192	171	3
APPL2	0.0020894	0.0056949	0.714116	172	3
USPL1	0.0020932	0.0057058	0.714116	173	3
FAM216A	0.0021009	0.0057267	0.714116	174	3
CCDC23	0.0021178	0.0057704	0.714116	175	2
FHOD3	0.0021227	0.0057854	0.714116	176	3
hsa-mir-449a	0.0021475	0.0058496	0.714116	177	4
CHIC1	0.002149	0.0058536	0.714116	178	3
UGT8	0.0021596	0.0058741	0.714116	179	3
ASGR1	0.0021844	0.0059476	0.717658	180	3
OVOL1	0.0021943	0.0059692	0.717658	181	3
KCNU1	0.0022305	0.0060707	0.725846	182	3
TSPAN5	0.002252	0.0061312	0.729075	183	2
hsa-mir-656	0.0022858	0.0062149	0.732218	184	4
hsa-mir-3188	0.0022884	0.0062249	0.732218	185	3
COPS2	0.0023203	0.0063173	0.736676	186	2
ERCC2	0.0023334	0.00635	0.736676	187	2
OR4X2	0.0023395	0.0063644	0.736676	188	3
CTNND2	0.0023643	0.0064338	0.740767	189	3
FBXW4	0.0024163	0.006568	0.741826	190	2
RGPD5	0.0024178	0.0065716	0.741826	191	2
SLC22A31	0.0024401	0.006628	0.741826	192	3
CCDC50	0.0024769	0.0067218	0.741826	193	3
KRTAP1-1	0.002482	0.006734	0.741826	194	2
MZT2B	0.0024859	0.0067441	0.741826	195	3
PLLP	0.0024873	0.0067472	0.741826	196	2
NAA10	0.0024958	0.0067714	0.741826	197	3
ANKH	0.0025077	0.0068073	0.741826	198	2
OXTR	0.0025114	0.0068182	0.741826	199	3
MSX1	0.0025331	0.0068683	0.741826	200	3
ISCU	0.002548	0.0069028	0.741826	201	3
GPR153	0.0025497	0.0069079	0.741826	202	3
PEX10	0.0025545	0.0069242	0.741826	203	2
TMEM136	0.0025664	0.0069625	0.741826	204	3
ARHGEF18	0.0025752	0.0069884	0.741826	205	3
UBXN2B	0.0026482	0.0071799	0.754795	207	2
CROCC	0.0026706	0.0072482	0.758306	208	2
ZNF136	0.0027051	0.0073346	0.760122	209	3
CMTM4	0.0027261	0.0073942	0.760122	210	3
LGI4	0.0027341	0.0074133	0.760122	211	2
DCT	0.0027591	0.0074834	0.760965	214	2
DDX60	0.0028292	0.0076645	0.775754	215	2
VAPA	0.0029059	0.007872	0.793065	216	3
MYD88	0.0029561	0.0080185	0.799607	218	2
CD1D	0.0029643	0.0080471	0.799607	219	3
NCBP1	0.0029759	0.0080863	0.799842	220	2
MAGT1	0.0030476	0.008276	0.801873	221	2
SH3YL1	0.0030484	0.0082776	0.801873	222	3
TSHB	0.0030533	0.0082947	0.801873	223	3
PPP3CB	0.0030696	0.0083338	0.801873	224	2
CCNJ	0.0030786	0.0083533	0.801873	225	3
CLCC1	0.0031005	0.0084116	0.801873	226	2
COPS4	0.0031064	0.0084289	0.801873	227	3
ICAM4	0.0031152	0.0084616	0.801873	228	3
NEIL2	0.0031164	0.0084648	0.801873	229	2
TTLL2	0.0031389	0.0085312	0.803673	231	3
CBR1	0.0032076	0.0087064	0.808463	233	2
TSPO	0.0032212	0.0087455	0.808463	234	3
YLPM1	0.0032467	0.0088083	0.808463	236	2
UNKL	0.0032643	0.0088588	0.808463	237	3
PODXL2	0.0032648	0.0088602	0.808463	238	3
hsa-mir-410	0.0032726	0.0088793	0.808463	239	2
AMELY	0.0032954	0.0089498	0.811489	240	3
GSG2	0.0033178	0.0090163	0.812135	241	3
BCL7C	0.0033309	0.0090477	0.812135	242	3
UCP3	0.0033654	0.0091291	0.812135	243	3
KPNA2	0.0033715	0.0091437	0.812135	244	3
CPED1	0.0033972	0.0092128	0.812135	245	2
HSDL2	0.003444	0.009332	0.812135	246	2
C19orf43	0.0034473	0.009342	0.812135	247	3
RAD52	0.0034488	0.0093466	0.812135	248	2
SSH1	0.0034666	0.0093894	0.812135	249	3
TIPARP	0.0034779	0.0094203	0.812135	250	3
SLC9A5	0.0034903	0.0094558	0.812135	251	3
HIST1H1E	0.0034908	0.0094562	0.812135	252	2
hsa-mir-3145	0.0034957	0.0094694	0.812135	253	3
COPS8	0.0035	0.0094794	0.812135	254	3
hsa-mir-4436a	0.0035193	0.0095418	0.81295	255	4
TXNDC8	0.003549	0.0096323	0.81295	256	2
TBC1D28	0.0035553	0.0096496	0.81295	257	2
hsa-mir-4324	0.0035747	0.0097015	0.81295	258	3
LRP4	0.0035927	0.0097388	0.81295	260	3
ATPAF2	0.0035993	0.0097579	0.81295	261	3
PROM2	0.0036312	0.0098384	0.81295	262	2
TP53BP1	0.0036331	0.0098434	0.81295	263	3
OLIG1	0.0036409	0.0098625	0.81295	264	2
ATP13A5	0.0037501	0.010171	0.83398	265	3
C16orf62	0.0037791	0.010262	0.83398	267	3
BTN3A2	0.0037908	0.010293	0.83398	268	2
MTUS2	0.0038128	0.01035	0.83398	269	3
CCDC8	0.0038248	0.010388	0.83398	270	3
CMTM1	0.0038644	0.010497	0.83398	271	3
C1orf87	0.0038841	0.010553	0.83398	272	2
XIRP2	0.0038874	0.01056	0.83398	273	2
RAB9B	0.0038952	0.010574	0.83398	274	3
KRTAP10-11	0.0039074	0.010605	0.83398	275	3
UBE2N	0.003912	0.010616	0.83398	276	2
MLL	0.0039132	0.010621	0.83398	277	3
RGS16	0.003927	0.010654	0.83398	278	2
SCARA5	0.0040565	0.011003	0.839689	280	3
MME	0.0040744	0.011042	0.839689	281	3
ENO3	0.0040807	0.011056	0.839689	282	2
CCDC127	0.0040909	0.011083	0.839689	283	2
P2RX1	0.0040976	0.011096	0.839689	284	2
IPP	0.0041134	0.011135	0.839689	285	3
PRKD1	0.0041158	0.011138	0.839689	286	3
PDPR	0.0041281	0.011164	0.839689	287	2
HYPK	0.0041927	0.011331	0.839689	289	2
LCK	0.0041934	0.011334	0.839689	290	3
HBG2	0.0042031	0.011354	0.839689	291	2
CLEC4F	0.004216	0.011387	0.839689	292	3
SLC16A6	0.0042179	0.011392	0.839689	293	3
ESRP2	0.0042203	0.011396	0.839689	294	3
FAM208A	0.0042395	0.011446	0.839689	295	2
ANXA9	0.0042424	0.011454	0.839689	296	3
ZNF821	0.0042718	0.011539	0.839689	297	2
TBCC	0.0042769	0.011552	0.839689	298	3
DNAJC30	0.004311	0.011638	0.839689	299	3
EFCAB14	0.0043306	0.011696	0.839689	300	2
SLC6A1	0.0044266	0.011946	0.839689	303	2
RPGRIP1L	0.0044701	0.012058	0.839689	304	3
TMEM53	0.0044734	0.012067	0.839689	305	2
hsa-mir-542	0.0044802	0.012088	0.839689	306	3
SLC6A2	0.0044953	0.012134	0.839689	307	2
ZC3H18	0.0045183	0.012202	0.839689	308	2
RGR	0.0045212	0.01221	0.839689	309	3
TTI2	0.0045238	0.012219	0.839689	310	3
RABEP1	0.0045485	0.012284	0.839689	311	2
KCNB1	0.0045669	0.012331	0.839689	312	2
hsa-mir-6824	0.0045681	0.012333	0.839689	313	4
RAB3A	0.0045984	0.012422	0.839689	314	3
HNRNPU	0.0046137	0.012456	0.839689	315	3
OSTC	0.0046235	0.012478	0.839689	316	2
ANXA7	0.0046377	0.012513	0.839689	317	3
PARL	0.0046605	0.012564	0.839689	318	2
CST2	0.0046612	0.012567	0.839689	319	3
LEKR1	0.004663	0.012572	0.839689	320	2
ABHD14A	0.0047072	0.012677	0.839689	321	3
LSMD1	0.0047135	0.012692	0.839689	322	2
hsa-mir-1273a	0.0047202	0.012709	0.839689	323	3
PLA2G16	0.0047217	0.012714	0.839689	324	3
ITFG2	0.0047362	0.01276	0.839689	325	3
MAMDC2	0.0047498	0.012791	0.839689	326	2
CD93	0.0047574	0.01281	0.839689	328	3
CCL17	0.0047714	0.012847	0.839689	329	3
CAMK2D	0.0048294	0.012994	0.839689	331	3
PRRC2C	0.00483	0.012994	0.839689	332	2
CYTIP	0.0048334	0.013003	0.839689	333	3
UHRF1	0.0048483	0.013036	0.839689	334	2
TUBGCP2	0.0048549	0.013051	0.839689	335	3
PNPLA7	0.0048961	0.013158	0.839689	337	3
ELK3	0.0049072	0.013184	0.839689	338	2
AK4	0.0049146	0.013197	0.839689	339	2
SERPINA5	0.0049198	0.01321	0.839689	340	3
CDC42SE1	0.0049293	0.013238	0.839689	341	3
ATP12A	0.004941	0.013262	0.839689	342	2
hsa-mir-3162	0.0049436	0.013269	0.839689	343	3
DPM3	0.0050051	0.013437	0.839689	345	3
CCDC91	0.0050345	0.013519	0.839689	346	2
hsa-mir-134	0.0050496	0.013558	0.839689	347	2
IGFBP5	0.0050581	0.013578	0.839689	348	3
CPNE2	0.0050609	0.013584	0.839689	349	3
RCVRN	0.0050671	0.0136	0.839689	350	3
RHBDF1	0.0050747	0.013618	0.839689	351	3
COPZ2	0.0050813	0.013634	0.839689	352	2
KHDRBS1	0.0050858	0.013642	0.839689	353	3
CHP1	0.0051009	0.013675	0.839689	354	2
GCNT1	0.0051748	0.013876	0.839689	356	2
CAMK1G	0.0051807	0.013889	0.839689	357	3
hsa-mir-140	0.0051864	0.013905	0.839689	358	2
hsa-mir-6737	0.005193	0.013922	0.839689	359	4
STAG1	0.0052181	0.013972	0.839689	360	3
MUT	0.0052215	0.013981	0.839689	361	2
IQSEC1	0.0052257	0.013988	0.839689	362	2
TXNL4A	0.0052333	0.014007	0.839689	363	2
OR56B4	0.0052683	0.014105	0.841841	364	2
CKMT1A	0.0052868	0.01415	0.841841	365	3
TM9SF2	0.0052904	0.014159	0.841841	366	3
SETD8	0.005315	0.014219	0.842701	367	2
PLD2	0.005325	0.014251	0.842701	368	2
BHMT2	0.0053519	0.014329	0.843979	369	2
SART3	0.0053596	0.01435	0.843979	370	2
FAS	0.0053828	0.01441	0.84473	371	3
DCDC1	0.0053944	0.014443	0.84473	372	3
C5orf47	0.0054292	0.014524	0.845092	374	2
hsa-mir-6777	0.0054654	0.014626	0.845248	376	2
C1orf159	0.0054726	0.014644	0.845248	377	3
ARHGEF35	0.0055105	0.014756	0.847227	379	3
ALOX15B	0.0055487	0.014841	0.849883	380	2
CPA3	0.0055649	0.014889	0.850407	381	3
CLEC3A	0.005587	0.014948	0.85155	382	3
RNF32	0.0056422	0.015076	0.856591	383	2
FRMD1	0.0056642	0.01512	0.856861	384	3
TADA1	0.0057541	0.015348	0.865272	386	3
TMEM52	0.0057824	0.015425	0.867115	387	2
CELA3B	0.0057964	0.015461	0.867115	388	3
ITGB3	0.0058291	0.015546	0.868913	389	2
GFOD2	0.0058404	0.015573	0.868913	390	3
HACL1	0.0058861	0.015702	0.871054	391	3
HSD17B4	0.0059079	0.015767	0.871054	392	2
MEFV	0.0059106	0.015774	0.871054	393	3
GRPR	0.0059226	0.015806	0.871054	394	2
TMEM220	0.0059398	0.015851	0.871054	395	3
LSM3	0.0059808	0.01596	0.871054	396	3
RTL1	0.0059889	0.015986	0.871054	397	2
GEMIN4	0.0060062	0.016031	0.871054	398	3
CCDC87	0.0060092	0.016037	0.871054	399	2
hsa-mir-6827	0.0060151	0.016051	0.871054	400	4
MAP3K3	0.006016	0.016057	0.871054	401	2
SELE	0.0060357	0.0161	0.871054	402	3
DMTN	0.00605	0.01614	0.871054	403	2
hsa-mir-132	0.0060932	0.016259	0.872153	405	4
MFSD6L	0.0060974	0.016272	0.872153	406	3
ALDH1A3	0.0061209	0.01633	0.873124	407	3
GABRA6	0.0061973	0.016529	0.87696	408	3
MED26	0.0062103	0.016557	0.87696	410	2
hsa-mir-7856	0.0062129	0.016563	0.87696	411	3
TSPYL2	0.0062513	0.016667	0.877063	413	3
KRTAP23-1	0.0062579	0.016686	0.877063	414	2
CCDC140	0.0062944	0.016782	0.878058	415	3
ALYREF	0.0062964	0.016786	0.878058	416	2
DHX15	0.0063431	0.016899	0.881889	417	2
CCDC97	0.0063684	0.016968	0.882105	418	2
SYNGR4	0.0064021	0.017055	0.882105	419	3
RORA	0.0064086	0.017069	0.882105	420	3
GPATCH4	0.0064103	0.017074	0.882105	421	2
TMEM259	0.0064229	0.017106	0.882105	422	3
TRMT44	0.00652	0.017347	0.882105	424	2
TCN1	0.0065226	0.017354	0.882105	425	3
KIF3A	0.0065299	0.017375	0.882105	426	2
hsa-mir-4699	0.0065581	0.017449	0.882105	427	4
MED11	0.0065766	0.017494	0.882105	428	2
DUSP15	0.0065921	0.017535	0.882105	429	3
NIPAL4	0.0066015	0.017562	0.882105	430	3
C21orf59	0.0066092	0.017584	0.882105	431	2
PNP	0.0066487	0.017687	0.882105	432	3
EED	0.0066519	0.017697	0.882105	433	3
OSBPL6	0.0066553	0.017705	0.882105	434	3
LY6K	0.0066561	0.017709	0.882105	435	3
COX15	0.0066647	0.017732	0.882105	436	2
CDC73	0.0066769	0.017763	0.882105	437	3
FBXO41	0.0067634	0.01798	0.882105	439	3
DSCAM	0.006778	0.018018	0.882105	440	3
PAQR9	0.0068101	0.018104	0.882105	441	2
DOC2B	0.0068629	0.018226	0.882105	443	2
hsa-mir-548f-5	0.00689	0.018299	0.882105	445	4
hsa-mir-3127	0.0069012	0.01833	0.882105	446	4
DBH	0.0069184	0.018378	0.882105	447	3
AJAP1	0.0069432	0.018437	0.882105	448	3
hsa-mir-182	0.0069501	0.018451	0.882105	449	4
CNTNAP5	0.0069587	0.018475	0.882105	451	2
FKTN	0.0069806	0.018524	0.882105	452	2
SMIM9	0.0070401	0.018675	0.882105	453	3
SUCLG1	0.0070729	0.018768	0.882105	455	3
AKR1B10	0.0070772	0.018781	0.882105	456	2
CCDC36	0.0071169	0.01887	0.882105	458	2
SULT2B1	0.0071249	0.01889	0.882105	459	3
OLFM1	0.0071257	0.018892	0.882105	460	2
CTRL	0.007137	0.018921	0.882105	461	2
SYVN1	0.0071509	0.018965	0.882105	462	3
DIS3L	0.0072011	0.019108	0.882105	464	2
TFAM	0.0072277	0.019179	0.882105	466	2
KCNJ5	0.0072304	0.01919	0.882105	467	2
EP300	0.0072401	0.019214	0.882105	468	3
MAST4	0.00725	0.01923	0.882105	469	3
LOC643802	0.0072823	0.019308	0.882105	471	3
TTL	0.0072841	0.019311	0.882105	472	3
FCRL4	0.0072991	0.019354	0.882105	474	2
RRP36	0.0073062	0.019376	0.882105	475	3
C20orf194	0.0073062	0.019376	0.882105	476	3
SSR2	0.0073484	0.019483	0.882105	478	3
PRUNE2	0.0073573	0.019503	0.882105	479	3
POLR2C	0.0073704	0.019534	0.882105	480	2
USP43	0.0074023	0.019613	0.882105	481	3
PIGK	0.0074068	0.019628	0.882105	482	3
PAN3	0.0074082	0.019632	0.882105	483	3
ZDHHC12	0.0074234	0.019681	0.882105	484	3
TMEM43	0.0074519	0.019758	0.882105	485	2
TBC1D13	0.0074638	0.019787	0.882105	487	2
RABEPK	0.00747	0.019804	0.882105	488	2
TCP10L2	0.0075031	0.019886	0.882105	489	3
DUS2L	0.0075427	0.019983	0.882105	490	3
KCNK18	0.0075516	0.020013	0.882105	491	2
RNF113B	0.0075743	0.020067	0.882105	493	2
HLA-G	0.0075834	0.020093	0.882105	494	2
hsa-mir-7704	0.0076072	0.020145	0.882105	496	3
SIPA1L3	0.007629	0.020204	0.882105	497	3
TLR6	0.0076524	0.020265	0.882105	499	3
OR2AE1	0.0076702	0.02031	0.882105	500	2
NRF1	0.0076793	0.020338	0.882105	501	2
TDO2	0.0076834	0.020349	0.882105	502	3
WDR83OS	0.0077063	0.02041	0.882989	503	3
ANKRD66	0.0077252	0.020463	0.883516	504	2
PJA2	0.007765	0.020559	0.884472	505	3
TMEM14C	0.0077815	0.020607	0.884472	506	3
RASSF4	0.0077905	0.020629	0.884472	507	2
GPR21	0.0077989	0.020648	0.884472	508	3
SIX2	0.0078498	0.020788	0.885446	510	2
CES1	0.0078729	0.020843	0.885446	511	2
KLHL15	0.0078838	0.020876	0.885446	512	2
TAF5L	0.0078868	0.020882	0.885446	513	2
TRIM36	0.0079566	0.02105	0.885446	515	2
ST20	0.0079635	0.021068	0.885446	516	3
TRMT10B	0.0079822	0.021109	0.885446	517	3
FAM161A	0.0079823	0.021109	0.885446	518	2
C14orf180	0.0079897	0.021125	0.885446	519	3
CALR	0.0080178	0.021193	0.885446	520	3
ARL17B	0.0080382	0.02124	0.885446	522	2
SMARCA4	0.0080951	0.021373	0.8893	523	3
MFAP2	0.0081171	0.021427	0.889823	524	3
ARHGEF12	0.0081441	0.021503	0.889823	525	2
SLC25A35	0.0081501	0.021523	0.889823	526	3
HTR3A	0.0081748	0.02159	0.889823	528	3
C17orf49	0.0082321	0.021731	0.893925	529	3
CD4	0.0082571	0.021783	0.894368	530	2
PSMB5	0.0082932	0.021878	0.896049	531	3
ZNF395	0.0083037	0.021906	0.896049	532	2
PLCB2	0.0083667	0.022069	0.899312	534	3
ZNF862	0.0084292	0.022219	0.900889	536	2
PFDN2	0.0084437	0.022255	0.900889	537	2
WSCD1	0.0084604	0.022301	0.900889	538	2
OR3A3	0.0084647	0.022314	0.900889	539	3
GID8	0.0084916	0.022388	0.901255	540	2
TBK1	0.0085008	0.022406	0.901255	541	3
PQBP1	0.008537	0.022499	0.902294	542	3
C19orf40	0.0085439	0.022515	0.902294	543	3
FUK	0.0085836	0.022608	0.903895	544	2
TXNRD3	0.0086026	0.022658	0.903895	545	2
RBMXL2	0.0086284	0.022715	0.903895	546	3
CIAPIN1	0.0087094	0.022935	0.905269	548	2
C4A	0.0087605	0.023059	0.905269	551	3
CTNNAL1	0.0088163	0.023197	0.905269	553	3
PSG6	0.008856	0.0233	0.905269	555	2
WDR73	0.0088574	0.023304	0.905269	556	3
EDEM3	0.0088594	0.023307	0.905269	557	3
SMPD3	0.0089127	0.023441	0.905269	560	3
SPIN4	0.0089199	0.023457	0.905269	561	2
RNGTT	0.0089567	0.023549	0.905269	562	2
DISP1	0.0089622	0.023561	0.905269	563	3
HNRNPA1L2	0.0089791	0.023598	0.905269	564	2
HERPUD1	0.0089896	0.023622	0.905269	565	3
ANG	0.0090236	0.023699	0.905269	567	2
CD8B	0.0090409	0.023737	0.905269	568	2
AMOTL2	0.00905	0.023758	0.905269	569	3
ZNF559-ZNF177	0.009073	0.023818	0.905269	570	3
CD47	0.0090781	0.023829	0.905269	571	2
DLGAP2	0.0091006	0.023888	0.905269	573	3
QRICH1	0.0091104	0.023911	0.905269	574	2
RNASEK	0.0091149	0.02392	0.905269	575	3
TBC1D5	0.0091577	0.024023	0.906009	577	2
MYCBPAP	0.0092145	0.02416	0.906827	579	3
DARS	0.0092238	0.024183	0.906827	580	3
SELV	0.0092853	0.024338	0.907831	582	2
TRAPPC13	0.0092928	0.024356	0.907831	583	2
hsa-mir-4293	0.0093428	0.02449	0.910984	585	4
OSBPL10	0.0093753	0.024573	0.911018	586	3
LAMP3	0.0093763	0.024575	0.911018	587	2
hsa-mir-5693	0.0094484	0.024765	0.911466	589	3
hsa-mir-198	0.0094485	0.024765	0.911466	590	4
WNT3A	0.0094643	0.024803	0.911466	591	2
SGTA	0.0094696	0.024817	0.911466	592	2
BACE1	0.0094883	0.024863	0.911466	593	3
CYP27C1	0.0094947	0.02488	0.911466	594	2
ACTL8	0.0095162	0.024925	0.911582	595	2
TFAP2D	0.0095516	0.025007	0.912186	596	3
TUSC2	0.0095633	0.02504	0.912186	597	2
TUBA1C	0.0095761	0.025068	0.912186	598	3
DLL1	0.0096016	0.025129	0.912186	599	2
TMEM31	0.0096094	0.025151	0.912186	600	2
AMY2B	0.0096731	0.025324	0.914449	601	3
ALKBH6	0.0096859	0.025358	0.914449	602	2
ELMOD2	0.0097026	0.0254	0.914449	603	2
VARS2	0.0097192	0.025443	0.914449	604	2
MRPL10	0.00975	0.02552	0.914449	606	3
CORIN	0.0097514	0.025523	0.914449	607	3
hsa-mir-6812	0.0097623	0.02555	0.914449	608	4
NTPCR	0.0098424	0.025744	0.915069	609	2
C11orf24	0.0098567	0.025783	0.915069	610	3
ZNF616	0.0098582	0.025788	0.915069	611	2
PSMB4	0.0098675	0.025808	0.915069	612	3
GPR97	0.0098841	0.02585	0.915069	613	2
POMGNT1	0.009888	0.025859	0.915069	614	3
CIDEC	0.009889	0.025861	0.915069	615	3
DAK	0.0099086	0.025916	0.915528	616	3
HNRNPK	0.0099358	0.025982	0.916371	617	3
MADCAM1	0.0099954	0.026133	0.920207	618	3
PRND	0.010022	0.0262	0.920305	619	3
SCD	0.010029	0.026221	0.920305	620	3
KRTAP6-2	0.010081	0.026356	0.920815	621	3
hsa-mir-6857	0.01015	0.026534	0.920815	622	3
IRAK3	0.010169	0.02657	0.920815	623	2
CYLC2	0.010184	0.026604	0.920815	624	3
FAM133B	0.010201	0.026648	0.920815	625	3
hsa-mir-4444-1	0.010209	0.026666	0.920815	626	2
METTL15	0.010215	0.026681	0.920815	627	2
CA6	0.010226	0.026705	0.920815	628	2
METTL16	0.010228	0.02671	0.920815	629	3
NKAIN4	0.010255	0.026773	0.920815	630	2
hsa-mir-5687	0.01027	0.026818	0.920815	632	4
PELO	0.010297	0.026885	0.920815	633	2
MLF2	0.010302	0.026899	0.920815	634	3
PRPF39	0.010323	0.02695	0.920815	636	2
TAF7L	0.010352	0.027032	0.920815	637	3
ARL11	0.010355	0.027039	0.920815	638	2
hsa-mir-1285-1	0.010377	0.027092	0.921187	640	3
CDK12	0.010408	0.027167	0.922283	641	3
B4GALT4	0.010533	0.027465	0.92881	643	3
SLC31A2	0.010541	0.027487	0.92881	644	2
LIPA	0.010562	0.027543	0.928956	645	2
VIT	0.010588	0.027604	0.928956	646	3
YWHAG	0.010595	0.02762	0.928956	647	3
FGF11	0.010626	0.0277	0.929465	648	2
hsa-mir-361	0.010651	0.02776	0.929465	649	2
hsa-mir-548e	0.010716	0.027926	0.929465	650	4
MTSS1L	0.010769	0.028057	0.929465	652	2
USP6NL	0.010804	0.028136	0.929465	653	2
SLC26A1	0.010811	0.028158	0.929465	654	3
SNRK	0.010841	0.028232	0.929465	655	2
RABGAP1L	0.010853	0.028258	0.929465	656	3
PNMAL1	0.010855	0.028263	0.929465	657	3
RFC4	0.010867	0.028286	0.929465	658	2
HRASLS	0.010893	0.028347	0.929465	659	3
LDHA	0.010949	0.02848	0.929465	660	3
PRDM13	0.01096	0.028511	0.929465	661	3
ASB12	0.010961	0.028512	0.929465	662	2
TMEM167A	0.010979	0.028554	0.929465	663	3
PEX3	0.011007	0.028628	0.929465	664	2
SRP14	0.011048	0.028724	0.929465	665	2
MT1E	0.011054	0.02874	0.929465	666	3
AMDHD1	0.011055	0.028745	0.929465	667	3
MMP7	0.01107	0.02879	0.929465	668	2
SATB2	0.011077	0.028808	0.929465	669	3
RPS4Y2	0.0111	0.028866	0.929465	670	3
CEACAM20	0.011131	0.028935	0.929465	671	3
ASB5	0.011168	0.029024	0.929465	673	2
LOR	0.011176	0.029047	0.929465	674	2
RAPGEF2	0.011193	0.029091	0.929465	675	2
MTMR8	0.01121	0.029127	0.929465	676	3
CAMK4	0.011228	0.029167	0.929465	678	3
WSCD2	0.011265	0.029256	0.929465	679	3
hsa-mir-3665	0.011278	0.029288	0.929465	680	3
HIF1A	0.011286	0.029308	0.929465	681	3
CCT5	0.011291	0.029324	0.929465	682	3
IL4R	0.011341	0.029456	0.929465	684	3
CBFB	0.011354	0.029491	0.929465	685	3
ELP5	0.01138	0.029554	0.929465	686	2
GBA	0.011391	0.029586	0.929465	687	2
PIGT	0.011391	0.029586	0.929465	688	2
hsa-mir-181a-1	0.011393	0.029592	0.929465	689	2
KCNA7	0.011405	0.029618	0.929465	690	2
TNS3	0.011411	0.029632	0.929465	691	2
ACMSD	0.011416	0.029644	0.929465	692	3
hsa-mir-7844	0.011498	0.029862	0.929465	694	3
hsa-mir-455	0.01152	0.029919	0.929465	696	3
GPR108	0.011527	0.02994	0.929465	697	2
hsa-mir-3198-2	0.011533	0.029953	0.929465	698	3
hsa-mir-93	0.011552	0.030005	0.929465	699	2
GAPDHS	0.011557	0.030013	0.929465	700	3
MAP10	0.011572	0.030054	0.929465	702	2
XPO5	0.011612	0.030157	0.929465	703	2
GHDC	0.011622	0.030184	0.929465	704	2
VSTM1	0.011627	0.030201	0.929465	705	3
FCGBP	0.011646	0.030241	0.929465	706	3
AP4M1	0.011702	0.030372	0.929465	707	3
KIR3DL1	0.011727	0.030435	0.929465	709	3
ZNF507	0.011728	0.03044	0.929465	710	3
TMEM186	0.011745	0.030472	0.929465	711	2
KCNG1	0.011748	0.030482	0.929465	712	3
hsa-mir-1296	0.01178	0.030559	0.929465	713	3
MBNL1	0.01179	0.030583	0.929465	714	3
CNTROB	0.011828	0.030676	0.929465	716	3
FSTL1	0.01183	0.030681	0.929465	717	2
AGTR1	0.01184	0.03071	0.929465	718	3
FUCA2	0.011938	0.030954	0.929465	721	3
TMEM237	0.01195	0.030983	0.929465	722	3
MYBL1	0.011965	0.031024	0.929465	723	2
hsa-mir-4690	0.011984	0.031072	0.929465	724	2
PIGQ	0.012031	0.031191	0.929465	725	3
TAPBP	0.01205	0.031242	0.929465	727	2
GABBR2	0.012078	0.0313	0.929465	728	2
CPEB4	0.012096	0.031347	0.929465	729	2
ZNF467	0.01213	0.031432	0.929465	730	3
ITPR1	0.012141	0.031463	0.929465	731	2
hsa-mir-142	0.012148	0.031479	0.929465	732	4
GOLGA7	0.012216	0.031645	0.929465	734	2
YIPF1	0.012244	0.031719	0.929465	735	2
SKP1	0.012248	0.031727	0.929465	736	3
HSBP1L1	0.012264	0.031755	0.929465	737	2
hsa-mir-4270	0.012269	0.031768	0.929465	738	2
hsa-mir-4271	0.012277	0.031787	0.929465	739	3
LDOC1L	0.012325	0.031898	0.929465	741	2
LIPJ	0.012327	0.031901	0.929465	742	3
NAA50	0.01233	0.031911	0.929465	743	2
ADCK3	0.012333	0.031919	0.929465	744	3
PSMB7	0.012362	0.031993	0.929465	746	3
PRPF8	0.012365	0.032002	0.929465	747	3
WBP11	0.012409	0.032098	0.929465	748	3
WNK1	0.012485	0.032275	0.929465	751	3
COX7A1	0.012486	0.032276	0.929465	752	3
CCDC110	0.012492	0.03229	0.929465	753	2
C6orf70	0.01251	0.032343	0.929465	754	3
ARAF	0.012522	0.032371	0.929465	755	3
hsa-mir-4741	0.012557	0.032452	0.929465	757	3
NEK10	0.012561	0.032462	0.929465	758	2
MED21	0.012567	0.032476	0.929465	759	2
ZNF202	0.012573	0.032496	0.929465	760	3
NTRK1	0.012589	0.032539	0.929465	761	3
hsa-mir-4314	0.012593	0.032547	0.929465	762	4
MCTP1	0.012619	0.032618	0.930284	763	2
NR2F6	0.012695	0.032797	0.93416	764	2
SLC28A1	0.012729	0.032894	0.935702	765	3
DHX37	0.012774	0.033015	0.93687	766	2
SLC35A2	0.012776	0.033021	0.93687	767	3
BCCIP	0.012801	0.033082	0.937365	768	3
PADI4	0.012862	0.033232	0.937452	769	2
TUBB	0.012864	0.033237	0.937452	770	3
CPOX	0.012869	0.033246	0.937452	771	2
LAMA1	0.012919	0.033372	0.937452	773	3
RGMB	0.012979	0.033518	0.937452	775	3
RFC5	0.012988	0.033546	0.937452	776	2
OVOL3	0.012989	0.033546	0.937452	777	3
POLR2K	0.012998	0.033568	0.937452	778	3
A2M	0.013002	0.033576	0.937452	779	3
ABCC12	0.013016	0.033612	0.937452	780	3
LHFPL4	0.013063	0.033727	0.937452	782	3
ATP5G3	0.013067	0.033731	0.937452	783	3
USP22	0.013148	0.03393	0.941775	784	3
EFCC1	0.013169	0.033978	0.941899	785	3
SLC6A11	0.013192	0.034038	0.942024	786	2
hsa-mir-8076	0.013218	0.034103	0.942024	787	3
RAB20	0.013237	0.034158	0.942024	788	3
hsa-mir-4422	0.013287	0.034274	0.942024	790	3
hsa-mir-199a-2	0.013287	0.034271	0.942024	789	2
POLR2I	0.01329	0.034279	0.942024	791	3
CHMP3	0.013334	0.034398	0.942024	792	2
PMFBP1	0.013338	0.034407	0.942024	793	3
DND1	0.013358	0.034453	0.942024	794	3
PTRH2	0.01336	0.034459	0.942024	795	3
MC1R	0.013421	0.034602	0.942024	797	3
C1orf85	0.013427	0.034616	0.942024	798	3
SPIN2B	0.013432	0.034631	0.942024	799	3
MAGEA10	0.013433	0.034632	0.942024	800	2
AMACR	0.01347	0.034729	0.942103	801	3
PPHLN1	0.013473	0.034734	0.942103	802	2
MPP5	0.013506	0.03481	0.942103	803	3
PDZRN4	0.01352	0.034844	0.942103	804	2
RAB7L1	0.013529	0.034869	0.942103	805	3
SFXN3	0.013548	0.034915	0.942103	806	3
NFIC	0.01357	0.034972	0.942103	807	3
ADAR	0.013596	0.035032	0.942103	808	3
hsa-mir-30e	0.01367	0.035218	0.942103	810	4
GSC2	0.013704	0.03531	0.942103	811	2
ZNF30	0.013715	0.035339	0.942103	812	3
ZNF486	0.013739	0.035406	0.942103	813	3
SP8	0.013763	0.035464	0.942103	815	3
SUSD1	0.013797	0.035548	0.942103	816	3
CHP2	0.013802	0.035557	0.942103	817	3
ULBP2	0.013813	0.03559	0.942103	818	3
PTBP3	0.01385	0.03569	0.942103	819	2
hsa-mir-518a-2	0.013858	0.035708	0.942103	820	3
SCGB1D1	0.013894	0.035798	0.942103	821	3
CUL1	0.013904	0.035821	0.942103	822	3
NPR1	0.013935	0.035891	0.942103	824	2
CYP4F12	0.013964	0.035956	0.942103	826	3
SLC51A	0.013984	0.036004	0.942103	827	2
OR2F2	0.013996	0.036032	0.942103	828	2
PRELP	0.013999	0.036042	0.942103	829	3
ABCC1	0.01402	0.036087	0.942103	830	2
PITX3	0.014024	0.036096	0.942103	831	3
B3GALT5	0.014034	0.036124	0.942103	833	3
BBS10	0.014075	0.036216	0.942103	834	3
PLXNC1	0.014077	0.036222	0.942103	835	2
ATAD3A	0.01416	0.036425	0.942103	836	3
C12orf5	0.01417	0.036447	0.942103	837	2
EIF2AK3	0.014177	0.036464	0.942103	838	3
LOC100129520	0.014204	0.036528	0.942103	839	3
hsa-mir-6825	0.014216	0.036559	0.942103	840	2
COPS7B	0.014217	0.036562	0.942103	841	2
TFDP2	0.014222	0.036579	0.942103	842	2
CDK20	0.014233	0.036607	0.942103	843	3
PCNA	0.014242	0.03663	0.942103	844	3
HYDIN	0.014251	0.036655	0.942103	845	3
MYO1H	0.014263	0.036689	0.942103	846	2
C5orf58	0.014272	0.036709	0.942103	847	2
CDH16	0.014306	0.03679	0.942103	848	3
POLR3K	0.014311	0.036799	0.942103	850	3
PLA2R1	0.014373	0.036956	0.942339	853	2
OR6Y1	0.014381	0.036982	0.942339	854	3
EMC9	0.014414	0.037069	0.942841	855	3
ACKR4	0.014426	0.037099	0.942841	856	3
UTP14A	0.014438	0.037131	0.942841	857	2
KLF8	0.014487	0.037236	0.943723	858	3
HOMER2	0.014495	0.037253	0.943723	859	2
NTRK2	0.014525	0.037324	0.944268	860	2
CDHR4	0.014542	0.037361	0.944268	861	2
hsa-mir-4291	0.014643	0.03759	0.945861	862	2
NANP	0.014646	0.037598	0.945861	863	3
RAPGEF4	0.014659	0.037632	0.945861	864	2
OXNAD1	0.014705	0.037751	0.945861	866	3
RBP5	0.014714	0.037772	0.945861	867	3
SP7	0.014722	0.03779	0.945861	868	2
TOR1AIP1	0.014759	0.037867	0.945861	869	3
TP53	0.014774	0.037896	0.945861	870	2
FBXL22	0.014793	0.037946	0.945861	871	3
HDAC1	0.014806	0.037973	0.945861	872	2
SMCR8	0.014816	0.037991	0.945861	873	3
TRPV5	0.014821	0.038003	0.945861	874	2
FOXJ3	0.014832	0.038033	0.945861	875	3
MTCH2	0.014869	0.038121	0.946974	876	3
CLDN7	0.014914	0.038221	0.948378	877	2
NFATC2IP	0.014966	0.038345	0.949321	878	3
LCMT1	0.014975	0.038358	0.949321	879	3
SERP1	0.014988	0.038394	0.949321	880	2
ITCH	0.015036	0.038508	0.949321	881	2
KLF5	0.015087	0.038631	0.949321	883	3
NLGN3	0.015092	0.038637	0.949321	884	3
FTSJD1	0.015146	0.038769	0.949321	886	2
PRAMEF11	0.015192	0.038885	0.949321	887	2
MT2A	0.015276	0.039084	0.949321	889	3
OR51F1	0.015277	0.039086	0.949321	890	2
RBBP4	0.015282	0.039097	0.949321	891	3
MUC15	0.015282	0.039097	0.949321	892	3
DBF4B	0.015324	0.039198	0.949321	894	2
2017-03-02	0.015357	0.039278	0.949321	896	3
TMEM164	0.015369	0.039313	0.949321	897	2
EPHA2	0.015414	0.039408	0.949321	899	2
SULT1E1	0.015421	0.039424	0.949321	900	3
MKL2	0.015438	0.039462	0.949321	902	3
LHX1	0.015439	0.039466	0.949321	903	2
DECR2	0.015485	0.039566	0.949321	905	3
TRPV2	0.015542	0.039695	0.949321	907	2
UROC1	0.015552	0.039714	0.949321	909	3
ITGA10	0.015564	0.039736	0.949321	910	2
hsa-mir-4743	0.015582	0.039774	0.949321	911	3
PGK1	0.015606	0.039829	0.949321	912	2
RPGR	0.015656	0.039952	0.949321	913	2
KRTAP1-5	0.015677	0.04	0.949321	914	2
SNX20	0.015709	0.040074	0.949321	915	2
PTK6	0.015722	0.040098	0.949321	916	2
SYF2	0.015744	0.04015	0.949321	917	3
TRIM10	0.015749	0.040162	0.949321	918	2
CNTD1	0.015762	0.040192	0.949321	919	3
ACSL6	0.015767	0.040208	0.949321	920	2
HES6	0.015796	0.040282	0.949321	921	2
AMPD2	0.015805	0.040302	0.949321	922	3
C12orf74	0.015819	0.04034	0.949321	923	2
SHCBP1	0.015889	0.040494	0.949321	924	2
KRT14	0.015935	0.040603	0.949321	925	2
PRDM10	0.015935	0.040604	0.949321	926	2
IL5	0.015942	0.040616	0.949321	927	2
hsa-mir-1253	0.015971	0.040698	0.949321	928	3
H1FX	0.015984	0.04073	0.949321	930	3
hsa-mir-124-1	0.016014	0.040795	0.949321	931	3
USP49	0.016026	0.040822	0.949321	932	3
OR52K2	0.016046	0.04087	0.949321	933	2
FAM50B	0.016074	0.040943	0.949321	934	2
LONRF2	0.016096	0.040999	0.949321	935	3
hsa-mir-6716	0.016133	0.041086	0.949321	936	2
TMEM5	0.016157	0.041143	0.949321	937	2
FABP7	0.016167	0.041162	0.949321	938	2
CEBPD	0.016196	0.041232	0.949321	939	2
KRTCAP3	0.016225	0.041293	0.949321	941	3
CD52	0.016288	0.041429	0.949321	942	2
SNX4	0.016291	0.041436	0.949321	943	3
C17orf97	0.016327	0.041517	0.949321	945	3
RAD1	0.016333	0.041532	0.949321	946	3
MT1G	0.01636	0.041604	0.949321	948	3
C7orf34	0.016399	0.041692	0.949321	949	2
SLFN12	0.0164	0.041693	0.949321	950	3
PDZK1IP1	0.016406	0.041708	0.949321	951	2
hsa-mir-331	0.016423	0.041744	0.949321	952	3
BHLHE22	0.016429	0.041761	0.949321	953	3
EGFR	0.01645	0.041809	0.949321	955	3
ALG3	0.016456	0.041823	0.949321	956	3
EFCAB11	0.016459	0.041831	0.949321	957	2
PCDH20	0.016465	0.041849	0.949321	958	2
USP9X	0.016479	0.041876	0.949321	959	3
ZFP69	0.016504	0.041933	0.949321	960	3
SLC7A6	0.01652	0.041968	0.949321	961	3
KLF3	0.016538	0.042014	0.949321	962	2
MICALL2	0.016646	0.042267	0.949321	966	3
FAM9C	0.016698	0.042385	0.949321	968	3
TF	0.016708	0.042411	0.949321	969	3
hsa-mir-7845	0.016738	0.042494	0.949321	970	2
NAT10	0.016746	0.042514	0.949321	971	2
CT47A5	0.016769	0.042568	0.949321	972	3
C9orf57	0.016787	0.042611	0.949321	973	3
FAM163B	0.016796	0.042628	0.949321	974	2
CIDEA	0.0168	0.042632	0.949321	975	3
VEGFB	0.016816	0.042662	0.949321	976	2
ZNF667	0.016843	0.042722	0.949321	977	3
hsa-mir-378i	0.016895	0.04285	0.949321	978	2
RSPH9	0.016909	0.042885	0.949321	979	2
SLC24A4	0.016956	0.042993	0.949321	980	3
ARGLU1	0.016956	0.042995	0.949321	981	2
APH1A	0.016997	0.043104	0.949321	982	3
FAM53A	0.017025	0.043156	0.949321	984	3
IRS1	0.017048	0.043212	0.949321	985	2
SRGAP3	0.01705	0.043214	0.949321	986	2
CNTNAP4	0.017053	0.043223	0.949321	987	3
hsa-mir-4695	0.017059	0.043233	0.949321	988	2
KLRF1	0.01709	0.043303	0.949321	989	2
hsa-mir-1302-9	0.017095	0.043312	0.949321	990	2
SLC17A2	0.017178	0.043513	0.949321	993	3
NPDC1	0.017218	0.043593	0.949321	994	2
GPBP1	0.017229	0.04362	0.949321	995	3
CNDP1	0.017234	0.04363	0.949321	996	2
USF2	0.017269	0.043716	0.949321	997	2
HKDC1	0.017285	0.043755	0.949321	999	2
FAM105A	0.017292	0.043771	0.949321	1000	3
MAPKBP1	0.017366	0.043942	0.949321	1003	2
MYO1F	0.017373	0.043953	0.949321	1004	2
PLEKHN1	0.01742	0.044065	0.949321	1006	2
PTBP1	0.017454	0.044143	0.949321	1007	3
FGF23	0.017466	0.044169	0.949321	1008	2
PAPD5	0.017475	0.044191	0.949321	1009	2
LGI3	0.017515	0.044275	0.949321	1011	2
BCAS3	0.017556	0.04437	0.949321	1012	2
ANO7	0.017558	0.044375	0.949321	1013	2
STAB1	0.01757	0.044394	0.949321	1014	2
SLC22A9	0.017605	0.044477	0.949321	1015	3
B4GALT5	0.017606	0.044478	0.949321	1016	3
LOC100505549	0.017609	0.044483	0.949321	1017	3
SLC35G6	0.017686	0.044655	0.949321	1019	3
CEP120	0.017699	0.044683	0.949321	1021	2
DUS2	0.017719	0.044727	0.949321	1022	2
ZDHHC8	0.017756	0.044809	0.949321	1023	3
IL22RA1	0.017761	0.044821	0.949321	1024	3
ELK1	0.017764	0.044827	0.949321	1025	2
CXorf58	0.017791	0.044892	0.949321	1027	2
ZNF304	0.017805	0.044916	0.949321	1028	3
CCDC85B	0.01789	0.045113	0.949321	1031	3
DMGDH	0.017922	0.045181	0.949321	1032	3
FANCM	0.017929	0.045197	0.949321	1033	2
GAPT	0.018011	0.045376	0.949321	1035	3
TFF2	0.018022	0.045405	0.949321	1036	2
ACO2	0.01804	0.045441	0.949321	1037	3
JAKMIP3	0.018054	0.04547	0.949321	1038	3
PLA2G4B	0.018083	0.045534	0.949321	1040	2
BACH1	0.01809	0.045556	0.949321	1041	2
TREM1	0.018174	0.045754	0.949321	1044	3
ARMC8	0.018179	0.045767	0.949321	1045	2
TSC22D1	0.018214	0.045844	0.949321	1047	2
ANKRD37	0.018228	0.045868	0.949321	1048	2
ATP5F1	0.018283	0.046001	0.949321	1050	2
MSL1	0.018294	0.046023	0.949321	1051	3
MNT	0.0183	0.046036	0.949321	1052	2
RPS4Y1	0.018314	0.046068	0.949321	1053	3
DKKL1	0.018342	0.046126	0.949321	1054	3
STAT1	0.018398	0.046253	0.949321	1056	2
ALMS1	0.018461	0.046396	0.949321	1057	3
C16orf97	0.018468	0.046414	0.949321	1058	3
hsa-mir-6781	0.018479	0.046436	0.949321	1059	2
ALKBH3	0.01849	0.046468	0.949321	1061	3
hsa-mir-3671	0.018518	0.046534	0.949321	1062	3
CPSF2	0.018518	0.046534	0.949321	1063	3
HBE1	0.018532	0.046567	0.949321	1064	3
MROH8	0.018546	0.046595	0.949321	1065	3
NR1D2	0.018556	0.046611	0.949321	1066	3
CMC2	0.018582	0.046672	0.949321	1067	2
EBF2	0.018587	0.046689	0.949321	1068	3
TAF1L	0.018617	0.046757	0.949321	1069	2
VPS33B	0.018652	0.046833	0.949321	1071	3
FOXR2	0.018665	0.046864	0.949321	1072	3
RPUSD3	0.018676	0.046897	0.949321	1074	2
CLSPN	0.018676	0.046897	0.949321	1075	2
CD8A	0.018703	0.046962	0.949488	1076	3
KPRP	0.018717	0.046992	0.949488	1077	2
PRAC	0.018761	0.047099	0.949876	1078	3
NRTN	0.018763	0.047104	0.949876	1079	2
IGSF3	0.018781	0.047142	0.949876	1080	3
PAPD7	0.01881	0.047212	0.950175	1081	2
SUMO4	0.018864	0.04735	0.950175	1082	3
PI4KB	0.01888	0.047383	0.950175	1083	3
ALG13	0.018929	0.047499	0.950175	1085	2
TUBB8	0.018961	0.047566	0.950175	1087	2
P2RX5	0.018975	0.047596	0.950175	1088	2
EDEM2	0.018987	0.047624	0.950175	1089	3
AKIRIN1	0.019017	0.047697	0.950175	1090	2
ARNT	0.019027	0.047715	0.950175	1091	3
LRRIQ1	0.019047	0.04777	0.950175	1093	3
FAM47B	0.019067	0.047816	0.950175	1094	3
DHCR7	0.019081	0.047844	0.950175	1095	3
NANOS1	0.019088	0.047859	0.950175	1096	2
ZDHHC11	0.019109	0.0479	0.950175	1097	3
CHCHD4	0.019173	0.048036	0.951157	1099	2
FOXE3	0.019273	0.048268	0.953998	1101	2
DBP	0.019364	0.048486	0.95425	1103	2
VWA5A	0.019365	0.048488	0.95425	1104	2
ITK	0.019371	0.048502	0.95425	1105	2
RBP3	0.019404	0.048582	0.95425	1106	3
KRTAP19-6	0.019412	0.048595	0.95425	1107	2
P2RY8_Y	0.01945	0.048687	0.95425	1108	2
UBR5	0.019468	0.048724	0.95425	1110	3
SFTPA1	0.019517	0.048849	0.95425	1113	2
CLGN	0.019551	0.048921	0.95425	1114	2
hsa-mir-6515	0.019589	0.049007	0.95425	1115	2
USP46	0.019592	0.049019	0.95425	1116	2
PLCG2	0.019597	0.049032	0.95425	1117	2
LOC730159	0.019632	0.049108	0.95425	1118	3
HEPACAM	0.019635	0.049113	0.95425	1119	3
COG8	0.019698	0.049253	0.95425	1122	3
BRD4	0.019717	0.049295	0.95425	1123	3
GAGE6	0.019756	0.049391	0.95425	1124	2
BNIPL	0.019762	0.0494	0.95425	1125	3
FBXL16	0.019782	0.049441	0.95425	1127	3
SYT1	0.019843	0.049586	0.95425	1128	2
ZNF200	0.01993	0.04979	0.95425	1130	2
ETV1	0.019948	0.04983	0.95425	1131	3
IL31RA	0.019948	0.04983	0.95425	1132	3
ERO1L	0.019972	0.049889	0.95425	1134	3
SULT1C3	0.020002	0.049957	0.95425	1135	2
IRX6	0.020014	0.049979	0.95425	1136	2
KLLN	0.020029	0.050013	0.95425	1137	3
C9orf40	0.020034	0.050025	0.95425	1138	3
TMEM104	0.020075	0.050121	0.95425	1139	3
IMPG2	0.020079	0.050131	0.95425	1140	3
HRH1	0.020088	0.050149	0.95425	1141	3
HTR4	0.020093	0.050159	0.95425	1142	3
RAMP2	0.020118	0.050228	0.95425	1143	2
CLEC12A	0.020121	0.050235	0.95425	1144	3
ZNF606	0.02014	0.050269	0.95425	1145	2
IFLTD1	0.020192	0.050388	0.95425	1146	3
PCDH8	0.020197	0.050402	0.95425	1147	3
hsa-mir-6742	0.020241	0.050513	0.95425	1149	3
U2AF2	0.020265	0.050574	0.95425	1150	3
DPEP3	0.020329	0.050713	0.95425	1151	3
TANC1	0.020361	0.050797	0.95425	1154	3
PXK	0.020361	0.050796	0.95425	1152	2
hsa-mir-515-2	0.020416	0.050921	0.95425	1155	2
CASP3	0.020436	0.050971	0.95425	1157	3
PAGR1	0.020445	0.050991	0.95425	1158	2
hsa-mir-518c	0.020457	0.051018	0.95425	1159	3
CHST10	0.020481	0.051079	0.95425	1160	2
CTNNB1	0.020494	0.051106	0.95425	1161	3
hsa-mir-509-1	0.0205	0.051117	0.95425	1162	2
PPAPDC1A	0.020501	0.051121	0.95425	1163	3
ZNF799	0.020511	0.051142	0.95425	1164	3
CDKAL1	0.02054	0.05121	0.95425	1166	2
MAGEB1	0.020557	0.051252	0.95425	1167	3
USP44	0.020569	0.051281	0.95425	1168	2
CHD3	0.020591	0.051328	0.95425	1169	2
CCDC51	0.020598	0.051349	0.95425	1170	2
RNF219	0.020605	0.051371	0.95425	1171	3
RBMXL3	0.020615	0.051394	0.95425	1172	3
GGTLC1	0.02072	0.051623	0.954413	1175	3
GJB7	0.020745	0.051674	0.954413	1176	3
TGOLN2	0.020754	0.051695	0.954413	1177	2
hsa-mir-1288	0.020759	0.051707	0.954413	1178	2
YIPF2	0.020761	0.05171	0.954413	1179	3
PI16	0.020815	0.051841	0.954722	1181	2
hsa-mir-222	0.020826	0.051865	0.954722	1182	3
PAGE4	0.020862	0.051946	0.954722	1184	3
PSTPIP1	0.020887	0.052006	0.954971	1185	3
MAFB	0.020947	0.052138	0.954971	1187	3
RFK	0.020948	0.052138	0.954971	1188	2
FOXJ2	0.020962	0.052179	0.954971	1189	2
WBP4	0.021078	0.05244	0.958952	1190	2
INHBC	0.021173	0.052658	0.959805	1193	2
FOXP4	0.021183	0.052678	0.959805	1194	3
SLITRK5	0.021196	0.052708	0.959805	1195	2
GTF2H3	0.021218	0.052764	0.959805	1196	2
LLGL1	0.021318	0.052991	0.959805	1199	2
PTTG1IP	0.021329	0.053009	0.959805	1200	2
TANK	0.021378	0.053115	0.959805	1201	3
GK2	0.021412	0.053199	0.959805	1202	3
MYH8	0.021419	0.053212	0.959805	1203	2
PARP9	0.02143	0.053237	0.959805	1204	2
TBCCD1	0.021474	0.053337	0.959805	1205	3
FITM2	0.021494	0.053384	0.959805	1206	3
IMP4	0.021503	0.05341	0.959805	1208	3
hsa-mir-4697	0.021516	0.053444	0.959805	1209	3
PIK3C2A	0.021542	0.053502	0.959805	1210	2
ARPC4-TTLL3	0.021568	0.053562	0.959805	1211	2
C5orf42	0.021604	0.053641	0.959805	1213	3
HCFC1	0.021633	0.053708	0.959805	1214	3
CENPA	0.021646	0.053727	0.959805	1215	3
OR4D9	0.021654	0.05375	0.959805	1216	3
NSMCE4A	0.021673	0.053793	0.959805	1217	2
SIKE1	0.021675	0.053798	0.959805	1218	3
IRG1	0.021679	0.053806	0.959805	1219	3
PTTG2	0.021721	0.053885	0.959805	1220	3
RARRES2	0.021778	0.054012	0.959805	1222	3
TMEM47	0.021791	0.054041	0.959805	1223	3
BCL2L13	0.021808	0.054088	0.959805	1224	3
RGS20	0.021816	0.054102	0.959805	1225	2
CCDC33	0.021817	0.054106	0.959805	1226	2
KATNB1	0.021853	0.054189	0.959805	1227	2
OR1D5	0.021864	0.054217	0.959805	1228	2
RMND1	0.021959	0.054442	0.959805	1231	2
NR2F1	0.021981	0.054495	0.959805	1232	3
CCDC28B	0.022	0.054542	0.959805	1233	2
RBM10	0.022019	0.05459	0.959805	1234	2
hsa-mir-9-3	0.022039	0.054628	0.959805	1235	2
MAP3K12	0.022042	0.054636	0.959805	1236	3
NSF	0.022103	0.054765	0.959805	1238	3
CPA4	0.022141	0.054858	0.959805	1239	2
FKBP4	0.022172	0.054932	0.959805	1240	3
PSMA4	0.022179	0.054951	0.959805	1241	3
TCEANC	0.022183	0.054957	0.959805	1242	3
ASCC1	0.022249	0.055108	0.959805	1245	3
CDKN2AIP	0.022253	0.055118	0.959805	1246	3
LOXL2	0.022335	0.055285	0.959805	1248	3
LRRC7	0.02236	0.05534	0.959805	1249	2
TBL1Y	0.022391	0.055419	0.959805	1251	2
NFKBIA	0.022417	0.055474	0.959805	1252	3
ATP1A4	0.022418	0.055477	0.959805	1253	3
NUDT10	0.022465	0.055577	0.959805	1254	3
CAPN13	0.022501	0.055662	0.959805	1255	3
TSEN54	0.022511	0.055684	0.959805	1256	3
hsa-mir-6780b	0.022514	0.055694	0.959805	1257	3
SLCO1B7	0.022533	0.055725	0.959805	1258	3
BHMT	0.022551	0.055769	0.959805	1260	2
KIAA0825	0.022581	0.055846	0.959805	1261	2
PEAR1	0.022589	0.055865	0.959805	1262	3
LOC388849	0.02263	0.055963	0.959805	1264	3
ENDOU	0.022658	0.056015	0.959805	1265	2
ZAP70	0.022668	0.056034	0.959805	1266	3
PROL1	0.022713	0.056137	0.959805	1267	3
AIG1	0.022742	0.056209	0.959805	1268	2
STAMBPL1	0.022788	0.056326	0.959805	1269	2
C15orf54	0.022811	0.056385	0.959805	1270	2
PAK1	0.022827	0.056426	0.959805	1271	2
OR6N1	0.02283	0.056436	0.959805	1272	3
SASH1	0.022881	0.056544	0.959805	1273	3
DMKN	0.022884	0.05655	0.959805	1274	2
KLRC2	0.022905	0.056596	0.959805	1275	3
HOXC6	0.022951	0.056699	0.959805	1277	3
KRT71	0.022988	0.056793	0.959805	1278	2
SLC25A31	0.022996	0.056806	0.959805	1279	3
POMC	0.023049	0.056939	0.959805	1280	3
RGS7	0.023083	0.05701	0.959805	1281	3
CCL20	0.023158	0.057187	0.959805	1284	2
FAM47C	0.023171	0.057216	0.959805	1285	3
BICD1	0.023181	0.057245	0.959805	1286	2
TGM6	0.023189	0.057261	0.959805	1287	2
PRSS8	0.023217	0.05733	0.959805	1289	3
ZNF786	0.023224	0.057345	0.959805	1290	3
FAF1	0.023228	0.057357	0.959805	1291	2
DLG3	0.02325	0.057406	0.959805	1292	2
C10orf99	0.023251	0.057408	0.959805	1293	3
OR2D3	0.023265	0.057436	0.959805	1294	3
hsa-mir-3686	0.023281	0.057483	0.959805	1295	2
SLC38A7	0.023282	0.057485	0.959805	1296	3
POU5F1B	0.023335	0.057599	0.959805	1297	3
PSMD12	0.023375	0.057695	0.959805	1298	2
MAP4K3	0.023387	0.057722	0.959805	1299	3
FCER1G	0.023387	0.057722	0.959805	1300	3
MMP2	0.023398	0.057753	0.959805	1302	2
ARL4C	0.023406	0.057771	0.959805	1303	2
hsa-mir-3201	0.023407	0.057775	0.959805	1304	2
GULP1	0.023414	0.057789	0.959805	1305	2
CHIT1	0.023489	0.057954	0.959805	1306	3
TUBA3D	0.023523	0.058021	0.959805	1307	2
GDAP1L1	0.023562	0.058108	0.959805	1309	3
TEDDM1	0.02357	0.058123	0.959805	1310	2
RAB11FIP4	0.023573	0.058133	0.959805	1311	2
DPYSL2	0.023595	0.05819	0.959805	1312	3
ATP1B4	0.023603	0.058207	0.959805	1313	3
TMC6	0.023632	0.058276	0.959805	1315	2
FTO	0.023647	0.058308	0.959805	1316	3
ID1	0.023655	0.058326	0.959805	1317	3
SNAI3	0.023674	0.058368	0.959805	1318	3
OAF	0.023695	0.058406	0.959805	1319	2
HPRT1	0.023702	0.058425	0.959805	1320	3
ZBTB7B	0.023712	0.058445	0.959805	1321	2
hsa-mir-3122	0.023718	0.05846	0.959805	1322	2
hsa-mir-563	0.023724	0.058473	0.959805	1323	3
CCNO	0.023732	0.058493	0.959805	1324	3
PTPRH	0.023786	0.058611	0.959805	1326	3
TTPA	0.023794	0.05863	0.959805	1327	3
UBE2E1	0.023796	0.058636	0.959805	1328	2
LAMTOR3	0.02382	0.05868	0.959805	1330	2
hsa-mir-1302-11	0.023837	0.058722	0.959805	1331	3
SLC9A7	0.02385	0.05875	0.959805	1332	2
PSD4	0.023882	0.058816	0.960162	1333	2
FGF6	0.024018	0.059118	0.96124	1335	3
UPK1B	0.024024	0.059129	0.96124	1336	2
MSL2	0.024071	0.059228	0.96124	1337	3
WDR82	0.024081	0.059254	0.96124	1338	2
ADCY4	0.024095	0.059287	0.96124	1339	3
hsa-mir-6822	0.024096	0.059291	0.96124	1340	3
TNIP2	0.024098	0.059297	0.96124	1341	3
DCTN5	0.024106	0.059313	0.96124	1342	3
R3HCC1	0.02411	0.059324	0.96124	1343	2
TRAPPC11	0.024206	0.05953	0.961854	1345	3
IMP3	0.024221	0.059562	0.961854	1347	2
PASD1	0.024232	0.059583	0.961854	1348	3
SLC39A1	0.02435	0.059838	0.963347	1351	3
FBXL8	0.024363	0.05986	0.963347	1352	2
PLCB4	0.024411	0.059967	0.963347	1353	2
DCAF16	0.024421	0.059985	0.963347	1354	3
HSF4	0.02448	0.060119	0.963347	1357	3
POLE	0.02449	0.060139	0.963347	1358	2
C1orf192	0.024525	0.060224	0.963347	1359	3
TDRD5	0.024587	0.060358	0.963347	1360	3
GABRD	0.024593	0.06037	0.963347	1362	2
IDE	0.024595	0.060371	0.963347	1363	3
MTRNR2L6	0.024601	0.060383	0.963347	1364	2
CREBRF	0.024629	0.060448	0.963519	1365	2
VAX1	0.024648	0.060485	0.963519	1366	3
hsa-mir-370	0.024674	0.060544	0.963519	1367	3
C4orf46	0.024686	0.060571	0.963519	1368	3
C1GALT1	0.024727	0.060652	0.964014	1369	2
ZNF620	0.024773	0.060751	0.964014	1370	2
MBIP	0.02483	0.060889	0.964014	1373	3
ZBP1	0.024836	0.060904	0.964014	1374	2
PCF11	0.024864	0.060965	0.964014	1375	3
SLC35E3	0.024865	0.060968	0.964014	1376	2
IDUA	0.024893	0.061039	0.964014	1377	3
EPHB4	0.024896	0.061045	0.964014	1378	2
C17orf74	0.024994	0.061267	0.96535	1379	3
ZBTB40	0.025004	0.061293	0.96535	1380	2
EFHC1	0.025033	0.061357	0.96535	1381	2
LRRC73	0.025054	0.06141	0.96535	1383	3
hsa-mir-4266	0.025114	0.061559	0.96535	1384	3
DGCR2	0.02513	0.061595	0.96535	1385	3
hsa-mir-4442	0.025137	0.061611	0.96535	1386	2
CD274	0.025137	0.061611	0.96535	1387	2
IK	0.025153	0.061641	0.96535	1389	2
hsa-mir-4666b	0.025163	0.061662	0.96535	1390	3
hsa-mir-566	0.025225	0.061807	0.96607	1392	2
RBM12	0.025253	0.061872	0.96607	1393	3
ANKRD10	0.025274	0.061918	0.96607	1394	2
GNAI1	0.025362	0.062117	0.967602	1396	2
TP53RK	0.025373	0.062142	0.967602	1397	2
SENP7	0.025385	0.062172	0.967602	1398	3
ZNF608	0.025415	0.062231	0.967602	1399	2
H2AFY	0.025462	0.062339	0.967602	1400	3
PLEKHG4	0.025475	0.062373	0.967602	1402	2
PRPF38A	0.025516	0.062463	0.967602	1404	2
TMEM213	0.025519	0.062473	0.967602	1405	3
TPH1	0.025629	0.062723	0.970033	1406	2
NPHP3	0.025645	0.062757	0.970033	1407	3
SGSM2	0.025649	0.062764	0.970033	1408	2
OR1L6	0.02569	0.062865	0.970266	1409	3
TBC1D10C	0.025698	0.062879	0.970266	1410	3
NCS1	0.025735	0.06296	0.970266	1411	3
PHF11	0.025751	0.063003	0.970266	1413	2
HHATL	0.025791	0.063091	0.970266	1415	3
OR1N2	0.025821	0.063163	0.970685	1416	3
ITSN1	0.025878	0.063301	0.970845	1417	3
BRWD1	0.025881	0.063307	0.970845	1419	2
DHDDS	0.025907	0.063363	0.971012	1420	3
TENM2	0.02593	0.063418	0.971046	1421	2
KRT20	0.02595	0.063454	0.971046	1422	2
SUPT7L	0.026006	0.063587	0.972178	1423	3
CYP21A2	0.026018	0.063618	0.972178	1424	2
NUP205	0.026148	0.063906	0.973718	1425	3
RBM8A	0.026175	0.063962	0.973718	1426	2
OGFR	0.026191	0.063988	0.973718	1427	2
SLC17A5	0.026216	0.06404	0.973718	1428	3
NRG2	0.026232	0.064081	0.973718	1430	2
OXER1	0.026297	0.064235	0.973718	1433	3
NXPE4	0.026316	0.06427	0.973718	1434	3
hsa-mir-378e	0.026329	0.064303	0.973718	1435	3
USP4	0.026396	0.064452	0.973718	1437	2
hsa-mir-379	0.026415	0.06449	0.973718	1438	3
GNPNAT1	0.026479	0.064633	0.973718	1439	2
DGKZ	0.026507	0.064693	0.973718	1440	3
PRAMEF17	0.02652	0.06472	0.973718	1441	2
NDUFA1	0.026582	0.064867	0.973718	1444	3
FSIP2	0.02661	0.064928	0.973718	1445	2
ELMO3	0.026639	0.064982	0.973718	1446	3
MASTL	0.026645	0.065	0.973718	1447	3
TIMM22	0.026701	0.065122	0.973718	1448	2
BTBD16	0.026718	0.065156	0.973718	1449	2
MAGEL2	0.026755	0.06524	0.973718	1450	2
REXO4	0.026809	0.065349	0.973718	1453	2
HNRNPM	0.026848	0.065441	0.973718	1454	2
RPRD1A	0.02685	0.065445	0.973718	1455	2
ITGA6	0.02688	0.065511	0.973718	1456	3
hsa-mir-1254-1	0.026887	0.065527	0.973718	1457	2
PRICKLE1	0.026907	0.065567	0.973718	1458	3
KRTAP9-9	0.026912	0.065577	0.973718	1459	2
hsa-mir-494	0.026934	0.06562	0.973718	1460	3
MYBL2	0.026973	0.065705	0.973718	1461	3
LRPPRC	0.026985	0.065734	0.973718	1462	3
TIMELESS	0.026989	0.065745	0.973718	1464	3
SLC27A6	0.027061	0.065907	0.973718	1466	3
ANGPTL7	0.02707	0.065924	0.973718	1467	2
CD37	0.027093	0.065961	0.973718	1468	3
NUP62CL	0.027142	0.066074	0.973718	1469	3
SORBS3	0.027152	0.066104	0.973718	1470	3
ITGAX	0.027166	0.066132	0.973718	1471	3
ARMC7	0.02717	0.066142	0.973718	1472	2
SMC3	0.027201	0.06622	0.973718	1473	3
CYB5D2	0.027214	0.066247	0.973718	1474	3
C17orf105	0.027224	0.066267	0.973718	1476	2
PIGO	0.027239	0.066296	0.973718	1477	3
RTN1	0.027256	0.066338	0.973718	1478	3
KIAA1614	0.027308	0.066461	0.973718	1479	2
EPHA3	0.027324	0.0665	0.973718	1480	2
hsa-mir-4327	0.027333	0.066523	0.973718	1481	3
SMCP	0.027349	0.066553	0.973718	1482	2
SMIM17	0.027383	0.06663	0.973718	1483	2
DYNAP	0.027399	0.066675	0.973718	1484	2
GLTSCR1	0.0274	0.066676	0.973718	1485	2
CYB561	0.027414	0.066695	0.973718	1486	3
PPM1E	0.027491	0.066866	0.973718	1488	2
MYH7	0.027504	0.066892	0.973718	1489	2
PRMT3	0.027525	0.066942	0.973718	1490	2
PHC1	0.027533	0.06696	0.973718	1491	2
UQCR10	0.027544	0.066982	0.973718	1493	3
USE1	0.02755	0.066995	0.973718	1494	3
NHLRC2	0.027593	0.067095	0.973718	1495	3
BBS2	0.027593	0.067095	0.973718	1496	3
OR1L1	0.027609	0.067125	0.973718	1497	2
CHMP2B	0.02763	0.06716	0.973718	1498	3
MPDU1	0.027658	0.067219	0.973718	1499	3
OSTN	0.027722	0.067372	0.973718	1500	3
NDUFB5	0.027743	0.067418	0.973718	1501	2
GYG2	0.027752	0.067435	0.973718	1502	3
BEST4	0.027778	0.067488	0.973718	1503	3
CHST2	0.027785	0.0675	0.973718	1504	2
hsa-mir-548i-3	0.027793	0.067516	0.973718	1505	2
TGFBRAP1	0.027842	0.067631	0.973718	1507	3
ZNF695	0.027847	0.067637	0.973718	1508	3
TRABD	0.027877	0.067705	0.973718	1509	3
PAXBP1	0.02792	0.067787	0.973718	1510	2
IRF2BP2	0.028	0.067978	0.973718	1512	2
RNF7	0.028007	0.067992	0.973718	1513	3
EBLN1	0.028013	0.068009	0.973718	1514	2
TMBIM4	0.028045	0.068087	0.973718	1515	2
CYB5R4	0.028084	0.068173	0.973718	1516	3
CMTM3	0.028091	0.06819	0.973718	1517	3
C11orf84	0.02813	0.068282	0.973718	1518	3
CATSPER1	0.028158	0.068338	0.973718	1519	3
XAB2	0.028245	0.068537	0.973718	1521	3
C10orf12	0.028275	0.068603	0.973718	1522	2
FMOD	0.028313	0.068688	0.973718	1523	3
PDE1C	0.028334	0.068729	0.973718	1525	2
FICD	0.028363	0.068787	0.973718	1526	3
VAT1	0.028367	0.068797	0.973718	1527	2
MAP1LC3C	0.028368	0.068799	0.973718	1528	3
CLEC6A	0.028376	0.06882	0.973718	1529	3
SLC12A3	0.028377	0.068826	0.973718	1530	2
hsa-mir-6778	0.028408	0.068904	0.973718	1531	3
ACACA	0.028415	0.068919	0.973718	1533	2
ASTN2	0.028455	0.069009	0.973718	1534	3
hsa-mir-575	0.028464	0.069031	0.973718	1536	3
RDH13	0.028481	0.069068	0.973718	1538	3
CCDC167	0.028505	0.069117	0.973718	1539	3
KCNC2	0.028505	0.069117	0.973718	1540	2
KIAA0947	0.028597	0.069324	0.973718	1541	2
DEPDC7	0.028603	0.069342	0.973718	1542	3
APBB1IP	0.028603	0.069342	0.973718	1543	3
OR3A1	0.028621	0.069382	0.973718	1544	3
C11orf88	0.028628	0.069395	0.973718	1545	2
CCDC54	0.028628	0.069395	0.973718	1546	2
CLYBL	0.028649	0.069456	0.973718	1547	2
DUOX2	0.028658	0.069474	0.973718	1548	2
BPIFB3	0.028678	0.06952	0.973718	1549	3
ENPP1	0.028701	0.069573	0.973718	1551	2
SLC43A2	0.028718	0.069607	0.973718	1552	2
KHDC3L	0.028731	0.069638	0.973718	1553	2
PRPF40A	0.028786	0.06976	0.973718	1556	2
CXXC11	0.028827	0.069847	0.973718	1557	2
EIF4G2	0.028829	0.069852	0.973718	1558	2
hsa-mir-211	0.028849	0.069887	0.973718	1559	2
ATP6V0D1	0.028863	0.069917	0.973718	1560	2
hsa-mir-4500	0.02889	0.069977	0.973718	1562	2
MRPS15	0.028915	0.070034	0.973718	1563	2
hsa-mir-6780a	0.028923	0.070047	0.973718	1564	2
BICC1	0.028949	0.070113	0.973718	1565	3
SLC35G5	0.02896	0.070137	0.973718	1566	3
MRPL17	0.028965	0.070149	0.973718	1567	3
FJX1	0.028983	0.07019	0.973718	1568	2
ADC	0.028991	0.070207	0.973718	1569	3
PLA2G15	0.029103	0.070451	0.975088	1571	2
ARIH2OS	0.029155	0.070559	0.975088	1573	2
S100PBP	0.029178	0.070608	0.975088	1574	3
TRNAU1AP	0.029189	0.070636	0.975088	1575	2
NUBP1	0.029215	0.070697	0.975088	1577	2
EPHA1	0.02922	0.070709	0.975088	1578	3
POLR3E	0.029336	0.070991	0.975354	1581	2
ZYX	0.029353	0.071028	0.975354	1582	2
PDX1	0.029422	0.071169	0.975354	1583	2
CRYGS	0.029425	0.071177	0.975354	1584	2
hsa-mir-640	0.029493	0.071315	0.975354	1585	2
LCAT	0.029517	0.071371	0.975354	1586	2
MNAT1	0.029526	0.071395	0.975354	1587	2
ZFP69B	0.029539	0.071423	0.975354	1588	3
TEX14	0.029544	0.07143	0.975354	1589	3
FAM3D	0.029595	0.07155	0.975354	1591	2
SAGE1	0.029604	0.071567	0.975354	1592	3
SALL3	0.029699	0.071774	0.975354	1594	3
ANP32A	0.029701	0.07178	0.975354	1595	2
SLC45A1	0.029746	0.071876	0.975354	1597	3
NDUFA5	0.029747	0.071881	0.975354	1598	2
SAMD9	0.029807	0.072007	0.975354	1600	3
OR51B2	0.029812	0.072021	0.975354	1601	2
TBC1D8B	0.029836	0.072079	0.975354	1602	3
POLR3B	0.029868	0.072147	0.975354	1604	3
CTDNEP1	0.029925	0.072263	0.975354	1606	2
GNAO1	0.029947	0.07231	0.975354	1608	2
TSR2	0.029985	0.072389	0.975354	1610	3
TBL1X	0.029994	0.072409	0.975354	1611	3
ETFB	0.030021	0.072477	0.975354	1612	2
XRN1	0.030023	0.072481	0.975354	1613	2
LRRN3	0.030056	0.07255	0.975354	1614	2
RBM14-RBM4	0.03006	0.072558	0.975354	1615	2
SLC30A3	0.030094	0.072641	0.975354	1617	3
TTC27	0.030126	0.072711	0.975354	1620	3
C7orf29	0.030149	0.072758	0.975354	1621	3
CTXN1	0.030176	0.072809	0.975354	1623	3
CHST1	0.030248	0.072972	0.975354	1625	2
SNCAIP	0.030271	0.073025	0.975354	1626	3
hsa-mir-3621	0.030309	0.073107	0.975354	1627	3
MTCH1	0.030327	0.073145	0.975354	1628	2
hsa-mir-4445	0.030331	0.073154	0.975354	1629	3
BFSP2	0.03034	0.073172	0.975354	1630	3
C20orf111	0.03037	0.073246	0.975354	1632	2
SLAMF9	0.030388	0.073284	0.975354	1633	2
PRR7	0.030437	0.073395	0.975354	1635	2
hsa-mir-219b	0.030512	0.07355	0.975354	1637	2
FAM198B	0.030514	0.073553	0.975354	1638	3
HDAC4	0.03053	0.073588	0.975354	1640	3
CCDC94	0.030546	0.073621	0.975354	1641	3
SEMA5B	0.030553	0.073634	0.975354	1642	3
RIBC1	0.030582	0.073695	0.975354	1643	3
RP2	0.030595	0.07372	0.975354	1644	2
CCDC88A	0.030617	0.073771	0.975354	1645	2
WDR89	0.03062	0.07378	0.975354	1646	2
PLXNB1	0.030749	0.074076	0.975354	1648	2
LOXL3	0.030766	0.074113	0.975354	1650	3
hsa-mir-548n	0.030777	0.07414	0.975354	1651	2
HSPE1-MOB4	0.030804	0.074194	0.975354	1652	2
OR1Q1	0.030817	0.074218	0.975354	1653	3
OR7A5	0.030819	0.074223	0.975354	1654	2
HES7	0.030854	0.0743	0.975354	1656	3
DBN1	0.030863	0.074321	0.975354	1657	2
LEPROT	0.030891	0.074383	0.975354	1658	3
HMGB1	0.030896	0.074393	0.975354	1659	2
IFI35	0.030955	0.074524	0.975354	1661	3
ARV1	0.030988	0.074595	0.975354	1663	3
CCKBR	0.030988	0.074595	0.975354	1662	2
ODF2	0.031005	0.074628	0.975354	1664	2
C7orf60	0.03104	0.074702	0.975354	1666	2
PPP1R3A	0.031113	0.074858	0.975737	1668	3
hsa-mir-568	0.031123	0.074877	0.975737	1669	2
CCNT2	0.031164	0.074961	0.976196	1671	2
INHBB	0.031217	0.075092	0.977317	1672	3
ADPRM	0.031262	0.075195	0.97807	1673	2
ARPC3	0.031285	0.075241	0.978089	1674	3
SLC25A15	0.031351	0.075382	0.979338	1675	2
SCN8A	0.031386	0.075468	0.979575	1676	2
GALNT16	0.031401	0.075509	0.979575	1677	2
EFCAB4A	0.031432	0.075587	0.979575	1678	3
hsa-mir-26a-1	0.031529	0.075794	0.979575	1680	2
PKN2	0.03164	0.076042	0.979575	1682	3
GPCPD1	0.031713	0.076199	0.979575	1683	3
TLR5	0.031734	0.076237	0.979575	1685	3
hsa-mir-125a	0.031734	0.076237	0.979575	1684	2
OR5M8	0.031743	0.076253	0.979575	1686	2
ABHD16B	0.031762	0.076299	0.979575	1687	3
PPIL6	0.031769	0.076313	0.979575	1689	2
POU5F2	0.031775	0.076324	0.979575	1690	2
LCA5	0.031777	0.076332	0.979575	1691	3
GAPDH	0.031786	0.076352	0.979575	1692	3
HGD	0.031906	0.0766	0.979575	1694	2
hsa-mir-320c-2	0.031914	0.076618	0.979575	1695	3
ZBTB25	0.031954	0.076699	0.979575	1697	2
GTSF1	0.031976	0.076756	0.979575	1698	2
HEPH	0.032003	0.076816	0.979575	1699	2
CDRT15	0.032036	0.07689	0.979575	1700	3
RNF115	0.032088	0.077019	0.979575	1702	3
SGSH	0.032093	0.077026	0.979575	1704	3
NKX3-2	0.032138	0.077125	0.979575	1706	2
LPL	0.032156	0.07716	0.979575	1707	2
ARID1A	0.032273	0.077426	0.979575	1709	2
NEK2	0.032291	0.077465	0.979575	1710	3
TSEN2	0.032364	0.077629	0.979575	1711	3
RASA2	0.032365	0.077632	0.979575	1712	2
FILIP1L	0.032411	0.077729	0.979575	1713	2
PKMYT1	0.032417	0.077742	0.979575	1714	2
HTRA2	0.032426	0.07776	0.979575	1715	3
MRPS11	0.032473	0.077868	0.979575	1716	3
TAX1BP3	0.032507	0.077932	0.979575	1718	3
GEM	0.032512	0.077938	0.979575	1719	3
NPFFR2	0.032517	0.077947	0.979575	1720	2
PBDC1	0.03253	0.077976	0.979575	1721	2
PDCD6IP	0.032562	0.078045	0.979575	1723	3
hsa-mir-4276	0.032612	0.078149	0.979575	1725	2
TTC40	0.032626	0.078174	0.979575	1726	3
GALNT7	0.032641	0.078207	0.979575	1727	2
IDH1	0.032671	0.078275	0.979575	1728	2
TTLL3	0.032674	0.078286	0.979575	1729	3
LOC100129216	0.032684	0.078309	0.979575	1730	2
ZNF652	0.032722	0.078401	0.979575	1731	3
HSPA1L	0.032761	0.078482	0.979575	1733	2
TMED8	0.032816	0.078587	0.979575	1735	2
TMEM45B	0.032824	0.078604	0.979575	1736	2
MFSD2A	0.032971	0.078918	0.979575	1739	2
PHF15	0.033002	0.078996	0.979575	1740	3
SLBP	0.033008	0.07901	0.979575	1741	3
LOC81691	0.033033	0.079071	0.979575	1742	3
KRTCAP2	0.033054	0.079123	0.979575	1744	2
VPS35	0.033057	0.07913	0.979575	1745	2
hsa-mir-766	0.033063	0.079143	0.979575	1746	3
ZNF664	0.033079	0.079178	0.979575	1747	3
BCAS1	0.033098	0.079225	0.979575	1748	3
WBSCR17	0.033116	0.079265	0.979575	1750	2
hsa-mir-3669	0.033188	0.079432	0.979575	1752	3
GDF2	0.033195	0.079445	0.979575	1753	3
CYP1A1	0.033198	0.07945	0.979575	1754	2
SERPINB1	0.033219	0.079498	0.979575	1755	3
YAF2	0.033237	0.079537	0.979575	1756	2
S1PR2	0.033244	0.079546	0.979575	1757	2
OR10J5	0.033268	0.0796	0.979575	1758	3
GTDC2	0.033283	0.079632	0.979575	1759	2
ZNF551	0.033317	0.079707	0.979575	1760	2
PARN	0.033331	0.079737	0.979575	1763	3
THAP1	0.033336	0.079749	0.979575	1764	2
POLR3G	0.033358	0.079794	0.979575	1765	3
hsa-mir-3943	0.033359	0.079795	0.979575	1766	3
ATP5SL	0.033389	0.079852	0.979575	1767	3
AFF1	0.03342	0.079933	0.979575	1768	2
BZRAP1	0.033427	0.079945	0.979575	1769	2
C1QTNF5	0.033455	0.080004	0.979575	1770	2
PPP2R2C	0.033457	0.080014	0.979575	1771	3
RBFOX1	0.033466	0.080029	0.979575	1772	2
LAIR2	0.033482	0.080064	0.979575	1773	3
ZNF23	0.0335	0.080095	0.979575	1774	2
GFRA1	0.033582	0.080266	0.979575	1776	3
HR	0.033604	0.08032	0.979575	1777	2
EMCN	0.033666	0.080462	0.979575	1778	2
RARB	0.033736	0.080612	0.979575	1779	3
ESAM	0.033753	0.080649	0.979575	1780	3
LRRC23	0.033775	0.080701	0.979575	1781	3
POLR3C	0.033785	0.080716	0.979575	1782	3
EFNB1	0.033797	0.080746	0.979575	1784	3
GMIP	0.033829	0.080812	0.979575	1785	3
UBXN6	0.033831	0.080815	0.979575	1786	2
GOT2	0.033833	0.080818	0.979575	1787	2
RAD17	0.033868	0.080893	0.979575	1788	2
TXNRD3NB	0.033879	0.080916	0.979575	1789	2
CAPS	0.033971	0.081113	0.979575	1790	2
SSBP1	0.034003	0.081177	0.979575	1791	3
SLC36A3	0.034006	0.081181	0.979575	1792	2
DYNC2LI1	0.03407	0.081333	0.979575	1794	3
TPSD1	0.03408	0.081353	0.979575	1795	3
GPRC5A	0.034089	0.081379	0.979575	1796	2
IFNA5	0.034178	0.081563	0.979575	1798	3
MAGED1	0.0342	0.08161	0.979575	1799	2
XIAP	0.0342	0.081611	0.979575	1800	2
C6orf106	0.034213	0.081641	0.979575	1801	3
CLDN16	0.034218	0.081651	0.979575	1802	3
PARM1	0.034255	0.081731	0.979575	1804	3
LYL1	0.034255	0.081731	0.979575	1805	3
TGS1	0.034256	0.081732	0.979575	1806	2
SRSF4	0.034322	0.081867	0.979575	1808	3
NOTCH3	0.034332	0.081886	0.979575	1809	3
MED12	0.034381	0.081995	0.979575	1810	3
ROBO3	0.034406	0.082042	0.979575	1812	3
PRKCI	0.034429	0.082096	0.979575	1813	2
DYRK3	0.034451	0.082144	0.979575	1814	2
LLPH	0.034475	0.082202	0.979575	1815	2
hsa-mir-1470	0.034478	0.082208	0.979575	1816	2
CTSE	0.034502	0.082266	0.979575	1817	2
CRAMP1L	0.034508	0.082277	0.979575	1818	3
OR5K2	0.03453	0.08232	0.979575	1820	2
ITGA9	0.03458	0.082423	0.979575	1823	3
SNX2	0.034581	0.082424	0.979575	1824	2
TULP2	0.034627	0.082514	0.979575	1825	2
NSUN4	0.034674	0.082621	0.979575	1826	2
HIP1	0.034702	0.082679	0.979575	1827	2
DSEL	0.03473	0.082739	0.979575	1829	2
PYROXD1	0.034804	0.082905	0.979575	1832	2
CCNE2	0.034949	0.083208	0.979575	1834	2
hsa-mir-5682	0.034966	0.083248	0.979575	1835	2
HBD	0.03498	0.083281	0.979575	1837	3
DYNC1LI2	0.035019	0.083365	0.979575	1838	2
NEO1	0.035025	0.083374	0.979575	1839	2
CTF1	0.03503	0.083387	0.979575	1840	3
ZFP14	0.03507	0.083478	0.979575	1841	3
hsa-mir-3658	0.035088	0.083503	0.979575	1843	3
ZNF234	0.035132	0.083605	0.979575	1845	2
STOX2	0.035141	0.08362	0.979575	1846	3
VWA5B2	0.035141	0.083621	0.979575	1847	2
ANKMY2	0.035176	0.083701	0.979575	1848	3
SLC39A2	0.035206	0.083767	0.979575	1849	3
S100A10	0.035208	0.083768	0.979575	1850	2
UGGT1	0.035229	0.083813	0.979575	1851	3
KRTAP22-2	0.035257	0.083863	0.979575	1852	3
LY96	0.035258	0.083864	0.979575	1853	2
NLRC5	0.035291	0.083941	0.979575	1854	2
hsa-mir-6729	0.035331	0.08403	0.979575	1856	3
ODF4	0.035345	0.084056	0.979575	1857	2
OR2J2	0.03539	0.08415	0.979575	1858	2
NLRP13	0.035401	0.084176	0.979575	1859	3
SLC16A14	0.035423	0.084218	0.979575	1860	2
PIH1D1	0.035432	0.084238	0.979575	1862	2
PCDH19	0.035444	0.084258	0.979575	1863	3
CYB5D1	0.035451	0.084274	0.979575	1864	2
NEURL2	0.03547	0.084318	0.979575	1865	3
AKAP4	0.035505	0.084395	0.979575	1866	3
EPAS1	0.035574	0.084529	0.979575	1868	2
RHBDD2	0.035636	0.084658	0.979575	1869	3
THBS3	0.035647	0.084681	0.979575	1870	3
EMC2	0.035654	0.084696	0.979575	1871	3
BPIFB1	0.035666	0.084721	0.979575	1873	2
hsa-mir-6886	0.035713	0.084825	0.979575	1874	3
PRPH	0.035715	0.08483	0.979575	1875	2
hsa-mir-892b	0.035724	0.084846	0.979575	1876	3
hsa-mir-22	0.035757	0.084918	0.979575	1877	2
SFT2D3	0.035758	0.084919	0.979575	1879	3
EIF4A3	0.035758	0.084919	0.979575	1880	3
PGAP2	0.0358	0.085017	0.979575	1881	2
RBM5	0.035803	0.085026	0.979575	1882	2
INVS	0.035809	0.085037	0.979575	1883	2
PROSER2	0.035823	0.085068	0.979575	1884	2
OR5AP2	0.035845	0.085112	0.979575	1885	3
FAM72D	0.035866	0.085157	0.979575	1886	2
CTSV	0.035873	0.085173	0.979575	1887	3
WNT8B	0.035932	0.085297	0.979575	1889	2
ZDHHC14	0.035941	0.085317	0.979575	1890	2
TMEM225	0.035947	0.08533	0.979575	1891	3
PARD6A	0.035951	0.085338	0.979575	1892	2
CYBA	0.036032	0.085521	0.979575	1893	2
TUBB3	0.036084	0.085629	0.979575	1895	2
SLC37A4	0.036096	0.085658	0.979575	1896	3
HECTD3	0.036129	0.085717	0.979575	1898	3
PHACTR1	0.036129	0.085717	0.979575	1899	3
MRGBP	0.036147	0.085755	0.979575	1900	3
APOA4	0.03615	0.085758	0.979575	1901	2
DHRS1	0.036178	0.085812	0.979575	1903	3
CACNA1I	0.036217	0.085888	0.979575	1904	2
IDH3B	0.036234	0.085926	0.979575	1905	3
TAS1R1	0.036245	0.085949	0.979575	1906	3
GBP5	0.03627	0.086008	0.979575	1908	3
PEMT	0.036293	0.086056	0.979575	1909	2
hsa-mir-548c	0.036307	0.086089	0.979575	1910	2
PLA2G4A	0.036394	0.086282	0.979575	1911	3
CIRH1A	0.036444	0.086383	0.979575	1913	2
ACN9	0.036492	0.086472	0.979575	1915	3
TSTD2	0.036493	0.086476	0.979575	1916	2
TFPI2	0.036521	0.086552	0.979575	1917	2
DIRAS3	0.036536	0.086579	0.979575	1918	2
CAPG	0.03654	0.086585	0.979575	1919	2
STK19	0.036572	0.086653	0.979575	1920	3
TNFRSF13C	0.036588	0.086686	0.979575	1922	2
OR6K6	0.036616	0.086751	0.979575	1923	3
hsa-mir-1-1	0.03664	0.086797	0.979575	1925	3
RAI14	0.036652	0.086819	0.979575	1926	3
CFI	0.036673	0.086866	0.979575	1927	2
MRPL51	0.036701	0.086929	0.979575	1928	3
hsa-mir-6771	0.036778	0.087093	0.979575	1929	3
hsa-mir-4795	0.036836	0.087224	0.979575	1930	2
GRAP	0.036851	0.087261	0.979575	1931	3
hsa-mir-6862-2	0.036852	0.087263	0.979575	1932	2
C6orf163	0.03687	0.0873	0.979575	1934	3
WIF1	0.036906	0.087362	0.979575	1935	3
ATXN7	0.036911	0.087371	0.979575	1936	3
DLD	0.036913	0.087378	0.979575	1937	3
TUBGCP4	0.037023	0.087618	0.979575	1938	3
ZNF189	0.037028	0.087627	0.979575	1939	2
DHX29	0.037039	0.087655	0.979575	1940	2
TK2	0.037091	0.087765	0.979575	1942	3
ANKRA2	0.037114	0.087814	0.979575	1944	3
DPH3P1	0.037125	0.087837	0.979575	1945	3
RBFA	0.037134	0.087863	0.979575	1946	2
KLF17	0.037176	0.087948	0.979575	1947	2
PALLD	0.037193	0.087983	0.979575	1948	3
SLC35C1	0.037198	0.087991	0.979575	1949	3
KLHDC10	0.037215	0.088028	0.979575	1950	2
TTC17	0.037222	0.088044	0.979575	1951	3
GLYCTK	0.037249	0.088107	0.979575	1953	2
RIN2	0.037273	0.08816	0.979575	1955	2
TTC28	0.037273	0.08816	0.979575	1956	2
VENTX	0.037287	0.088189	0.979575	1957	3
AP1M1	0.037308	0.088242	0.979575	1958	3
QDPR	0.037313	0.088256	0.979575	1959	2
BRD7	0.037336	0.088301	0.979575	1960	2
ALG1	0.03736	0.088359	0.979575	1961	3
SEC22A	0.037371	0.088385	0.979575	1962	3
GPD2	0.037382	0.08841	0.979575	1963	2
ZNF347	0.037382	0.08841	0.979575	1964	2
TCP11X2	0.037451	0.088555	0.97986	1965	2
TBR1	0.037567	0.088823	0.97986	1966	2
KDM4A	0.037588	0.088863	0.97986	1967	2
STX7	0.037596	0.088878	0.97986	1968	2
SREBF1	0.03762	0.088931	0.97986	1969	3
MC2R	0.037625	0.088939	0.97986	1970	2
FAM192A	0.03764	0.08897	0.97986	1971	2
ATXN3L	0.037649	0.088992	0.97986	1972	3
C6orf48	0.037655	0.089008	0.97986	1973	3
CASP5	0.037679	0.089059	0.97986	1974	2
STK17B	0.037718	0.089139	0.97986	1975	3
KCNRG	0.037723	0.089148	0.97986	1976	3
CLEC7A	0.03775	0.089196	0.97986	1978	3
DNMT3A	0.037751	0.0892	0.97986	1979	2
ZNF578	0.037838	0.089409	0.97986	1980	2
ACBD7	0.037862	0.089454	0.97986	1981	2
RBP2	0.037887	0.08951	0.97986	1982	2
ELANE	0.037977	0.089714	0.97986	1986	3
THOC2	0.038022	0.089808	0.97986	1988	2
UBA3	0.03803	0.08982	0.97986	1989	3
C9orf163	0.038032	0.089828	0.97986	1990	3
HIST2H2AC	0.038043	0.089855	0.97986	1991	3
CNTN4	0.03811	0.09	0.97986	1994	3
GZMB	0.038126	0.090034	0.97986	1995	3
hsa-mir-9-1	0.038126	0.090038	0.97986	1996	3
FABP4	0.038136	0.09006	0.97986	1997	2
hsa-mir-4262	0.038163	0.090109	0.97986	1998	3
GPR183	0.038182	0.090147	0.97986	1999	2
PGK2	0.038235	0.090261	0.97986	2001	3
PATL2	0.038251	0.090295	0.97986	2002	2
DEFB112	0.038264	0.090324	0.97986	2003	3
IL4	0.038275	0.09035	0.97986	2004	3
ASNA1	0.038307	0.09042	0.97986	2005	3
SLC5A4	0.038388	0.090591	0.97986	2008	2
CSTF2T	0.038392	0.0906	0.97986	2009	3
LILRB2	0.038451	0.090728	0.97986	2010	2
SAPCD2	0.038456	0.090737	0.97986	2011	2
RAB39A	0.038465	0.090755	0.97986	2012	2
LYPD5	0.03848	0.090785	0.97986	2013	2
POLB	0.038488	0.090806	0.97986	2014	3
ALKBH2	0.038496	0.090824	0.97986	2015	3
CDR2L	0.038502	0.090837	0.97986	2016	2
LASP1	0.038531	0.090891	0.97986	2017	3
CALCA	0.038553	0.090933	0.97986	2018	2
PMP22	0.038568	0.090961	0.97986	2019	2
GMPS	0.038578	0.090987	0.97986	2020	2
SLC23A3	0.038622	0.091083	0.97986	2021	2
ZDHHC2	0.038639	0.091127	0.97986	2022	2
UCK1	0.038649	0.091146	0.97986	2023	3
APC	0.038666	0.091172	0.97986	2024	2
SPINK6	0.038705	0.091267	0.97986	2025	2
KCNJ10	0.038759	0.091378	0.97986	2027	2
ANXA4	0.038762	0.09139	0.97986	2028	3
NHP2	0.038803	0.091476	0.97986	2030	2
SAMD14	0.038807	0.091489	0.97986	2031	3
JPH4	0.038837	0.091542	0.97986	2033	3
ADAMTSL2	0.038912	0.091697	0.979934	2034	3
DLX2	0.039005	0.09189	0.979934	2036	2
ZNF138	0.039009	0.091897	0.979934	2037	2
KIAA0753	0.039029	0.091934	0.979934	2038	2
RGS11	0.039048	0.091976	0.979934	2039	2
NR0B1	0.039058	0.091995	0.979934	2041	3
KRTAP12-1	0.039096	0.092072	0.979934	2042	2
TJP2	0.039117	0.092123	0.979934	2044	2
GLIPR2	0.039127	0.09215	0.979934	2045	2
RAP1GAP	0.039139	0.092176	0.979934	2046	3
hsa-mir-6504	0.039178	0.092264	0.980345	2048	3
CDT1	0.03926	0.092422	0.980672	2049	2
CNGB3	0.03926	0.092422	0.980672	2050	2
PUS1	0.039339	0.092585	0.980672	2052	3
MAGEB10	0.039339	0.092585	0.980672	2053	3
COL14A1	0.039361	0.092626	0.980672	2054	3
PNLIPRP1	0.039437	0.092783	0.980672	2056	3
TMEM218	0.039489	0.092895	0.980672	2058	3
ZNF414	0.039521	0.092971	0.980672	2059	2
TMEM185A	0.039581	0.093119	0.980672	2061	2
PPAP2A	0.039611	0.093193	0.980672	2064	3
FAM154B	0.039628	0.093219	0.980672	2065	3
MAEA	0.039688	0.093361	0.980672	2067	3
SCYL2	0.03969	0.093365	0.980672	2068	2
DACT2	0.039719	0.093429	0.980672	2069	2
COL5A3	0.039726	0.093445	0.980672	2070	3
FOSL2	0.039735	0.093461	0.980672	2071	2
ADRBK2	0.039769	0.09353	0.980672	2073	2
UFC1	0.039794	0.093585	0.980672	2075	2
CCDC42	0.039821	0.09363	0.980672	2077	3
ZMYND19	0.039862	0.093722	0.980996	2079	3
RORB	0.039912	0.093822	0.981204	2080	3
H2BFWT	0.039964	0.093917	0.981618	2082	3
NDUFAF1	0.039986	0.093971	0.981712	2083	3
MED28	0.040176	0.094377	0.982919	2086	2
UTRN	0.040192	0.094414	0.982919	2087	2
MYCN	0.040281	0.094595	0.982919	2088	2
DEFB136	0.040283	0.094597	0.982919	2089	3
FAM89A	0.040283	0.094597	0.982919	2090	3
C17orf70	0.040291	0.094611	0.982919	2091	3
CCDC121	0.040316	0.094659	0.982919	2092	2
XRCC6BP1	0.040363	0.094752	0.982919	2093	3
PARP8	0.040412	0.09487	0.982919	2095	3
ESM1	0.040415	0.094877	0.982919	2096	2
MT1X	0.040466	0.094991	0.982919	2099	2
ITGB3BP	0.040487	0.095033	0.982919	2100	3
ONECUT1	0.040515	0.095088	0.982919	2101	3
EIF1AY	0.040515	0.095089	0.982919	2102	2
MAP3K2	0.04055	0.095172	0.982919	2103	2
CYP2E1	0.040557	0.09519	0.982919	2104	2
hsa-mir-504	0.040564	0.095203	0.982919	2105	3
hsa-mir-27b	0.040575	0.095224	0.982919	2106	2
NFYA	0.040609	0.095293	0.982919	2107	3
KIAA1211L	0.040625	0.095337	0.982919	2108	2
ATOH8	0.040642	0.095374	0.982919	2109	3
SCN11A	0.040645	0.095378	0.982919	2110	2
GM2A	0.040655	0.095394	0.982919	2111	2
FEN1	0.040656	0.095397	0.982919	2112	3
hsa-mir-485	0.040678	0.095449	0.982998	2113	3
SCUBE3	0.04074	0.095589	0.983224	2114	2
RGS6	0.040755	0.095624	0.983224	2115	2
LRIG3	0.040764	0.095642	0.983224	2116	3
SERPINB7	0.0408	0.095719	0.983224	2117	2
CNGA3	0.040817	0.095754	0.983224	2119	3
CDH5	0.040846	0.095808	0.983224	2120	2
ARHGAP11B	0.040862	0.095848	0.983224	2121	3
CHRNA4	0.040945	0.096029	0.984304	2123	3
UBR2	0.040992	0.09614	0.984978	2124	3
AQP4	0.041117	0.096411	0.9859	2128	2
METTL14	0.041187	0.096552	0.986648	2129	2
CNOT11	0.041197	0.096575	0.986648	2130	2
B4GALT7	0.041253	0.096685	0.987314	2131	2
DDB2	0.041336	0.096859	0.987805	2133	3
MAPK13	0.041364	0.096921	0.987805	2134	3
MAPK8	0.041409	0.097011	0.987805	2135	2
LTF	0.041435	0.097063	0.987805	2137	3
ACOX1	0.041492	0.097194	0.987805	2139	2
IFT172	0.0415	0.097206	0.987805	2140	2
TXNDC16	0.041502	0.097212	0.987805	2141	3
TBL2	0.041527	0.097263	0.987805	2142	3
S100A11	0.041536	0.097278	0.987805	2143	3
SLC35G2	0.041606	0.097423	0.988603	2144	2
PAFAH1B2	0.041643	0.097492	0.988603	2145	3
ACTR1B	0.041652	0.097513	0.988603	2146	2
U2SURP	0.041691	0.097587	0.98864	2148	3
MAPK11	0.041712	0.097633	0.988641	2149	2
RPL10A	0.041775	0.097771	0.989576	2150	3
IKBKG	0.041824	0.097877	0.989922	2151	2
IL34	0.041877	0.097999	0.990354	2153	3
MCMBP	0.041934	0.098121	0.990354	2154	3
PKDCC	0.041945	0.09815	0.990354	2155	3
TMEM245	0.041956	0.098174	0.990354	2156	3
SPRN	0.041966	0.098196	0.990354	2157	2
NUDT19	0.042052	0.098368	0.990992	2159	2
LOC100144595	0.042062	0.098388	0.990992	2160	2
SHC4	0.042078	0.098423	0.990992	2161	3
PLEKHB2	0.042135	0.098531	0.990992	2163	3
hsa-mir-4762	0.042212	0.098698	0.990992	2164	3
POU6F2	0.042257	0.098788	0.990992	2166	3
PIK3R4	0.042277	0.098823	0.990992	2167	3
KDELR1	0.042314	0.0989	0.990992	2168	3
SLC16A3	0.042366	0.099019	0.990992	2170	3
SMTNL2	0.042427	0.09915	0.990992	2172	2
AZGP1	0.042475	0.099256	0.990992	2174	2
KLHL31	0.042514	0.09934	0.990992	2175	3
ONECUT3	0.042536	0.099394	0.990992	2177	2
ARID1B	0.042564	0.099452	0.990992	2178	2
LRRC29	0.042608	0.099539	0.990992	2180	2
AMPD1	0.042631	0.099598	0.990992	2181	3
ANGPTL4	0.04264	0.099609	0.990992	2182	3
GIMAP6	0.0427	0.09974	0.990992	2184	2
SCAI	0.0427	0.099742	0.990992	2185	2
CWF19L1	0.04271	0.09976	0.990992	2186	2
UCKL1	0.04272	0.099784	0.990992	2187	3
FCN3	0.042737	0.099828	0.990992	2188	3
SLC2A11	0.042746	0.09985	0.990992	2189	2
C2orf72	0.042749	0.099861	0.990992	2190	3
ENTPD3	0.042777	0.099926	0.990992	2191	3
CENPM	0.042782	0.099941	0.990992	2192	2
WLS	0.042782	0.099941	0.990992	2193	2
hsa-mir-1302-1	0.042812	0.1	0.990992	2194	3
C1orf74	0.042818	0.10001	0.990992	2195	3
hsa-mir-191	0.042859	0.1001	0.990992	2196	2
ANKZF1	0.042864	0.10011	0.990992	2197	2
CDKL3	0.042973	0.10032	0.990992	2199	3
ATMIN	0.043002	0.10038	0.990992	2200	2
ZNF501	0.043038	0.10045	0.990992	2201	2
PAGE1	0.043053	0.10049	0.990992	2202	3
LINGO3	0.043088	0.10056	0.990992	2203	3
hsa-mir-1270-1	0.04312	0.10063	0.990992	2205	2
CABIN1	0.043131	0.10065	0.990992	2206	2
C1orf94	0.043143	0.10067	0.990992	2207	3
MED4	0.043156	0.1007	0.990992	2208	2
UBP1	0.043163	0.10072	0.990992	2209	3
PRSS58	0.043215	0.10084	0.990992	2210	3
CCDC102B	0.043223	0.10086	0.990992	2211	2
CALCR	0.043233	0.10088	0.990992	2212	2
TAAR1	0.043247	0.10091	0.990992	2213	2
SOX13	0.043254	0.10092	0.990992	2214	2
KCMF1	0.043347	0.10106	0.990992	2217	2
OR1L4	0.043408	0.10115	0.990992	2218	2
MAP3K5	0.043429	0.10118	0.990992	2219	2
FGF13	0.043475	0.10124	0.990992	2223	2
ITPKB	0.043558	0.10135	0.991252	2225	2
SEC14L6	0.043656	0.1015	0.992114	2226	2
hsa-mir-4438	0.043698	0.10156	0.992114	2227	3
LRRIQ4	0.043801	0.10172	0.992114	2229	2
ZDHHC23	0.043822	0.10176	0.992114	2230	2
DBF4	0.043839	0.10179	0.992114	2231	2
hsa-mir-3977	0.043863	0.10182	0.992114	2232	3
KDM6B	0.043873	0.10183	0.992114	2233	2
SPACA3	0.043998	0.10202	0.992114	2236	2
hsa-mir-1271	0.044008	0.10203	0.992114	2237	2
CNBD2	0.044008	0.10203	0.992114	2238	2
BLOC1S5	0.044044	0.10209	0.992202	2239	2
hsa-mir-5008	0.04409	0.10216	0.992271	2240	2
HOXA3	0.044249	0.10236	0.993076	2243	2
SMIM21	0.044385	0.10255	0.993321	2245	2
DAZ3	0.044495	0.10269	0.993321	2246	2
KLHL13	0.044507	0.10271	0.993321	2247	2
SH3BP4	0.044518	0.10272	0.993321	2248	2
IGLL5	0.044522	0.10273	0.993321	2249	2
LARS2	0.044539	0.10275	0.993321	2250	2
NADKD1	0.044627	0.10288	0.993321	2252	2
SPRR2E	0.044643	0.1029	0.993321	2253	2
MUSK	0.044658	0.10293	0.993321	2254	2
ATRIP	0.044704	0.10298	0.993321	2255	2
THBS4	0.044721	0.10301	0.993321	2256	2
TBATA	0.044886	0.10326	0.99347	2258	2
SERINC3	0.044931	0.10332	0.99347	2259	2
hsa-mir-4432	0.044975	0.10338	0.99347	2260	2
hsa-mir-4457	0.045056	0.10349	0.99347	2262	2
CRIM1	0.045091	0.10354	0.99347	2264	2
ZBBX	0.045114	0.10358	0.99347	2267	2
ZNF517	0.045135	0.1036	0.99347	2268	2
hsa-mir-1193	0.045183	0.10367	0.99347	2270	3
FBLIM1	0.045282	0.10381	0.99347	2273	2
TOMM70A	0.045298	0.10383	0.99347	2274	2
LYG1	0.045324	0.10386	0.99347	2275	2
MT1F	0.045466	0.10407	0.994597	2276	2
TGM1	0.045466	0.10407	0.994597	2277	2
BANF1	0.045568	0.10422	0.994764	2279	2
hsa-mir-17	0.045614	0.10427	0.994764	2281	2
DAOA	0.045682	0.10438	0.994764	2283	2
TNFAIP8L3	0.045705	0.10442	0.994764	2284	2
EXOC3	0.045787	0.10453	0.994764	2285	2
RHOXF1	0.045798	0.10455	0.994764	2287	2
hsa-mir-3714	0.045829	0.10459	0.994764	2288	3
RPP14	0.045861	0.10464	0.994764	2289	2
RAB3IP	0.045977	0.10481	0.995285	2290	2
SHFM1	0.046023	0.10486	0.995285	2291	2
EXOSC7	0.046073	0.10493	0.995285	2292	2
KCTD10	0.046159	0.10505	0.995285	2294	2
hsa-mir-6738	0.046165	0.10506	0.995285	2295	3
hsa-mir-4469	0.046183	0.10509	0.995285	2296	2
ERCC4	0.0462	0.10511	0.995285	2297	2
C6orf195	0.04625	0.10518	0.995285	2298	2
CXCL6	0.046264	0.1052	0.995285	2299	2
MAGEC1	0.046359	0.10533	0.995285	2301	2
RNF103	0.04637	0.10535	0.995285	2302	2
hsa-mir-6779	0.046406	0.1054	0.995285	2303	2
LOC283403	0.046487	0.1055	0.995285	2304	2
hsa-mir-8069	0.046608	0.10569	0.995285	2309	2
SQRDL	0.046625	0.10572	0.995285	2311	2
PTX3	0.046659	0.10577	0.995285	2312	2
PCGF6	0.046673	0.10579	0.995285	2313	2
ZNF32	0.046737	0.10587	0.995323	2314	2
ATXN1L	0.04675	0.10589	0.995323	2315	2
MPPED1	0.046859	0.10604	0.995392	2317	2
FAM179A	0.046945	0.10616	0.995392	2319	2
ZNF425	0.047105	0.10638	0.995392	2324	2
RFESD	0.047116	0.1064	0.995392	2326	2
NDUFAF5	0.047287	0.10663	0.995792	2329	2
TULP1	0.047568	0.10704	0.995792	2333	2
TCEAL5	0.047587	0.10705	0.995792	2334	2
AARS	0.047619	0.1071	0.995792	2335	2
UROS	0.047646	0.10714	0.995792	2336	2
MYO6	0.047704	0.10723	0.995792	2337	2
NKIRAS1	0.047749	0.1073	0.995792	2338	2
CPB1	0.047791	0.10735	0.995792	2339	2
GLG1	0.047795	0.10736	0.995792	2340	2
LRRC25	0.047802	0.10736	0.995792	2342	2
hsa-mir-5096	0.047812	0.10738	0.995792	2343	2
MRRF	0.047813	0.10738	0.995792	2344	2
HRC	0.048007	0.10766	0.995792	2347	2
AASDHPPT	0.04805	0.10774	0.995792	2348	2
SOCS6	0.048082	0.10778	0.995792	2350	2
GRTP1	0.048158	0.10789	0.995792	2352	2
HOOK1	0.048158	0.10789	0.995792	2353	2
NEIL3	0.048201	0.10795	0.995792	2354	2
SLFN5	0.048234	0.108	0.995792	2356	2
PPARD	0.048304	0.1081	0.995792	2359	2
hsa-let-7i	0.048346	0.10816	0.995792	2361	3
CXorf65	0.048385	0.10821	0.995792	2362	2
GADD45A	0.048428	0.10827	0.995792	2363	2
ILVBL	0.048482	0.10834	0.995792	2366	2
REXO2	0.048526	0.1084	0.995792	2368	2
USP9Y	0.048591	0.1085	0.995792	2370	2
FIBIN	0.048612	0.10853	0.995792	2371	2
TMC8	0.048634	0.10855	0.995792	2372	2
MAGEB2	0.048748	0.10871	0.996038	2375	2
ZNF490	0.048895	0.10894	0.996871	2378	2
PIAS4	0.049053	0.10915	0.997292	2381	2
hsa-mir-6124	0.049138	0.10926	0.997535	2383	2
NXNL2	0.049156	0.10928	0.997535	2384	2
C2orf83	0.049451	0.1097	0.997902	2388	2
HDAC6	0.049474	0.10974	0.997902	2389	2
OR2AP1	0.049505	0.10979	0.997902	2390	2
AARD	0.049538	0.10984	0.997902	2392	2
INCA1	0.049549	0.10986	0.997902	2393	2
SNRPD3	0.049564	0.10988	0.997902	2394	2
SHD	0.049593	0.10992	0.997902	2395	2
EFHC2	0.04961	0.10994	0.997902	2396	2
ILF3	0.049615	0.10995	0.997902	2397	2
GYS1	0.049637	0.10997	0.997902	2398	2
hsa-mir-432	0.04968	0.11003	0.997902	2399	2
OR4K17	0.049746	0.11013	0.998126	2401	2
AADACL2	0.049882	0.1103	0.998423	2403	2
hsa-mir-330	0.049899	0.11033	0.998423	2404	3
PLAT	0.050031	0.11053	0.998423	2408	2
hsa-mir-1183	0.050101	0.11063	0.998423	2410	2
TTLL5	0.050229	0.1108	0.998423	2413	2
RASD1	0.050244	0.11082	0.998423	2414	2
EXT1	0.050312	0.11092	0.998423	2415	2
EPB41L3	0.050335	0.11095	0.998423	2416	2
FAM24B	0.050372	0.111	0.998423	2417	2
HSPA4L	0.050438	0.11109	0.998423	2418	2
LHX5	0.050471	0.11113	0.998423	2419	2
hsa-mir-6727	0.050497	0.11116	0.998423	2420	2
TBCK	0.050516	0.11118	0.998423	2421	2
PCDHGA7	0.050637	0.11135	0.998423	2422	2
SLC5A10	0.050703	0.11144	0.998423	2424	2
EIF2AK4	0.050834	0.11162	0.998423	2427	2
PPP1R21	0.050852	0.11166	0.998423	2428	2
CRLS1	0.050902	0.11173	0.998423	2430	2
NRSN1	0.051091	0.11198	0.998423	2432	2
ZSCAN5A	0.051105	0.11201	0.998423	2433	2
SPECC1	0.051146	0.11206	0.998423	2434	2
FAM149B1	0.051151	0.11207	0.998423	2435	2
FREM2	0.051157	0.11208	0.998423	2436	2
PCYOX1	0.051196	0.11213	0.998423	2437	2
TMEM8C	0.051332	0.11231	0.998423	2438	2
CPS1	0.051377	0.11237	0.998423	2439	2
EPHA5	0.051422	0.11243	0.998423	2440	2
PRPF31	0.051463	0.11248	0.998423	2441	2
CASC4	0.051557	0.11262	0.998423	2443	2
CRCP	0.051604	0.11268	0.998423	2444	2
DEFB103A	0.051653	0.11276	0.998423	2445	2
SLC25A11	0.051657	0.11276	0.998423	2446	2
ZNF570	0.051694	0.11281	0.998423	2447	2
C1orf234	0.051755	0.11289	0.998423	2448	2
C1orf43	0.051797	0.11294	0.998423	2450	2
MRPS31	0.051797	0.11294	0.998423	2451	2
hsa-mir-4634	0.051959	0.11317	0.998423	2452	3
TOPAZ1	0.051966	0.11318	0.998423	2454	2
TRIL	0.052003	0.11324	0.998423	2455	2
AKAP9	0.05207	0.11335	0.998423	2457	2
LHFP	0.052104	0.1134	0.998423	2459	2
WSB2	0.052171	0.11347	0.998423	2460	2
FAHD2A	0.052192	0.1135	0.998423	2461	2
TBCB	0.052244	0.11357	0.998423	2463	2
ZNF707	0.052344	0.11371	0.998423	2466	2
LIPT2	0.05249	0.11391	0.998423	2468	2
SLITRK6	0.05258	0.11405	0.998423	2471	2
[truncated: 3,964 more rows]

## Sheet: T9_Rep-Sort read counts
Table S1 - Representation and sorted read counts - Timepoint (9 days)
sgRNA	Gene	Rep	Sort	Ratio
HGLibA_62717	hsa-mir-619	1.01676	28.7522	28.2784
HGLibA_62657	hsa-mir-6127	1.01676	18.8376	18.5272
HGLibA_31728	NEURL2	1.01676	16.8547	16.577
HGLibA_08509	CDC14A	87.441	955.763	10.9304
HGLibA_30482	MTRNR2L4	2.03351	20.8206	10.2387
HGLibA_05535	C17orf47	3.05027	30.7351	10.0762
HGLibA_55384	ZMIZ2	7.11729	64.4446	9.05465
HGLibA_61901	hsa-mir-548am	4.06702	32.718	8.04471
HGLibA_00178	ABCC5	1.01676	7.93164	7.80093
HGLibA_55100	ZDHHC20	3.05027	23.7949	7.80093
HGLibA_17756	FNDC7	13.2178	92.2053	6.97583
HGLibA_33576	OR11H2	8.13405	55.5215	6.82581
HGLibA_40108	RAD9A	130.145	870.498	6.68869
HGLibA_13562	DNAJC1	34.5697	227.043	6.56769
HGLibA_40109	RAD9A	66.0891	410.462	6.21074
HGLibA_03810	ATR	163.698	937.917	5.72956
HGLibA_40107	RAD9A	179.966	1021.2	5.6744
HGLibA_39935	RAB40AL	14.2346	80.3079	5.64174
HGLibA_14650	EGR2	4.06702	21.812	5.36314
HGLibA_26519	LILRB5	12.2011	63.4531	5.20062
HGLibA_37622	POLR3E	3.05027	15.8633	5.20062
HGLibA_65283	NonTargetingControlGuideForHuman_0900	8.13405	39.6582	4.87558
HGLibA_41585	RNF182	25.4189	121.949	4.79757
HGLibA_13980	DRGX	9.1508	43.624	4.76723
HGLibA_37527	POLH	549.048	2598.6	4.73293
HGLibA_21847	HNRNPU	22.3686	105.094	4.69829
HGLibA_48230	TAF3	9.1508	42.6326	4.65889
HGLibA_60925	hsa-mir-4706	7.11729	32.718	4.59698
HGLibA_64080	hsa-mir-8060	3.05027	13.8804	4.55054
HGLibA_65151	NonTargetingControlGuideForHuman_0768	3.05027	13.8804	4.55054
HGLibA_52636	UBE2N	314.178	1367.22	4.35173
HGLibA_20153	GPS2	12.2011	52.5471	4.30676
HGLibA_46828	SPRR4	135.229	580.993	4.29638
HGLibA_62062	hsa-mir-548s	5.08378	21.812	4.29051
HGLibA_22424	HUS1	164.714	691.044	4.19541
HGLibA_01568	ALDH3B1	4.06702	16.8547	4.14424
HGLibA_52518	UBA3	213.519	884.378	4.14192
HGLibA_18423	GADD45G	51.8546	211.18	4.07254
HGLibA_22337	HSPE1-MOB4	7.11729	28.7522	4.03977
HGLibA_23653	ISCU	8.13405	32.718	4.02235
HGLibA_17517	FIGLA	34.5697	138.804	4.01518
HGLibA_01322	AHSP	21.3519	85.2651	3.99333
HGLibA_05055	C10orf131	11.1843	44.6155	3.98911
HGLibA_57152	hsa-mir-101-1	178.949	702.942	3.92817
HGLibA_40425	RBAK-RBAKDN	9.1508	35.6924	3.90046
HGLibA_20166	GPT2	11.1843	43.624	3.90046
HGLibA_50881	TNNI3K	4.06702	15.8633	3.90046
HGLibA_64399	NonTargetingControlGuideForHuman_0016	58.9718	225.06	3.8164
HGLibA_37528	POLH	383.317	1453.47	3.79183
HGLibA_45797	SMOC2	8.13405	30.7351	3.77858
HGLibA_40959	RFWD3	461.607	1741.99	3.77374
HGLibA_47297	ST8SIA4	22.3686	83.2822	3.72317
HGLibA_55900	ZNF385B	19.3184	71.3848	3.69518
HGLibA_15114	ENDOD1	8.13405	29.7437	3.65669
HGLibA_61121	hsa-mir-4756	8.13405	29.7437	3.65669
HGLibA_47295	ST8SIA3	8.13405	29.7437	3.65669
HGLibA_01230	AGPAT5	11.1843	40.6497	3.63452
HGLibA_48534	TBC1D30	83.374	301.402	3.61506
HGLibA_11157	CRIP3	13.2178	47.5898	3.60043
HGLibA_31587	NECAB2	28.4692	102.12	3.58703
HGLibA_48614	TBL1Y	18.3016	65.436	3.57543
HGLibA_54546	XPA	85.4075	302.394	3.5406
HGLibA_54551	XPC	964.901	3385.82	3.50898
HGLibA_28291	MAPK8IP3	12.2011	42.6326	3.49417
HGLibA_30946	MZT2B	28.4692	99.1455	3.48256
HGLibA_51116	TPD52L2	46.7708	162.599	3.4765
HGLibA_32170	NME6	20.3351	70.3933	3.46166
HGLibA_09153	CEP63	98.6253	341.061	3.45814
HGLibA_28906	MERTK	88.4578	305.368	3.45214
HGLibA_59608	hsa-mir-3937	55.9216	192.342	3.4395
HGLibA_57537	hsa-mir-1273c	10.1676	34.7009	3.41291
HGLibA_60040	hsa-mir-4329	6.10054	20.8206	3.41291
HGLibA_40501	RBM18	8.13405	27.7607	3.41291
HGLibA_31056	NAE1	78.2902	266.701	3.40657
HGLibA_38481	PRIM1	721.897	2436.01	3.37445
HGLibA_37136	PLEKHM1	19.3184	64.4446	3.33592
HGLibA_36095	PEX13	15.2513	50.5642	3.3154
HGLibA_37827	PPAPDC1B	20.3351	67.4189	3.3154
HGLibA_57420	hsa-mir-1255a	5.08378	16.8547	3.3154
HGLibA_34829	OXNAD1	18.3016	60.4788	3.30456
HGLibA_27851	MAD2L2	201.318	663.283	3.29471
HGLibA_26199	LCP1	66.0891	217.129	3.28539
HGLibA_37483	POLA1	47.7875	155.658	3.2573
HGLibA_22137	HS3ST5	12.2011	39.6582	3.25039
HGLibA_30732	MYH7	62.0221	200.274	3.22907
HGLibA_38845	PRR5-ARHGAP8	34.5697	111.043	3.21215
HGLibA_58484	hsa-mir-30c-2	30.5027	97.1626	3.18538
HGLibA_30616	MXD4	19.3184	61.4702	3.18196
HGLibA_04493	BICD1	50.8378	161.607	3.17888
HGLibA_40914	RFC5	597.852	1888.72	3.15918
HGLibA_37672	POMT2	61.0054	192.342	3.15288
HGLibA_18600	GAMT	13.2178	41.6411	3.15038
HGLibA_42123	RPS27	9.1508	28.7522	3.14204
HGLibA_40908	RFC3	87.441	274.633	3.14078
HGLibA_15433	ERCC2	165.731	520.514	3.14071
HGLibA_38195	PPP3R1	114.893	359.898	3.13245
HGLibA_61903	hsa-mir-548an	75.2399	234.975	3.12301
HGLibA_59846	hsa-mir-4285	15.2513	47.5898	3.12037
HGLibA_58244	hsa-mir-212	20.3351	63.4531	3.12037
HGLibA_27491	LRRTM3	16.2681	50.5642	3.10818
HGLibA_34911	P4HTM	152.513	473.916	3.10737
HGLibA_04776	BRD3	39.6535	122.94	3.10037
HGLibA_34443	OR6S1	136.245	422.36	3.1
HGLibA_58640	hsa-mir-3146	184.033	570.087	3.09774
HGLibA_41368	RMDN2	20.3351	62.4617	3.07162
HGLibA_43798	SGCB	16.2681	49.5728	3.04724
HGLibA_20777	H3F3A	18.3016	55.5215	3.03369
HGLibA_45041	SLC36A4	58.9718	178.462	3.02622
HGLibA_03815	ATRIP	164.714	496.719	3.01564
HGLibA_06117	C2orf27A	33.5529	101.128	3.014
HGLibA_41804	RPA3	166.748	501.676	3.00859
HGLibA_31029	NACA	37.62	112.034	2.97806
HGLibA_63413	hsa-mir-6809	90.4913	268.684	2.96917
HGLibA_64252	hsa-mir-892a	162.681	482.839	2.96801
HGLibA_48034	SYP	24.4021	72.3762	2.96598
HGLibA_16224	FAM162B	174.882	518.531	2.96503
HGLibA_53606	VDAC3	26.4357	78.325	2.96285
HGLibA_41805	RPA3	120.994	357.915	2.95813
HGLibA_03945	B2M	105.743	312.308	2.95348
HGLibA_28940	METRNL	79.307	233.983	2.95035
HGLibA_03811	ATR	172.849	508.616	2.94256
HGLibA_48182	TADA1	296.893	873.472	2.94205
HGLibA_40248	RAPGEF2	12.2011	35.6924	2.92535
HGLibA_09894	CLDN3	31.5194	92.2053	2.92535
HGLibA_33809	OR2J2	65.0724	190.359	2.92535
HGLibA_51011	TOPORS	21.3519	62.4617	2.92535
HGLibA_60095	hsa-mir-4427	57.9551	169.539	2.92535
HGLibA_56992	ZSCAN18	5.08378	14.8718	2.92535
HGLibA_34310	OR5K1	55.9216	163.59	2.92535
HGLibA_57148	hsa-mir-100	75.2399	219.112	2.91217
HGLibA_65332	NonTargetingControlGuideForHuman_0949	45.754	132.855	2.90368
HGLibA_07503	CCBP2	84.3907	244.889	2.90185
HGLibA_19381	GLYCTK	74.2232	215.146	2.89863
HGLibA_52173	TTI1	820.522	2373.54	2.89272
HGLibA_20556	GTF2H3	258.256	743.591	2.87928
HGLibA_27664	LY6G6C	66.0891	189.368	2.86534
HGLibA_13299	DKK3	150.48	427.317	2.8397
HGLibA_40960	RFWD3	233.854	662.292	2.83208
HGLibA_47500	STK38	52.8713	149.71	2.83159
HGLibA_33867	OR2T27	114.893	325.197	2.83043
HGLibA_12236	CYTH1	20.3351	57.5044	2.82784
HGLibA_18570	GALNT7	49.821	140.787	2.82585
HGLibA_33262	OCRL	19.3184	54.53	2.8227
HGLibA_40061	RAD18	233.854	658.326	2.81512
HGLibA_19407	GMFG	115.91	326.189	2.81415
HGLibA_28930	METAP1D	62.0221	173.505	2.79746
HGLibA_48594	TBCE	15.2513	42.6326	2.79533
HGLibA_21305	HIGD1A	44.7373	124.923	2.79238
HGLibA_29787	MPV17L	14.2346	39.6582	2.78605
HGLibA_18395	GABRG3	21.3519	59.4873	2.78605
HGLibA_58000	hsa-mir-184	21.3519	59.4873	2.78605
HGLibA_58587	hsa-mir-3133	21.3519	59.4873	2.78605
HGLibA_27138	LRCH1	98.6253	274.633	2.78461
HGLibA_36757	PITPNM3	63.0389	175.488	2.7838
HGLibA_49465	TIGD2	40.6702	113.026	2.77908
HGLibA_24524	KDM5B	13.2178	36.6838	2.77533
HGLibA_60351	hsa-mir-4483	37.62	104.103	2.76722
HGLibA_26651	LLGL2	29.4859	81.2993	2.75723
HGLibA_40416	RB1CC1	56.9383	156.65	2.75122
HGLibA_48483	TBC1D15	32.5362	89.231	2.74251
HGLibA_40053	RAD1	140.312	384.685	2.74163
HGLibA_10734	COPS8	188.1	515.557	2.74087
HGLibA_11434	CSRP2	180.983	495.728	2.73909
HGLibA_38483	PRIM1	69.1394	189.368	2.73893
HGLibA_50388	TMEM39B	31.5194	86.2566	2.73662
HGLibA_55055	ZCRB1	203.351	556.206	2.7352
HGLibA_35961	PDXK	20.3351	55.5215	2.73033
HGLibA_27850	MAD2L2	1111.31	3030.88	2.72729
HGLibA_20256	GRHPR	24.4021	66.4275	2.7222
HGLibA_20234	GRB7	89.4745	242.907	2.71481
HGLibA_04967	BTN3A1	55.9216	151.693	2.7126
HGLibA_32655	NRBP1	41.687	113.026	2.7113
HGLibA_05296	C12orf75	68.1226	184.411	2.70704
HGLibA_04410	BEND5	63.0389	170.53	2.70516
HGLibA_42832	SCAI	466.691	1262.12	2.70441
HGLibA_57121	hsa-let-7e	25.4189	68.4104	2.69132
HGLibA_08090	CCNF	125.061	336.103	2.68752
HGLibA_36071	PET112	174.882	469.95	2.68724
HGLibA_25294	KLRC4	86.4243	232	2.68444
HGLibA_19055	GID4	8.13405	21.812	2.68157
HGLibA_34998	PAFAH2	32.5362	87.2481	2.68157
HGLibA_49611	TLE2	32.5362	87.2481	2.68157
HGLibA_04374	BDH1	35.5865	95.1797	2.6746
HGLibA_08498	CDA	82.3572	220.103	2.67254
HGLibA_62222	hsa-mir-566	23.3854	62.4617	2.67097
HGLibA_58437	hsa-mir-302a	15.2513	40.6497	2.66532
HGLibA_16544	FAM229B	41.687	111.043	2.66373
HGLibA_52178	TTI2	372.133	990.464	2.66159
HGLibA_37514	POLE2	11.1843	29.7437	2.65941
HGLibA_05157	C11orf54	47.7875	126.906	2.65564
HGLibA_31116	NAP1L3	36.6032	97.1626	2.65448
HGLibA_39593	PURG	36.6032	97.1626	2.65448
HGLibA_09420	CHEK1	332.479	881.404	2.651
HGLibA_35327	PBDC1	86.4243	229.026	2.65002
HGLibA_11172	CRISP3	7.11729	18.8376	2.64674
HGLibA_59014	hsa-mir-33b	111.843	295.454	2.64168
HGLibA_09968	CLEC2D	88.4578	232.992	2.63393
HGLibA_20988	HCRTR1	166.748	438.223	2.62806
HGLibA_14211	DVL2	63.0389	165.573	2.62652
HGLibA_53740	VPS13D	19.3184	50.5642	2.61742
HGLibA_49801	TMED10	9.1508	23.7949	2.60031
HGLibA_13751	DOCK6	56.9383	147.727	2.59451
HGLibA_47480	STK31	17.2849	44.6155	2.58119
HGLibA_23195	IL8	100.659	259.761	2.58061
HGLibA_20558	GTF2H4	149.463	385.676	2.58041
HGLibA_18160	FUK	209.452	540.343	2.5798
HGLibA_63622	hsa-mir-6860	28.4692	73.3677	2.57709
HGLibA_20546	GTF2H2	123.027	316.274	2.57076
HGLibA_01026	ADPRH	44.7373	115.009	2.57076
HGLibA_62743	hsa-mir-626	19.3184	49.5728	2.5661
HGLibA_56692	ZNF765	59.9886	153.676	2.56175
HGLibA_37199	PLK5	13.2178	33.7095	2.5503
HGLibA_59211	hsa-mir-3665	57.9551	147.727	2.54899
HGLibA_35193	PARG	44.7373	114.017	2.5486
HGLibA_64917	NonTargetingControlGuideForHuman_0534	72.1897	183.419	2.5408
HGLibA_10768	COQ9	102.692	260.753	2.53916
HGLibA_24525	KDM5B	45.754	116	2.5353
HGLibA_16082	FAM126A	25.4189	64.4446	2.5353
HGLibA_60895	hsa-mir-4697	25.4189	64.4446	2.5353
HGLibA_03674	ATP5J2	15.2513	38.6667	2.5353
HGLibA_40887	REV3L	144.379	365.847	2.53393
HGLibA_43213	SEC22A	47.7875	120.958	2.53115
HGLibA_56051	ZNF469	17.2849	43.624	2.52383
HGLibA_51490	TRIM4	29.4859	74.3591	2.52185
HGLibA_26515	LILRB4	41.687	105.094	2.52103
HGLibA_21663	HM13	61.0054	153.676	2.51905
HGLibA_53409	USP7	77.2734	194.325	2.51477
HGLibA_51588	TRIM67	45.754	115.009	2.51363
HGLibA_41806	RPA3	144.379	362.873	2.51333
HGLibA_04323	BCL2L2	14.2346	35.6924	2.50744
HGLibA_28441	MAU2	7.11729	17.8462	2.50744
HGLibA_31777	NFATC2	71.1729	178.462	2.50744
HGLibA_09770	CKLF	73.2064	183.419	2.50551
HGLibA_18959	GFPT1	103.709	259.761	2.50471
HGLibA_48345	TARS	16.2681	40.6497	2.49874
HGLibA_04873	BSND	32.5362	81.2993	2.49874
HGLibA_43800	SGCB	32.5362	81.2993	2.49874
HGLibA_25580	KRTAP1-1	290.792	725.745	2.49575
HGLibA_16940	FBLIM1	69.1394	172.513	2.49515
HGLibA_50999	TOP3A	9.1508	22.8035	2.49196
HGLibA_18236	FXYD5	84.3907	210.188	2.49066
HGLibA_56981	ZRSR2	76.2567	189.368	2.4833
HGLibA_12092	CYP26C1	11.1843	27.7607	2.48211
HGLibA_25153	KLHL21	46.7708	116	2.48019
HGLibA_16372	FAM194B	357.898	887.352	2.47934
HGLibA_40886	REV3L	388.401	962.703	2.47863
HGLibA_12615	DDIT3	26.4357	65.436	2.47529
HGLibA_59574	hsa-mir-3925	26.4357	65.436	2.47529
HGLibA_41129	RHBDD3	13.2178	32.718	2.47529
HGLibA_46268	SOX5	26.4357	65.436	2.47529
HGLibA_04367	BCR	85.4075	211.18	2.47262
HGLibA_26463	LHX6	43.7205	108.069	2.47181
HGLibA_57989	hsa-mir-1827	32.5362	80.3079	2.46826
HGLibA_04146	BANK1	34.5697	85.2651	2.46647
HGLibA_14766	EIF3B	55.9216	137.812	2.46438
HGLibA_41099	RGS6	75.2399	185.402	2.46414
HGLibA_22195	HSD17B6	38.6367	95.1797	2.46345
HGLibA_35248	PARP9	102.692	252.821	2.46193
HGLibA_14589	EFNA3	52.8713	129.881	2.45654
HGLibA_49011	TEPP	65.0724	159.624	2.45303
HGLibA_54128	WDR55	68.1226	166.564	2.44507
HGLibA_24707	KIAA1191	131.162	320.24	2.44157
HGLibA_31281	NCBP1	133.195	325.197	2.44151
HGLibA_25780	KRTAP4-9	173.865	424.343	2.44064
HGLibA_11014	CPSF7	194.2	473.916	2.44034
HGLibA_48393	TAS2R38	295.876	721.779	2.43947
HGLibA_14556	EFCAB9	8.13405	19.8291	2.43779
HGLibA_34901	P4HA1	40.6702	99.1455	2.43779
HGLibA_40063	RAD21	4.06702	9.91455	2.43779
HGLibA_25665	KRTAP19-2	28.4692	69.4019	2.43779
HGLibA_47796	SUN5	58.9718	143.761	2.43779
HGLibA_41474	RNF113B	88.4578	215.146	2.43219
HGLibA_17530	FILIP1L	47.7875	116	2.42742
HGLibA_24177	KCND2	45.754	111.043	2.42696
HGLibA_26029	LARP1	29.4859	71.3848	2.42098
HGLibA_56030	ZNF451	118.96	287.522	2.41695
HGLibA_34130	OR51S1	23.3854	56.5129	2.41659
HGLibA_02569	APPL2	205.385	494.736	2.40883
HGLibA_51728	TRPC1	101.676	244.889	2.40854
HGLibA_10576	COL4A3BP	89.4745	215.146	2.40455
HGLibA_00504	ACOX3	74.2232	178.462	2.4044
HGLibA_36805	PKD2L2	43.7205	105.094	2.40377
HGLibA_18315	G6PD	140.312	337.095	2.40246
HGLibA_25536	KRT75	64.0556	153.676	2.3991
HGLibA_24936	KIF3B	122.011	292.479	2.39716
HGLibA_52261	TUBA4A	157.597	377.744	2.3969
HGLibA_02321	AP3B1	46.7708	112.034	2.39539
HGLibA_06835	CAB39L	69.1394	165.573	2.39477
HGLibA_27208	LRP1B	22.3686	53.5386	2.39347
HGLibA_51998	TSR2	126.078	301.402	2.39061
HGLibA_17411	FGF5	40.6702	97.1626	2.38903
HGLibA_63862	hsa-mir-7158	20.3351	48.5813	2.38903
HGLibA_27599	LTBP4	84.3907	201.265	2.38492
HGLibA_23875	ITSN2	9.1508	21.812	2.38362
HGLibA_17989	FREM3	45.754	109.06	2.38362
HGLibA_29003	METTL2B	134.212	319.249	2.37869
HGLibA_00475	ACOT13	39.6535	94.1882	2.37528
HGLibA_17585	FKBP7	114.893	272.65	2.37307
HGLibA_60269	hsa-mir-4466	30.5027	72.3762	2.37278
HGLibA_02886	ARID1B	14.2346	33.7095	2.36814
HGLibA_61525	hsa-mir-5092	54.9048	129.881	2.36556
HGLibA_61002	hsa-mir-4726	26.4357	62.4617	2.36278
HGLibA_65302	NonTargetingControlGuideForHuman_0919	239.954	566.121	2.35929
HGLibA_48279	TAL1	12.2011	28.7522	2.35653
HGLibA_15436	ERCC3	48.8043	115.009	2.35653
HGLibA_24463	KCTD7	78.2902	184.411	2.35548
HGLibA_47027	SRPR	41.687	98.1541	2.35455
HGLibA_31290	NCDN	69.1394	162.599	2.35175
HGLibA_32302	NOP10	17.2849	40.6497	2.35175
HGLibA_64329	hsa-mir-939	42.7037	100.137	2.34492
HGLibA_05949	C1QTNF5	68.1226	159.624	2.34319
HGLibA_08698	CDHR1	25.4189	59.4873	2.34028
HGLibA_19744	GPATCH3	35.5865	83.2822	2.34028
HGLibA_21096	HECTD2	15.2513	35.6924	2.34028
HGLibA_29339	MKLN1	30.5027	71.3848	2.34028
HGLibA_62268	hsa-mir-5688	5.08378	11.8975	2.34028
HGLibA_13561	DNAJC1	393.485	920.07	2.33826
HGLibA_20337	GRK7	74.2232	173.505	2.33761
HGLibA_32516	NPRL2	85.4075	199.282	2.33331
HGLibA_54550	XPC	262.323	611.728	2.33196
HGLibA_44381	SLC12A9	23.3854	54.53	2.3318
HGLibA_50096	TMEM180	23.3854	54.53	2.3318
HGLibA_21032	HDDC2	65.0724	151.693	2.33114
HGLibA_58934	hsa-mir-320c-1	49.821	116	2.32834
HGLibA_30783	MYLK	57.9551	134.838	2.32659
HGLibA_47056	SRRT	173.865	404.514	2.32659
HGLibA_14600	EFNB2	422.97	982.532	2.32293
HGLibA_63519	hsa-mir-6836	176.916	410.462	2.3201
HGLibA_10538	COL21A1	73.2064	169.539	2.3159
HGLibA_31744	NEUROD6	95.5751	221.094	2.31331
HGLibA_63287	hsa-mir-6778	87.441	202.257	2.31307
HGLibA_39924	RAB3IL1	35.5865	82.2908	2.31242
HGLibA_61422	hsa-mir-5004	93.5415	216.137	2.3106
HGLibA_42252	RRM1	64.0556	147.727	2.30623
HGLibA_14810	EIF4A3	11.1843	25.7778	2.30482
HGLibA_32473	NPIPA5	70.1562	161.607	2.30354
HGLibA_08916	CDYL	109.81	252.821	2.30236
HGLibA_63663	hsa-mir-6870	25.4189	58.4959	2.30127
HGLibA_63898	hsa-mir-759	65.0724	149.71	2.30066
HGLibA_15989	FAM104A	14.2346	32.718	2.29849
HGLibA_45795	SMOC1	120.994	277.607	2.29439
HGLibA_34184	OR52K2	34.5697	79.3164	2.29439
HGLibA_21220	HEY2	26.4357	60.4788	2.28777
HGLibA_31652	NEK4	244.021	558.189	2.28746
HGLibA_41446	RND1	32.5362	74.3591	2.28543
HGLibA_61343	hsa-mir-487a	109.81	250.838	2.2843
HGLibA_24955	KIF5C	74.2232	169.539	2.28418
HGLibA_24500	KDM3A	41.687	95.1797	2.2832
HGLibA_40569	RBM48	56.9383	129.881	2.28108
HGLibA_07640	CCDC15	63.0389	143.761	2.28051
HGLibA_04333	BCL6	66.0891	150.701	2.28027
HGLibA_28118	MAP1B	69.1394	157.641	2.28005
HGLibA_31112	NAP1L1	102.692	233.983	2.27849
HGLibA_58876	hsa-mir-3195	9.1508	20.8206	2.27527
HGLibA_14557	EFCC1	277.574	631.557	2.27527
HGLibA_15510	ERMP1	36.6032	83.2822	2.27527
HGLibA_38497	PRKAB1	3.05027	6.94019	2.27527
HGLibA_05113	C10orf99	39.6535	90.2224	2.27527
HGLibA_48244	TAF5L	227.753	517.54	2.27237
HGLibA_33665	OR1F1	37.62	85.2651	2.26649
HGLibA_50908	TNR	88.4578	200.274	2.26406
HGLibA_55932	ZNF41	158.614	358.907	2.26277
HGLibA_11572	CTAGE4	264.357	597.847	2.26152
HGLibA_27990	MAGEH1	67.1059	151.693	2.2605
HGLibA_10327	CNOT1	38.6367	87.2481	2.25816
HGLibA_29649	MORC1	19.3184	43.624	2.25816
HGLibA_31786	NFATC4	35.5865	80.3079	2.2567
HGLibA_19510	GNG11	97.6086	220.103	2.25496
HGLibA_35216	PARP11	91.508	206.223	2.2536
HGLibA_56756	ZNF787	85.4075	192.342	2.25205
HGLibA_40549	RBM41	55.9216	125.915	2.25163
HGLibA_32173	NME7	82.3572	185.402	2.25119
HGLibA_55619	ZNF224	102.692	231.009	2.24953
HGLibA_14449	EDDM3A	73.2064	164.582	2.24818
HGLibA_16812	FAM98B	36.6032	82.2908	2.24818
HGLibA_13920	DPYD	83.374	187.385	2.24752
HGLibA_01304	AHNAK2	33.5529	75.3506	2.24572
HGLibA_05876	C1orf56	64.0556	143.761	2.24432
HGLibA_08050	CCNA1	74.2232	166.564	2.2441
HGLibA_43476	SERF2	10.1676	22.8035	2.24277
HGLibA_15951	FAH	184.033	412.445	2.24115
HGLibA_34122	OR51L1	127.094	284.548	2.23887
HGLibA_03938	AZIN1	148.446	332.137	2.23742
HGLibA_18981	GGA1	93.5415	209.197	2.23641
HGLibA_54445	WWC3	274.524	613.711	2.23554
HGLibA_15934	FADS1	87.441	195.317	2.2337
HGLibA_60348	hsa-mir-4482	187.083	417.403	2.23111
HGLibA_23491	IQCB1	138.279	308.343	2.22986
HGLibA_26731	LMX1A	14.2346	31.7266	2.22884
HGLibA_30063	MRPS21	14.2346	31.7266	2.22884
HGLibA_43699	SF3B1	35.5865	79.3164	2.22884
HGLibA_45032	SLC36A1	7.11729	15.8633	2.22884
HGLibA_40157	RALGAPA1	43.7205	97.1626	2.22236
HGLibA_08194	CCT2	183.016	405.505	2.21568
HGLibA_14741	EIF2B3	93.5415	207.214	2.21521
HGLibA_30307	MT4	95.5751	211.18	2.20957
HGLibA_61389	hsa-mir-497	160.647	354.941	2.20944
HGLibA_44409	SLC15A2	49.821	110.052	2.20894
HGLibA_19501	GNB5	62.0221	136.821	2.206
HGLibA_11928	CXorf48	70.1562	154.667	2.20461
HGLibA_56213	ZNF550	23.3854	51.5557	2.20461
HGLibA_53482	UXT	75.2399	165.573	2.2006
HGLibA_61494	hsa-mir-5087	92.5248	203.248	2.19669
HGLibA_32750	NSF	101.676	223.077	2.19401
HGLibA_25155	KLHL22	16.2681	35.6924	2.19401
HGLibA_30731	MYH6	105.743	232	2.19401
HGLibA_45540	SLMO2	4.06702	8.9231	2.19401
HGLibA_20809	HADHA	28.4692	62.4617	2.19401
HGLibA_24772	KIAA1522	28.4692	62.4617	2.19401
HGLibA_18103	FSTL3	154.547	339.078	2.19401
HGLibA_41784	ROS1	24.4021	53.5386	2.19401
HGLibA_58951	hsa-mir-320e	20.3351	44.6155	2.19401
HGLibA_31607	NEDD8	569.383	1248.24	2.19227
HGLibA_04918	BTBD6	74.2232	162.599	2.19067
HGLibA_04454	BFSP1	99.6421	218.12	2.18904
HGLibA_07559	CCDC117	95.5751	209.197	2.18882
HGLibA_34505	OR8B8	133.195	291.488	2.18843
HGLibA_63391	hsa-mir-6803	63.0389	137.812	2.18615
HGLibA_51857	TSHB	101.676	222.086	2.18426
HGLibA_45268	SLC5A3	72.1897	157.641	2.18371
HGLibA_13702	DNMT3A	68.1226	148.718	2.1831
HGLibA_10454	COA6	174.882	381.71	2.18267
HGLibA_02526	APOL1	21.3519	46.5984	2.1824
HGLibA_11577	CTAGE6	34.5697	75.3506	2.17967
HGLibA_03881	AURKC	255.206	556.206	2.17944
HGLibA_31287	NCCRP1	134.212	292.479	2.17924
HGLibA_55348	ZKSCAN2	116.927	254.804	2.17917
HGLibA_30450	MTO1	112.86	245.881	2.17864
HGLibA_25431	KRT16	70.1562	152.684	2.17635
HGLibA_26066	LATS2	62.0221	134.838	2.17403
HGLibA_58060	hsa-mir-1914	133.195	289.505	2.17354
HGLibA_56546	ZNF689	280.625	609.745	2.17281
HGLibA_55782	ZNF317	231.82	503.659	2.17263
HGLibA_54460	XAB2	102.692	223.077	2.17229
HGLibA_38064	PPP1R1A	315.194	684.104	2.17042
HGLibA_14948	ELMSAN1	31.5194	68.4104	2.17042
HGLibA_32075	NLGN4X	27.4524	59.4873	2.16692
HGLibA_34892	P2RY6	109.81	237.949	2.16692
HGLibA_42614	SAA2-SAA4	178.949	387.659	2.16631
HGLibA_45527	SLITRK6	220.636	477.881	2.16593
HGLibA_61893	hsa-mir-548aj-2	166.748	360.89	2.16428
HGLibA_36798	PKD2	23.3854	50.5642	2.16221
HGLibA_19913	GPR142	75.2399	162.599	2.16107
HGLibA_63958	hsa-mir-7706	66.0891	142.77	2.16026
HGLibA_41798	RPA1	307.06	663.283	2.16011
HGLibA_45090	SLC39A10	160.647	347.009	2.16007
HGLibA_20541	GTF2F2	94.5583	204.24	2.15993
HGLibA_55638	ZNF232	90.4913	195.317	2.1584
HGLibA_30092	MRPS33	109.81	236.958	2.1579
HGLibA_64304	hsa-mir-93	81.3405	175.488	2.15744
HGLibA_26248	LDLRAD3	340.613	734.668	2.1569
HGLibA_39022	PSD4	153.53	331.146	2.15688
HGLibA_36017	PECAM1	52.8713	114.017	2.15651
HGLibA_10511	COL14A1	213.519	460.035	2.15454
HGLibA_48992	TENC1	24.4021	52.5471	2.15338
HGLibA_05256	C12orf5	161.664	348.001	2.15261
HGLibA_04660	BNIP3L	83.374	179.453	2.15239
HGLibA_15444	ERCC5	142.346	306.36	2.15222
HGLibA_26097	LCAT	88.4578	190.359	2.15198
HGLibA_24751	KIAA1429	79.307	170.53	2.15026
HGLibA_11257	CRYBA4	104.726	225.06	2.14904
HGLibA_39179	PSMD6	65.0724	139.795	2.1483
HGLibA_39293	PTDSS2	205.385	441.198	2.14815
HGLibA_25356	KPNA2	258.256	554.223	2.14602
HGLibA_59591	hsa-mir-3929	10.1676	21.812	2.14526
HGLibA_04075	BAG1	61.0054	130.872	2.14526
HGLibA_34953	PACS1	61.0054	130.872	2.14526
HGLibA_50964	TOMM34	35.5865	76.342	2.14526
HGLibA_60621	hsa-mir-454	55.9216	119.966	2.14526
HGLibA_39152	PSMD10	30.5027	65.436	2.14526
HGLibA_42275	RRP1B	15.2513	32.718	2.14526
HGLibA_55871	ZNF358	15.2513	32.718	2.14526
HGLibA_64193	hsa-mir-8088	20.3351	43.624	2.14526
HGLibA_35142	PAPOLG	178.949	383.693	2.14415
HGLibA_18847	GDE1	369.082	791.181	2.14364
HGLibA_58194	hsa-mir-208a	62.0221	132.855	2.14206
HGLibA_51876	TSLP	98.6253	211.18	2.14123
HGLibA_40909	RFC3	353.831	757.472	2.14077
HGLibA_32061	NKX6-3	36.6032	78.325	2.13984
HGLibA_48602	TBK1	31.5194	67.4189	2.13896
HGLibA_40913	RFC5	316.211	676.172	2.13836
HGLibA_60479	hsa-mir-450b	58.9718	125.915	2.13517
HGLibA_42415	RTN4RL1	155.564	332.137	2.13506
HGLibA_49296	THAP2	48.8043	104.103	2.13307
HGLibA_05347	C14orf180	87.441	186.394	2.13165
HGLibA_05597	C17orf97	438.222	933.951	2.13123
HGLibA_47071	SRSF2	110.826	235.966	2.12915
HGLibA_01107	AFF1	33.5529	71.3848	2.12753
HGLibA_13269	DIRC2	67.1059	142.77	2.12753
HGLibA_21386	HIST1H2AE	11.1843	23.7949	2.12753
HGLibA_37228	PLS3	135.229	287.522	2.12619
HGLibA_17537	FIS1	96.5918	205.231	2.12473
HGLibA_20562	GTF2H5	181.999	386.667	2.12455
HGLibA_63766	hsa-mir-6895	253.172	537.369	2.12254
HGLibA_14010	DSCR4	109.81	232.992	2.12178
HGLibA_03878	AURKB	40.6702	86.2566	2.12088
HGLibA_21931	HOXB2	93.5415	198.291	2.11982
HGLibA_20551	GTF2H2C	893.728	1893.68	2.11885
HGLibA_62256	hsa-mir-5684	41.687	88.2395	2.11672
HGLibA_59839	hsa-mir-4283-2	53.8881	114.017	2.11582
HGLibA_33820	OR2L2	12.2011	25.7778	2.11275
HGLibA_46682	SPINK1	123.027	259.761	2.11141
HGLibA_27852	MAD2L2	80.3237	169.539	2.11069
HGLibA_32852	NTN1	148.446	313.3	2.11053
HGLibA_62662	hsa-mir-6129	149.463	315.283	2.10944
HGLibA_44047	SHISA7	93.5415	197.3	2.10922
HGLibA_29815	MRC1	56.9383	119.966	2.10695
HGLibA_54547	XPA	101.676	214.154	2.10625
HGLibA_22425	HUS1	386.367	812.993	2.1042
HGLibA_33746	OR2AE1	38.6367	81.2993	2.1042
HGLibA_43178	SEBOX	19.3184	40.6497	2.1042
HGLibA_16688	FAM71B	154.547	325.197	2.1042
HGLibA_32095	NLRC5	32.5362	68.4104	2.10259
HGLibA_31486	NDUFAF2	45.754	96.1711	2.10192
HGLibA_32359	NOTUM	45.754	96.1711	2.10192
HGLibA_64990	NonTargetingControlGuideForHuman_0607	72.1897	151.693	2.10131
HGLibA_23907	JAG2	79.307	166.564	2.10025
HGLibA_33894	OR2T8	80.3237	168.547	2.09835
HGLibA_56596	ZNF706	33.5529	70.3933	2.09798
HGLibA_15232	EP400	74.2232	155.658	2.09717
HGLibA_31390	NDEL1	94.5583	198.291	2.09702
HGLibA_09606	CHRNG	108.793	228.035	2.09604
HGLibA_51212	TPTE	54.9048	115.009	2.09469
HGLibA_42844	SCAMP4	131.162	274.633	2.09385
HGLibA_23604	IRF9	69.1394	144.752	2.09363
HGLibA_37933	PPIG	69.1394	144.752	2.09363
HGLibA_64317	hsa-mir-936	76.2567	159.624	2.09325
HGLibA_41244	RIF1	291.809	610.736	2.09293
HGLibA_40486	RBM14	132.178	276.616	2.09275
HGLibA_22166	HSD11B2	48.8043	102.12	2.09244
HGLibA_55967	ZNF426	104.726	219.112	2.09224
HGLibA_63698	hsa-mir-6878	162.681	340.069	2.09041
HGLibA_01880	ANAPC2	35.5865	74.3591	2.08953
HGLibA_02117	ANKRD52	143.363	299.419	2.08855
HGLibA_02918	ARIH2OS	181.999	379.727	2.08642
HGLibA_54308	WIPF2	43.7205	91.2139	2.0863
HGLibA_22251	HSP90AA1	198.267	413.437	2.08525
HGLibA_56188	ZNF540	74.2232	154.667	2.08381
HGLibA_56862	ZNF845	127.094	264.719	2.08285
HGLibA_08115	CCNK	82.3572	171.522	2.08266
HGLibA_40931	RFPL2	52.8713	110.052	2.0815
HGLibA_24356	KCNN2	15.2513	31.7266	2.08025
HGLibA_07859	CCDC73	38.6367	80.3079	2.07854
HGLibA_19973	GPR174	93.5415	194.325	2.07742
HGLibA_37498	POLD3	180.983	375.761	2.07623
HGLibA_39531	PTPRR	63.0389	130.872	2.07605
HGLibA_26894	LOC152586	95.5751	198.291	2.07472
HGLibA_30768	MYL6	47.7875	99.1455	2.07472
HGLibA_36365	PHF20L1	72.1897	149.71	2.07384
HGLibA_45461	SLCO2A1	97.6086	202.257	2.07212
HGLibA_13347	DLGAP4	8.13405	16.8547	2.07212
HGLibA_11411	CSNK2B	270.457	560.172	2.07121
HGLibA_57830	hsa-mir-141	114.893	237.949	2.07104
HGLibA_45537	SLMO1	49.821	103.111	2.06963
HGLibA_40630	RBP1	116.927	241.915	2.06894
HGLibA_64255	hsa-mir-892b	225.72	466.975	2.06883
HGLibA_46657	SPIC	217.586	450.121	2.0687
HGLibA_01877	ANAPC16	58.9718	121.949	2.06792
HGLibA_53936	VWF	238.938	493.745	2.06642
HGLibA_49914	TMEM126B	404.669	834.805	2.06293
HGLibA_08711	CDHR5	71.1729	146.735	2.06167
HGLibA_45953	SNRNP40	63.0389	129.881	2.06033
HGLibA_53940	WAPAL	135.229	278.599	2.06021
HGLibA_41982	RPL4	54.9048	113.026	2.05858
HGLibA_60244	hsa-mir-4459	9.1508	18.8376	2.05858
HGLibA_62655	hsa-mir-6127	73.2064	150.701	2.05858
HGLibA_40114	RADIL	36.6032	75.3506	2.05858
HGLibA_23633	IRX3	219.619	452.104	2.05858
HGLibA_51894	TSPAN11	82.3572	169.539	2.05858
HGLibA_32692	NRIP1	321.295	660.309	2.05515
HGLibA_24575	KHK	95.5751	196.308	2.05397
HGLibA_00747	ADAM19	19.3184	39.6582	2.05288
HGLibA_45020	SLC35G2	38.6367	79.3164	2.05288
HGLibA_31861	NFYC	58.9718	120.958	2.05111
HGLibA_08784	CDK5RAP2	147.43	302.394	2.05111
HGLibA_32992	NUDT8	69.1394	141.778	2.05061
HGLibA_41463	RNF11	465.674	954.771	2.0503
HGLibA_10323	CNNM4	49.821	102.12	2.04973
HGLibA_59688	hsa-mir-412	10.1676	20.8206	2.04774
HGLibA_49103	TEX36	20.3351	41.6411	2.04774
HGLibA_41066	RGS16	246.055	503.659	2.04694
HGLibA_01137	AGAP1	112.86	231.009	2.04687
HGLibA_37209	PLOD2	144.379	295.454	2.04637
HGLibA_22502	ICAM4	51.8546	106.086	2.04583
HGLibA_39505	PTPRG	178.949	365.847	2.04442
HGLibA_52577	UBE2B	52.8713	108.069	2.04399
HGLibA_37484	POLA1	321.295	656.343	2.04281
HGLibA_32443	NPFFR2	53.8881	110.052	2.04222
HGLibA_12573	DCUN1D4	32.5362	66.4275	2.04165
HGLibA_47560	STPG2	32.5362	66.4275	2.04165
HGLibA_08000	CCL23	250.122	510.599	2.0414
HGLibA_43232	SEC24B	119.977	244.889	2.04113
HGLibA_32805	NT5C1B	43.7205	89.231	2.04094
HGLibA_47425	STEAP2	79.307	161.607	2.03774
HGLibA_46323	SPACA1	170.815	348.001	2.0373
HGLibA_07890	CCDC84	491.093	1000.38	2.03704
HGLibA_01356	AIMP1	45.754	93.1968	2.03691
HGLibA_44801	SLC26A6	354.848	722.771	2.03685
HGLibA_05454	C16orf52	252.155	513.574	2.03673
HGLibA_24966	KIFAP3	34.5697	70.3933	2.03627
HGLibA_64073	hsa-mir-8059	57.9551	117.983	2.03577
HGLibA_52622	UBE2J2	356.881	725.745	2.03358
HGLibA_59416	hsa-mir-376c	12.2011	24.7864	2.03149
HGLibA_01000	ADNP	48.8043	99.1455	2.03149
HGLibA_47819	SUPT5H	110.826	225.06	2.03075
HGLibA_31727	NEURL2	86.4243	175.488	2.03054
HGLibA_12708	DDX4	74.2232	150.701	2.03038
HGLibA_50804	TNFSF12-TNFSF13	325.362	660.309	2.02946
HGLibA_17988	FREM2	113.877	231.009	2.02859
HGLibA_16334	FAM185A	64.0556	129.881	2.02762
HGLibA_11646	CTNNAL1	219.619	445.163	2.02698
HGLibA_40529	RBM3	51.8546	105.094	2.02671
HGLibA_01821	AMOTL2	39.6535	80.3079	2.02524
HGLibA_56038	ZNF461	94.5583	191.351	2.02363
HGLibA_51569	TRIM62	68.1226	137.812	2.023
HGLibA_10275	CNGB1	27.4524	55.5215	2.02246
HGLibA_09378	CHCHD6	151.497	306.36	2.02222
HGLibA_16087	FAM127A	41.687	84.2737	2.02158
HGLibA_21654	HLF	55.9216	113.026	2.02115
HGLibA_50828	TNFSF9	14.2346	28.7522	2.01988
HGLibA_58894	hsa-mir-3198-2	28.4692	57.5044	2.01988
HGLibA_40661	RC3H1	71.1729	143.761	2.01988
HGLibA_20200	GRAMD1C	57.9551	116.992	2.01866
HGLibA_52862	UGCG	43.7205	88.2395	2.01826
HGLibA_13072	DGKH	204.368	412.445	2.01815
HGLibA_32789	NSUN5	29.4859	59.4873	2.01748
HGLibA_63972	hsa-mir-7846	122.011	245.881	2.01524
HGLibA_15477	ERH	15.2513	30.7351	2.01524
HGLibA_38180	PPP2R5D	15.2513	30.7351	2.01524
HGLibA_29709	MPC2	46.7708	94.1882	2.01383
HGLibA_21740	HMHB1	188.1	378.736	2.01348
HGLibA_29041	MFAP2	63.0389	126.906	2.01314
HGLibA_20604	GTPBP2	142.346	286.531	2.01292
HGLibA_59971	hsa-mir-4314	64.0556	128.889	2.01214
HGLibA_42461	RUNX2	129.128	259.761	2.01166
HGLibA_31509	NDUFB11	131.162	263.727	2.0107
HGLibA_35957	PDXDC1	33.5529	67.4189	2.00933
HGLibA_42532	S100A10	67.1059	134.838	2.00933
HGLibA_57137	hsa-let-7i	201.318	404.514	2.00933
HGLibA_26312	LEPR	269.44	541.334	2.00911
HGLibA_05713	C19orf81	153.53	308.343	2.00835
HGLibA_23006	IL17RB	51.8546	104.103	2.00759
HGLibA_45162	SLC44A3	70.1562	140.787	2.00676
HGLibA_53498	VAMP4	53.8881	108.069	2.00543
HGLibA_23079	IL20RB	72.1897	144.752	2.00517
HGLibA_51818	TSC22D1	108.793	218.12	2.00491
HGLibA_39023	PSD4	163.698	328.172	2.00474
HGLibA_45688	SMDT1	36.6032	73.3677	2.00441
HGLibA_10017	CLHC1	74.2232	148.718	2.00366
HGLibA_62155	hsa-mir-5579	55.9216	112.034	2.00342
HGLibA_09883	CLDN22	263.34	527.454	2.00294
HGLibA_63093	hsa-mir-6735	113.877	228.035	2.00247
HGLibA_22075	HRASLS	76.2567	152.684	2.00224
HGLibA_41245	RIF1	95.5751	191.351	2.0021
HGLibA_01388	AK5	210.468	421.368	2.00205
HGLibA_15442	ERCC5	347.731	696.001	2.00155
HGLibA_23347	INPP5B	218.603	437.232	2.00012
HGLibA_02284	AP1G1	80.3237	160.616	1.99961
HGLibA_36486	PI16	101.676	203.248	1.99899
HGLibA_34615	ORC6	124.044	247.864	1.99819
HGLibA_41810	RPAIN	103.709	207.214	1.99803
HGLibA_49343	THEM5	125.061	249.847	1.9978
HGLibA_56464	ZNF653	41.687	83.2822	1.9978
HGLibA_31485	NDUFAF2	84.3907	168.547	1.99723
HGLibA_04369	BCR	190.133	379.727	1.99716
HGLibA_09577	CHRNA5	42.7037	85.2651	1.99667
HGLibA_54014	WDFY4	87.441	174.496	1.99559
HGLibA_04275	BCHE	43.7205	87.2481	1.99559
HGLibA_21545	HIST2H3D	154.547	308.343	1.99514
HGLibA_44808	SLC26A8	208.435	415.42	1.99304
HGLibA_59673	hsa-mir-3978	46.7708	93.1968	1.99263
HGLibA_27328	LRRC37A2	95.5751	190.359	1.99173
HGLibA_28964	METTL16	95.5751	190.359	1.99173
HGLibA_30949	N4BP1	169.798	338.086	1.99111
HGLibA_41749	ROCK2	48.8043	97.1626	1.99086
HGLibA_32615	NR2F6	24.4021	48.5813	1.99086
HGLibA_61690	hsa-mir-5193	98.6253	196.308	1.99044
HGLibA_53576	VCP	98.6253	196.308	1.99044
HGLibA_62446	hsa-mir-587	78.2902	155.658	1.98822
HGLibA_28238	MAP7D2	52.8713	105.094	1.98774
HGLibA_30711	MYH13	52.8713	105.094	1.98774
HGLibA_34254	OR5AU1	161.664	321.231	1.98703
HGLibA_07652	CCDC153	81.3405	161.607	1.9868
HGLibA_05259	C12orf50	54.9048	109.06	1.98635
HGLibA_42207	RPUSD1	112.86	224.069	1.98537
HGLibA_61673	hsa-mir-518e	86.4243	171.522	1.98465
HGLibA_16060	FAM120B	230.804	458.052	1.9846
HGLibA_61128	hsa-mir-4758	29.4859	58.4959	1.98386
HGLibA_60264	hsa-mir-4464	89.4745	177.47	1.98347
HGLibA_63824	hsa-mir-7114	61.0054	120.958	1.98274
HGLibA_22247	HSH2D	190.133	376.753	1.98152
HGLibA_09563	CHRNA1	349.764	693.027	1.98141
HGLibA_17200	FCGRT	222.67	441.198	1.9814
HGLibA_28105	MAOA	33.5529	66.4275	1.97978
HGLibA_48451	TAX1BP3	101.676	201.265	1.97949
HGLibA_22749	IFT172	34.5697	68.4104	1.97891
HGLibA_27449	LRRFIP1	69.1394	136.821	1.97891
HGLibA_12597	DDB2	264.357	522.497	1.97649
HGLibA_21149	HEPN1	117.944	232.992	1.97545
HGLibA_45521	SLITRK4	41.687	82.2908	1.97402
HGLibA_10733	COPS8	211.485	417.403	1.97367
HGLibA_07765	CCDC37	42.7037	84.2737	1.97345
HGLibA_40037	RABL5	133.195	262.736	1.97256
HGLibA_19058	GID8	224.703	443.18	1.97229
HGLibA_38414	PRDX3	180.983	356.924	1.97215
HGLibA_40658	RBX1	191.15	376.753	1.97098
HGLibA_25006	KIRREL3	47.7875	94.1882	1.97098
HGLibA_43521	SERPINA4	340.613	671.215	1.97061
HGLibA_56234	ZNF558	100.659	198.291	1.96993
HGLibA_51863	TSHZ1	50.8378	100.137	1.96973
HGLibA_10096	CLP1	108.793	214.154	1.96846
HGLibA_63325	hsa-mir-6787	163.698	322.223	1.9684
HGLibA_48280	TAL1	114.893	226.052	1.96749
HGLibA_05910	C1orf95	181.999	357.915	1.96658
HGLibA_28360	MARCO	427.037	839.762	1.96648
HGLibA_07619	CCDC142	311.127	611.728	1.96617
HGLibA_49183	TFPI	156.58	307.351	1.9629
HGLibA_36423	PHLDA3	236.904	464.992	1.96279
HGLibA_42253	RRM2	160.647	315.283	1.96258
HGLibA_18063	FSBP	82.3572	161.607	1.96227
HGLibA_40792	REEP6	165.731	325.197	1.9622
HGLibA_14112	DUS1L	87.441	171.522	1.96157
HGLibA_25552	KRT8	88.4578	173.505	1.96144
HGLibA_44077	SHPK	184.033	360.89	1.96101
HGLibA_63777	hsa-mir-7-3	98.6253	193.334	1.96029
HGLibA_51981	TSPYL2	224.703	440.206	1.95906
HGLibA_19637	GOLGA7B	114.893	225.06	1.95886
HGLibA_20248	GRHL1	115.91	227.043	1.95879
HGLibA_54246	WFDC10A	251.139	491.762	1.95813
HGLibA_32082	NLK	330.446	646.429	1.95623
HGLibA_00698	ACVR2B	218.603	427.317	1.95477
HGLibA_11343	CSF3R	1.01676	1.98291	1.95023
HGLibA_61898	hsa-mir-548al	1.01676	1.98291	1.95023
HGLibA_17840	FOXD4L1	12.2011	23.7949	1.95023
HGLibA_59927	hsa-mir-4304	72.1897	140.787	1.95023
HGLibA_01589	ALDH9A1	102.692	200.274	1.95023
HGLibA_20174	GPX2	16.2681	31.7266	1.95023
HGLibA_60711	hsa-mir-4651	16.2681	31.7266	1.95023
HGLibA_40143	RAI2	16.2681	31.7266	1.95023
HGLibA_47654	STX6	67.1059	130.872	1.95023
HGLibA_44497	SLC19A1	31.5194	61.4702	1.95023
HGLibA_15371	EPS15L1	37.62	73.3677	1.95023
HGLibA_62061	hsa-mir-548s	5.08378	9.91455	1.95023
HGLibA_65350	NonTargetingControlGuideForHuman_0967	5.08378	9.91455	1.95023
HGLibA_58580	hsa-mir-3131	11.1843	21.812	1.95023
HGLibA_35103	PANK3	58.9718	115.009	1.95023
HGLibA_63661	hsa-mir-6869	47.7875	93.1968	1.95023
HGLibA_62517	hsa-mir-606	32.5362	63.4531	1.95023
HGLibA_48198	TAF10	32.5362	63.4531	1.95023
HGLibA_32230	NOA1	49.821	97.1626	1.95023
HGLibA_39648	PXDN	34.5697	67.4189	1.95023
HGLibA_46241	SOX14	17.2849	33.7095	1.95023
HGLibA_55921	ZNF398	17.2849	33.7095	1.95023
HGLibA_08302	CD24	21.3519	41.6411	1.95023
HGLibA_51943	TSPAN6	27.4524	53.5386	1.95023
HGLibA_41503	RNF13	70.1562	136.821	1.95023
HGLibA_63124	hsa-mir-6743	45.754	89.231	1.95023
HGLibA_05258	C12orf50	133.195	259.761	1.95023
HGLibA_13317	DLEC1	26.4357	51.5557	1.95023
HGLibA_40429	RBBP4	309.094	602.805	1.95023
HGLibA_08679	CDH4	22.3686	43.624	1.95023
HGLibA_44148	SIGLEC7	22.3686	43.624	1.95023
HGLibA_08930	CEACAM19	20.3351	39.6582	1.95023
HGLibA_25778	KRTAP4-9	8.13405	15.8633	1.95023
HGLibA_60091	hsa-mir-4426	113.877	222.086	1.95023
HGLibA_40737	RDH12	55.9216	109.06	1.95023
HGLibA_02329	AP3M1	71.1729	138.804	1.95023
HGLibA_11991	CYB5B	7.11729	13.8804	1.95023
HGLibA_39628	PVRL3	7.11729	13.8804	1.95023
HGLibA_54888	ZBTB43	71.1729	138.804	1.95023
HGLibA_48930	TEAD2	61.0054	118.975	1.95023
HGLibA_20816	HAGHL	139.296	271.659	1.95023
HGLibA_29272	MINA	249.105	484.822	1.94625
HGLibA_20557	GTF2H3	489.06	951.797	1.94618
HGLibA_10215	CMTM3	228.77	445.163	1.9459
HGLibA_40883	REV1	454.49	884.378	1.94587
HGLibA_31965	NIPAL4	193.184	375.761	1.9451
HGLibA_50996	TOP2B	135.229	262.736	1.9429
HGLibA_38531	PRKAR2B	114.893	223.077	1.9416
HGLibA_40059	RAD18	114.893	223.077	1.9416
HGLibA_48113	SZRD1	220.636	428.309	1.94125
HGLibA_50560	TMEM92	207.418	402.531	1.94067
HGLibA_07616	CCDC140	103.709	201.265	1.94067
HGLibA_40568	RBM48	95.5751	185.402	1.93986
HGLibA_24777	KIAA1549	92.5248	179.453	1.93952
HGLibA_20561	GTF2H5	335.529	650.395	1.93841
HGLibA_22465	HYPK	299.943	580.993	1.93701
HGLibA_50834	TNIP1	71.1729	137.812	1.9363
HGLibA_46124	SOCS1	272.491	527.454	1.93568
HGLibA_15175	ENPP4	68.1226	131.864	1.93568
HGLibA_21937	HOXB4	337.563	653.369	1.93555
HGLibA_65363	NonTargetingControlGuideForHuman_0980	66.0891	127.898	1.93523
HGLibA_03033	ARMC8	63.0389	121.949	1.9345
HGLibA_42646	SALL1	125.061	241.915	1.93438
HGLibA_44753	SLC25A46	120.994	233.983	1.93384
HGLibA_52125	TTC37	299.943	580.001	1.9337
HGLibA_02547	APOM	58.9718	114.017	1.93342
HGLibA_59363	hsa-mir-370	579.551	1119.35	1.93141
HGLibA_63866	hsa-mir-7159	50.8378	98.1541	1.93073
HGLibA_08128	CCNT2	101.676	196.308	1.93073
HGLibA_36055	PER1	49.821	96.1711	1.93033
HGLibA_26474	LIF	46.7708	90.2224	1.92903
HGLibA_63656	hsa-mir-6868	228.77	441.198	1.92856
HGLibA_14749	EIF2D	90.4913	174.496	1.92832
HGLibA_00490	ACOT8	177.932	343.043	1.92794
HGLibA_18722	GBF1	87.441	168.547	1.92756
HGLibA_53881	VTA1	208.435	401.539	1.92645
HGLibA_03567	ATP13A1	41.687	80.3079	1.92645
HGLibA_21181	HES2	40.6702	78.325	1.92585
HGLibA_00838	ADAMTS7	81.3405	156.65	1.92585
HGLibA_07811	CCDC6	115.91	223.077	1.92457
HGLibA_49680	TLX3	189.117	363.864	1.92402
HGLibA_22372	HTR2A	259.273	498.702	1.92346
HGLibA_05660	C19orf43	331.462	637.506	1.92331
HGLibA_08195	CCT2	73.2064	140.787	1.92315
HGLibA_50074	TMEM176B	36.6032	70.3933	1.92315
HGLibA_30280	MT1B	71.1729	136.821	1.92237
HGLibA_30395	MTHFSD	102.692	197.3	1.92127
HGLibA_18676	GATA5	197.251	378.736	1.92007
HGLibA_48071	SYT2	162.681	312.308	1.91976
HGLibA_42776	SATB1	65.0724	124.923	1.91976
HGLibA_42255	RRM2	350.781	673.198	1.91914
HGLibA_22769	IFT74	30.5027	58.4959	1.91773
HGLibA_10438	CNTRL	90.4913	173.505	1.91736
HGLibA_09052	CENPE	149.463	286.531	1.91707
HGLibA_21417	HIST1H2BC	266.39	510.599	1.91674
HGLibA_17253	FDFT1	202.334	387.659	1.91593
HGLibA_43500	SERP1	171.832	329.163	1.91561
HGLibA_03434	ATF2	283.675	543.317	1.91528
HGLibA_15091	EMX1	83.374	159.624	1.91456
HGLibA_53879	VSX2	27.4524	52.5471	1.91412
HGLibA_34060	OR4S1	108.793	208.206	1.91378
HGLibA_55767	ZNF30	161.664	309.334	1.91344
HGLibA_45596	SMAP1	134.212	256.787	1.9133
HGLibA_50913	TNRC6A	80.3237	153.676	1.9132
HGLibA_62082	hsa-mir-548x-2	159.631	305.368	1.91297
HGLibA_54700	YME1L1	237.921	455.078	1.91273
HGLibA_45989	SNRPF	52.8713	101.128	1.91273
HGLibA_06242	C3orf38	232.837	445.163	1.91191
HGLibA_16975	FBXL13	25.4189	48.5813	1.91123
HGLibA_42349	RSPO3	200.301	382.702	1.91063
HGLibA_54868	ZBTB37	98.6253	188.376	1.91002
HGLibA_60297	hsa-mir-4472-2	48.8043	93.1968	1.9096
HGLibA_41794	RP2	24.4021	46.5984	1.9096
HGLibA_61284	hsa-mir-4795	120.994	231.009	1.90926
HGLibA_32419	NPC1	71.1729	135.829	1.90844
HGLibA_09772	CKLF-CMTM1	164.714	314.291	1.9081
HGLibA_24915	KIF26A	253.172	482.839	1.90715
HGLibA_15908	FABP1	45.754	87.2481	1.90689
HGLibA_54971	ZC3H18	249.105	474.907	1.90645
HGLibA_02093	ANKRD39	67.1059	127.898	1.90591
HGLibA_10352	CNOT8	132.178	251.83	1.90523
HGLibA_64868	NonTargetingControlGuideForHuman_0485	132.178	251.83	1.90523
HGLibA_62782	hsa-mir-636	131.162	249.847	1.90488
HGLibA_17115	FBXO47	43.7205	83.2822	1.90488
HGLibA_38643	PRNP	108.793	207.214	1.90467
HGLibA_63448	hsa-mir-6818	86.4243	164.582	1.90434
HGLibA_39837	RAB21	170.815	325.197	1.9038
HGLibA_48974	TEKT2	252.155	479.864	1.90305
HGLibA_29412	MLLT10	104.726	199.282	1.9029
HGLibA_37006	PLCG2	103.709	197.3	1.90243
HGLibA_03128	ARSA	124.044	235.966	1.90228
HGLibA_11948	CXorf57	61.0054	116	1.90148
HGLibA_35029	PAIP1	161.664	307.351	1.90117
HGLibA_27106	LPO	179.966	342.052	1.90065
HGLibA_01427	AKAP2	159.631	303.385	1.90054
HGLibA_49781	TMCO1	116.927	222.086	1.89936
HGLibA_52572	UBE2A	251.139	476.89	1.89891
HGLibA_25862	KSR1	38.6367	73.3677	1.89891
HGLibA_48051	SYT11	38.6367	73.3677	1.89891
HGLibA_56164	ZNF526	151.497	287.522	1.89788
HGLibA_58815	hsa-mir-3180-4	37.62	71.3848	1.89752
HGLibA_29017	METTL7A	55.9216	106.086	1.89704
HGLibA_01071	ADRM1	18.3016	34.7009	1.89606
HGLibA_51115	TPD52L1	73.2064	138.804	1.89606
HGLibA_37872	PPFIA1	90.4913	171.522	1.89545
HGLibA_48109	SYTL5	126.078	238.941	1.89519
HGLibA_40056	RAD17	214.535	406.497	1.89478
HGLibA_56642	ZNF729	71.1729	134.838	1.89451
HGLibA_14788	EIF3I	52.8713	100.137	1.89398
HGLibA_10945	CPM	258.256	488.787	1.89265
HGLibA_59535	hsa-mir-3915	119.977	227.043	1.89239
HGLibA_52982	UMODL1	85.4075	161.607	1.89219
HGLibA_62856	hsa-mir-6501	68.1226	128.889	1.89202
HGLibA_23715	ITGA1	33.5529	63.4531	1.89113
HGLibA_02298	AP1S2	67.1059	126.906	1.89113
HGLibA_33817	OR2L13	99.6421	188.376	1.89053
HGLibA_40884	REV1	66.0891	124.923	1.89023
HGLibA_50045	TMEM168	264.357	499.693	1.89023
HGLibA_27400	LRRC59	82.3572	155.658	1.89004
HGLibA_11858	CXCL14	98.6253	186.394	1.88992
HGLibA_55529	ZNF175	16.2681	30.7351	1.88929
HGLibA_08165	CCR7	113.877	215.146	1.88929
HGLibA_26378	LGALS8	47.7875	90.2224	1.88799
HGLibA_43756	SFT2D3	47.7875	90.2224	1.88799
HGLibA_49927	TMEM131	47.7875	90.2224	1.88799
HGLibA_28969	METTL18	174.882	330.155	1.88787
HGLibA_18970	GFRA3	127.094	239.932	1.88782
HGLibA_39177	PSMD6	31.5194	59.4873	1.88732
HGLibA_59832	hsa-mir-4282	124.044	233.983	1.88629
HGLibA_30065	MRPS22	186.066	350.975	1.88629
HGLibA_20140	GPRIN1	262.323	494.736	1.88598
HGLibA_18077	FSD1	122.011	230.018	1.88522
HGLibA_04358	BCO2	15.2513	28.7522	1.88522
HGLibA_24528	KDM5C	30.5027	57.5044	1.88522
HGLibA_24683	KIAA1024L	30.5027	57.5044	1.88522
HGLibA_35261	PARVG	30.5027	57.5044	1.88522
HGLibA_40021	RABGGTB	15.2513	28.7522	1.88522
HGLibA_63231	hsa-mir-6767	76.2567	143.761	1.88522
HGLibA_10717	COPS3	333.496	628.583	1.88483
HGLibA_17256	FDPS	149.463	281.573	1.8839
HGLibA_14941	ELMOD2	133.195	250.838	1.88324
HGLibA_28185	MAP3K3	133.195	250.838	1.88324
HGLibA_51010	TOPBP1	161.664	304.377	1.88277
HGLibA_28144	MAP2K3	263.34	495.728	1.88246
HGLibA_51023	TOR1B	43.7205	82.2908	1.8822
HGLibA_23672	ISLR2	145.396	273.642	1.88204
HGLibA_61029	hsa-mir-4733	188.1	353.949	1.88171
HGLibA_35408	PCDH19	130.145	244.889	1.88167
HGLibA_03280	ASF1A	604.97	1138.19	1.8814
HGLibA_11478	CSTA	201.318	378.736	1.88128
HGLibA_61643	hsa-mir-5188	14.2346	26.7693	1.88058
HGLibA_44891	SLC2A8	14.2346	26.7693	1.88058
HGLibA_11388	CSNK1D	56.9383	107.077	1.88058
HGLibA_21237	HGD	71.1729	133.846	1.88058
HGLibA_30285	MT1F	71.1729	133.846	1.88058
HGLibA_21308	HIGD1B	82.3572	154.667	1.878
HGLibA_16805	FAM96B	68.1226	127.898	1.87746
HGLibA_22346	HTATIP2	230.804	433.266	1.87721
HGLibA_24781	KIAA1549L	53.8881	101.128	1.87664
HGLibA_00727	ADAM10	80.3237	150.701	1.87617
HGLibA_61096	hsa-mir-4750	199.284	373.779	1.87561
HGLibA_63403	hsa-mir-6806	118.96	223.077	1.87522
HGLibA_39161	PSMD13	13.2178	24.7864	1.87522
HGLibA_19095	GIMD1	39.6535	74.3591	1.87522
HGLibA_13375	DLX2	26.4357	49.5728	1.87522
HGLibA_21084	HEBP1	79.307	148.718	1.87522
HGLibA_43133	SDHA	169.798	318.257	1.87433
HGLibA_05504	C16orf93	90.4913	169.539	1.87354
HGLibA_45805	SMPD2	38.6367	72.3762	1.87325
HGLibA_38138	PPP2CB	64.0556	119.966	1.87284
HGLibA_12578	DCUN1D5	114.893	215.146	1.87257
HGLibA_53446	UTP20	50.8378	95.1797	1.87222
HGLibA_59114	hsa-mir-3620	202.334	378.736	1.87183
HGLibA_30433	MTMR6	63.0389	117.983	1.87159
HGLibA_44432	SLC16A14	63.0389	117.983	1.87159
HGLibA_25075	KLF5	221.653	414.428	1.86972
HGLibA_30194	MSH3	48.8043	91.2139	1.86897
HGLibA_50098	TMEM181	97.6086	182.428	1.86897
HGLibA_02143	ANKRD7	24.4021	45.6069	1.86897
HGLibA_61028	hsa-mir-4733	61.0054	114.017	1.86897
HGLibA_28981	METTL21C	169.798	317.266	1.86849
HGLibA_09528	CHPT1	241.988	452.104	1.86829
HGLibA_44496	SLC18B1	144.379	269.676	1.86783
HGLibA_38276	PRAME	47.7875	89.231	1.86724
HGLibA_40241	RAP2C	47.7875	89.231	1.86724
HGLibA_57055	ZSWIM7	129.128	240.924	1.86577
HGLibA_18026	FRMD7	57.9551	108.069	1.8647
HGLibA_51463	TRIM32	243.005	453.095	1.86455
HGLibA_41799	RPA1	206.401	384.685	1.86377
HGLibA_16107	FAM131B	102.692	191.351	1.86334
HGLibA_18835	GDA	102.692	191.351	1.86334
HGLibA_60106	hsa-mir-4430	102.692	191.351	1.86334
HGLibA_64435	NonTargetingControlGuideForHuman_0052	170.815	318.257	1.86317
HGLibA_08937	CEACAM3	113.877	212.171	1.86317
HGLibA_50007	TMEM154	68.1226	126.906	1.86291
HGLibA_28754	MED14	79.307	147.727	1.86272
HGLibA_20872	HAT1	90.4913	168.547	1.86258
HGLibA_30549	MUC5B	123.027	229.026	1.86159
HGLibA_39437	PTPN12	111.843	208.206	1.86159
HGLibA_62893	hsa-mir-6510	22.3686	41.6411	1.86159
HGLibA_29141	MGAT4A	133.195	247.864	1.86091
HGLibA_43091	SCYL3	77.2734	143.761	1.86042
HGLibA_58948	hsa-mir-320d-2	66.0891	122.94	1.86022
HGLibA_20768	H2AFZ	54.9048	102.12	1.85994
HGLibA_60048	hsa-mir-4330	54.9048	102.12	1.85994
HGLibA_08595	CDC7	339.596	631.557	1.85973
HGLibA_52346	TUSC2	142.346	264.719	1.85969
HGLibA_53357	USP39	578.534	1075.73	1.8594
HGLibA_64290	hsa-mir-92a-1	119.977	223.077	1.85933
HGLibA_65213	NonTargetingControlGuideForHuman_0830	65.0724	120.958	1.85882
HGLibA_09715	CINP	32.5362	60.4788	1.85882
HGLibA_25851	KRTAP9-9	32.5362	60.4788	1.85882
HGLibA_59600	hsa-mir-3935	130.145	241.915	1.85882
HGLibA_58073	hsa-mir-193a	249.105	463.01	1.85869
HGLibA_60963	hsa-mir-4716	86.4243	160.616	1.85846
HGLibA_20112	GPR97	160.647	298.428	1.85766
HGLibA_54548	XPA	363.999	676.172	1.85762
HGLibA_16496	FAM218A	288.759	536.377	1.85753
HGLibA_47245	ST3GAL4	106.759	198.291	1.85736
HGLibA_21893	HOXA1	21.3519	39.6582	1.85736
HGLibA_09736	CISH	116.927	217.129	1.85696
HGLibA_38246	PPY	116.927	217.129	1.85696
HGLibA_49382	THOP1	105.743	196.308	1.85647
HGLibA_24567	KHDRBS1	283.675	526.463	1.85587
HGLibA_41671	RNF38	63.0389	116.992	1.85587
HGLibA_00121	ABCA7	104.726	194.325	1.85556
HGLibA_21452	HIST1H2BO	83.374	154.667	1.8551
HGLibA_53034	UNC93A	312.144	579.01	1.85494
HGLibA_39843	RAB23	165.731	307.351	1.85452
HGLibA_16288	FAM175A	92.5248	171.522	1.85379
HGLibA_48682	TBXAS1	10.1676	18.8376	1.85272
HGLibA_62601	hsa-mir-6085	162.681	301.402	1.85272
HGLibA_19531	GNG7	40.6702	75.3506	1.85272
HGLibA_05767	C1orf131	111.843	207.214	1.85272
HGLibA_19576	GNPTG	20.3351	37.6753	1.85272
HGLibA_50092	TMEM18	272.491	504.651	1.85199
HGLibA_12423	DCAF12L2	99.6421	184.411	1.85073
HGLibA_28675	MDGA1	197.251	364.855	1.8497
HGLibA_07248	CARHSP1	88.4578	163.59	1.84936
HGLibA_58183	hsa-mir-2053	48.8043	90.2224	1.84866
HGLibA_58886	hsa-mir-3197	48.8043	90.2224	1.84866
HGLibA_07505	CCDC101	116.927	216.137	1.84848
HGLibA_01583	ALDH7A1	38.6367	71.3848	1.84759
HGLibA_59765	hsa-mir-4264	19.3184	35.6924	1.84759
HGLibA_25049	KLF12	19.3184	35.6924	1.84759
HGLibA_46725	SPIRE1	38.6367	71.3848	1.84759
HGLibA_49418	THUMPD2	19.3184	35.6924	1.84759
HGLibA_56701	ZNF77	173.865	321.231	1.84759
HGLibA_65092	NonTargetingControlGuideForHuman_0709	115.91	214.154	1.84759
HGLibA_53306	USP22	376.2	695.01	1.84745
HGLibA_49590	TKTL1	125.061	231.009	1.84717
HGLibA_28699	MDM4	86.4243	159.624	1.84698
HGLibA_55528	ZNF175	67.1059	123.932	1.84681
HGLibA_55700	ZNF266	143.363	264.719	1.8465
HGLibA_17123	FBXO6	76.2567	140.787	1.84622
HGLibA_27625	LUC7L3	76.2567	140.787	1.84622
HGLibA_39568	PTTG2	228.77	422.36	1.84622
HGLibA_15417	ERBB2IP	28.4692	52.5471	1.84576
HGLibA_21177	HES1	292.826	540.343	1.84527
HGLibA_13137	DHRS4	66.0891	121.949	1.84522
HGLibA_46451	SPATA21	188.1	347.009	1.84481
HGLibA_02416	APH1B	232.837	429.3	1.84378
HGLibA_25768	KRTAP4-5	287.742	530.428	1.84342
HGLibA_22464	HYPK	118.96	219.112	1.84189
HGLibA_46688	SPINK14	36.6032	67.4189	1.84189
HGLibA_17919	FOXN4	27.4524	50.5642	1.84189
HGLibA_28876	MEIS3	27.4524	50.5642	1.84189
HGLibA_01780	AMFR	155.564	286.531	1.84189
HGLibA_37294	PMCH	9.1508	16.8547	1.84189
HGLibA_36942	PLAC8	91.508	168.547	1.84189
HGLibA_44213	SIRPG	154.547	284.548	1.84117
HGLibA_52418	TXNDC17	272.491	501.676	1.84108
HGLibA_28820	MED9	344.68	634.531	1.84093
HGLibA_26099	LCE1A	171.832	316.274	1.8406
HGLibA_56162	ZNF524	162.681	299.419	1.84053
HGLibA_63852	hsa-mir-7156	153.53	282.565	1.84045
HGLibA_00704	ACY1	198.267	364.855	1.84022
HGLibA_50976	TOMM6	107.776	198.291	1.83984
HGLibA_36662	PIK3R6	269.44	495.728	1.83984
HGLibA_29234	MID1IP1	259.273	476.89	1.83934
HGLibA_41809	RPA4	71.1729	130.872	1.83879
HGLibA_11038	CPXM2	35.5865	65.436	1.83879
HGLibA_04691	BOLL	26.4357	48.5813	1.83772
HGLibA_57676	hsa-mir-1299	26.4357	48.5813	1.83772
HGLibA_28667	MDC1	385.35	707.899	1.83703
HGLibA_60643	hsa-mir-4634	147.43	270.667	1.83591
HGLibA_46862	SPSB2	51.8546	95.1797	1.83551
HGLibA_29808	MRAP	129.128	236.958	1.83506
HGLibA_11977	CYB561	119.977	220.103	1.83454
HGLibA_33923	OR4A15	136.245	249.847	1.8338
HGLibA_10951	CPN2	93.5415	171.522	1.83364
HGLibA_39805	RAB11FIP5	118.96	218.12	1.83355
HGLibA_53200	USP12	144.379	264.719	1.83349
HGLibA_35494	PCDHB2	76.2567	139.795	1.83322
HGLibA_19634	GOLGA7	25.4189	46.5984	1.83322
HGLibA_34987	PAF1	413.82	758.463	1.83284
HGLibA_07330	CASP9	168.781	309.334	1.83275
HGLibA_15873	F3	126.078	231.009	1.83227
HGLibA_16478	FAM214A	33.5529	61.4702	1.83204
HGLibA_20014	GPR3	167.765	307.351	1.83204
HGLibA_04473	BHLHB9	150.48	275.625	1.83164
HGLibA_61174	hsa-mir-4769	75.2399	137.812	1.83164
HGLibA_60671	hsa-mir-4642	225.72	413.437	1.83164
HGLibA_35010	PAGE2B	41.687	76.342	1.83132
HGLibA_03028	ARMC7	199.284	364.855	1.83083
HGLibA_56530	ZNF682	57.9551	106.086	1.83048
HGLibA_39987	RAB8B	198.267	362.873	1.83022
HGLibA_51385	TRHR	132.178	241.915	1.83022
HGLibA_56668	ZNF747	82.3572	150.701	1.82985
HGLibA_10492	COG8	279.608	511.591	1.82967
HGLibA_33285	ODF3	16.2681	29.7437	1.82834
HGLibA_29311	MISP	422.97	773.335	1.82834
HGLibA_54015	WDHD1	40.6702	74.3591	1.82834
HGLibA_15364	EPRS	48.8043	89.231	1.82834
HGLibA_58057	hsa-mir-1913	56.9383	104.103	1.82834
HGLibA_53706	VN1R5	56.9383	104.103	1.82834
HGLibA_21541	HIST2H3A	24.4021	44.6155	1.82834
HGLibA_19942	GPR155	81.3405	148.718	1.82834
HGLibA_05573	C17orf75	72.1897	131.864	1.82663
HGLibA_45355	SLC7A13	184.033	336.103	1.82632
HGLibA_61954	hsa-mir-548ba	55.9216	102.12	1.82613
HGLibA_31110	NAP1L1	55.9216	102.12	1.82613
HGLibA_47631	STX18	55.9216	102.12	1.82613
HGLibA_08104	CCNI2	47.7875	87.2481	1.82575
HGLibA_13824	DPEP3	87.441	159.624	1.82551
HGLibA_60331	hsa-mir-4479	110.826	202.257	1.82499
HGLibA_02419	API5	165.731	302.394	1.8246
HGLibA_08380	CD4	31.5194	57.5044	1.82441
HGLibA_11183	CRKL	31.5194	57.5044	1.82441
HGLibA_05451	C16orf46	117.944	215.146	1.82414
HGLibA_20281	GRIK1	125.061	228.035	1.82339
HGLibA_47939	SYDE1	250.122	456.069	1.82339
HGLibA_44550	SLC22A14	23.3854	42.6326	1.82304
HGLibA_14469	EDN1	116.927	213.163	1.82304
HGLibA_32960	NUDT18	178.949	326.189	1.8228
HGLibA_24152	KCNAB3	427.037	778.292	1.82254
HGLibA_49674	TLX1NB	186.066	339.078	1.82235
HGLibA_59060	hsa-mir-3606	162.681	296.445	1.82225
HGLibA_15712	EWSR1	131.162	238.941	1.82173
HGLibA_59729	hsa-mir-4255	92.5248	168.547	1.82165
HGLibA_13239	DIO1	260.29	473.916	1.82072
HGLibA_59187	hsa-mir-365a	130.145	236.958	1.82072
HGLibA_38983	PRTN3	30.5027	55.5215	1.82022
HGLibA_09759	CKAP4	234.871	427.317	1.81937
HGLibA_59023	hsa-mir-342	52.8713	96.1711	1.81897
HGLibA_07509	CCDC102A	588.702	1070.77	1.81887
HGLibA_33529	OR10K1	128.111	232.992	1.81867
HGLibA_06689	C9orf152	254.189	462.018	1.81762
HGLibA_43997	SHBG	215.552	391.625	1.81684
HGLibA_38754	PRPS1	96.5918	175.488	1.8168
HGLibA_09635	CHST3	73.2064	132.855	1.8148
HGLibA_21698	HMGB4	329.429	597.847	1.8148
HGLibA_41052	RGS10	131.162	237.949	1.81417
HGLibA_30309	MTA1	50.8378	92.2053	1.81372
HGLibA_53025	UNC5D	123.027	223.077	1.81323
HGLibA_63266	hsa-mir-6773	72.1897	130.872	1.81289
HGLibA_04917	BTBD6	151.497	274.633	1.8128
HGLibA_14491	EEF1A1	302.993	549.266	1.8128
HGLibA_30290	MT1G	151.497	274.633	1.8128
HGLibA_01459	AKIRIN2	93.5415	169.539	1.81244
HGLibA_64153	hsa-mir-8078	100.659	182.428	1.81234
HGLibA_29381	MLH1	164.714	298.428	1.81179
HGLibA_34211	OR56A1	200.301	362.873	1.81164
HGLibA_60133	hsa-mir-4435-2	56.9383	103.111	1.81093
HGLibA_09252	CFC1B	14.2346	25.7778	1.81093
HGLibA_30701	MYF6	14.2346	25.7778	1.81093
HGLibA_50001	TMEM151A	14.2346	25.7778	1.81093
HGLibA_60105	hsa-mir-4430	149.463	270.667	1.81093
HGLibA_43251	SEC61A2	163.698	296.445	1.81093
HGLibA_51148	TPM3	35.5865	64.4446	1.81093
HGLibA_51583	TRIM64C	99.6421	180.445	1.81093
HGLibA_05794	C1orf173	135.229	244.889	1.81093
HGLibA_48172	TACR1	7.11729	12.8889	1.81093
HGLibA_49392	THRAP3	7.11729	12.8889	1.81093
HGLibA_54794	ZBED2	262.323	474.907	1.81039
HGLibA_28529	MBP	162.681	294.462	1.81006
HGLibA_62188	hsa-mir-5587	161.664	292.479	1.80918
HGLibA_57122	hsa-let-7e	154.547	279.59	1.8091
HGLibA_60520	hsa-mir-4519	118.96	215.146	1.80855
HGLibA_03797	ATPAF1	90.4913	163.59	1.8078
HGLibA_07845	CCDC69	145.396	262.736	1.80703
HGLibA_10143	CLTA	34.5697	62.4617	1.80683
HGLibA_60900	hsa-mir-4698	69.1394	124.923	1.80683
HGLibA_30789	MYLK3	344.68	622.634	1.80641
HGLibA_07154	CAPN13	62.0221	112.034	1.80636
HGLibA_43051	SCRN2	295.876	534.394	1.80614
HGLibA_64074	hsa-mir-8059	206.401	372.787	1.80613
HGLibA_28284	MAPK8	54.9048	99.1455	1.80577
HGLibA_57596	hsa-mir-1284	27.4524	49.5728	1.80577
HGLibA_45367	SLC7A4	82.3572	148.718	1.80577
HGLibA_59587	hsa-mir-3928	185.05	334.12	1.80557
HGLibA_35052	PAK6	130.145	234.975	1.80549
HGLibA_33029	NUP160	102.692	185.402	1.80541
HGLibA_30656	MYBPC3	513.462	927.011	1.80541
HGLibA_43246	SEC61A1	225.72	407.488	1.80528
HGLibA_57573	hsa-mir-128-1	170.815	308.343	1.80513
HGLibA_21058	HDHD3	115.91	209.197	1.80482
HGLibA_38217	PPP6C	346.714	625.608	1.80439
HGLibA_25250	KLK15	107.776	194.325	1.80305
HGLibA_27721	LYPD4	87.441	157.641	1.80283
HGLibA_24535	KDM6B	309.094	557.198	1.80268
HGLibA_65064	NonTargetingControlGuideForHuman_0681	113.877	205.231	1.80222
HGLibA_51201	TPSG1	127.094	229.026	1.80201
HGLibA_49783	TMCO2	46.7708	84.2737	1.80185
HGLibA_56056	ZNF471	46.7708	84.2737	1.80185
HGLibA_01293	AHCYL2	286.725	516.548	1.80154
HGLibA_49736	TMA7	59.9886	108.069	1.80149
HGLibA_15015	EMC4	86.4243	155.658	1.8011
HGLibA_49397	THRSP	86.4243	155.658	1.8011
HGLibA_41719	RNMT	185.05	333.129	1.80021
HGLibA_63575	hsa-mir-6851	13.2178	23.7949	1.80021
HGLibA_63792	hsa-mir-7108	13.2178	23.7949	1.80021
HGLibA_22659	IFNA10	39.6535	71.3848	1.80021
HGLibA_50326	TMEM254	39.6535	71.3848	1.80021
HGLibA_17868	FOXF2	66.0891	118.975	1.80021
HGLibA_61342	hsa-mir-486-2	66.0891	118.975	1.80021
HGLibA_04372	BCS1L	210.468	378.736	1.79949
HGLibA_02197	ANP32A	269.44	484.822	1.79937
HGLibA_20126	GPRC5A	708.679	1275.01	1.79914
HGLibA_49746	TMBIM6	203.351	365.847	1.79909
HGLibA_26385	LGALS9B	190.133	342.052	1.79901
HGLibA_55132	ZDHHC9	308.077	554.223	1.79898
HGLibA_19488	GNB1L	661.908	1190.74	1.79895
HGLibA_02000	ANKRD13A	58.9718	106.086	1.79892
HGLibA_53430	UTP11L	104.726	188.376	1.79876
HGLibA_13130	DHRS2	215.552	387.659	1.79845
HGLibA_28839	MEF2C	169.798	305.368	1.79842
HGLibA_63635	hsa-mir-6863	78.2902	140.787	1.79827
HGLibA_07370	CATSPERD	143.363	257.778	1.79809
HGLibA_46949	SREBF1	240.971	433.266	1.798
HGLibA_46962	SRF	97.6086	175.488	1.79787
HGLibA_31165	NAT1	32.5362	58.4959	1.79787
HGLibA_03979	B3GAT3	195.217	350.975	1.79787
HGLibA_12602	DDHD1	65.0724	116.992	1.79787
HGLibA_08129	CCNT2	149.463	268.684	1.79766
HGLibA_05883	C1orf63	136.245	244.889	1.79742
HGLibA_52758	UBR5	136.245	244.889	1.79742
HGLibA_29396	MLL2	71.1729	127.898	1.797
HGLibA_21074	HEATR4	19.3184	34.7009	1.79627
HGLibA_41682	RNF41	38.6367	69.4019	1.79627
HGLibA_49371	THOC3	19.3184	34.7009	1.79627
HGLibA_45019	SLC35G2	77.2734	138.804	1.79627
HGLibA_08978	CECR2	373.149	670.224	1.79613
HGLibA_64322	hsa-mir-937	102.692	184.411	1.79576
HGLibA_34288	OR5H1	147.43	264.719	1.79556
HGLibA_08224	CCZ1B	64.0556	115.009	1.79545
HGLibA_30250	MSS51	689.36	1237.34	1.7949
HGLibA_52576	UBE2B	185.05	332.137	1.79486
HGLibA_36804	PKD2L2	70.1562	125.915	1.79478
HGLibA_35938	PDPR	191.15	343.043	1.79463
HGLibA_00317	ABO	146.413	262.736	1.79448
HGLibA_31729	NEURL2	50.8378	91.2139	1.79421
HGLibA_09832	CLCN5	304.01	545.3	1.79369
HGLibA_09457	CHKA	94.5583	169.539	1.79296
HGLibA_52288	TUBB4B	94.5583	169.539	1.79296
HGLibA_14295	DZANK1	112.86	202.257	1.79211
HGLibA_33878	OR2T34	362.982	650.395	1.79181
HGLibA_36589	PIGT	43.7205	78.325	1.79149
HGLibA_38779	PRR14	93.5415	167.556	1.79125
HGLibA_47514	STK40	243.005	435.249	1.79111
HGLibA_21298	HIF1A	49.821	89.231	1.79103
HGLibA_47202	SSX2B	99.6421	178.462	1.79103
HGLibA_22920	IKBKB	173.865	311.317	1.79056
HGLibA_63473	hsa-mir-6824	310.111	555.215	1.79038
HGLibA_28894	MEP1A	296.893	531.42	1.78994
HGLibA_63062	hsa-mir-6727	228.77	409.471	1.78988
HGLibA_22194	HSD17B4	80.3237	143.761	1.78977
HGLibA_56148	ZNF518A	415.853	743.591	1.78811
HGLibA_23851	ITPKC	73.2064	130.872	1.78771
HGLibA_39494	PTPRCAP	18.3016	32.718	1.78771
HGLibA_39561	PTTG1	18.3016	32.718	1.78771
HGLibA_50357	TMEM27	18.3016	32.718	1.78771
HGLibA_38670	PROKR1	36.6032	65.436	1.78771
HGLibA_38036	PPP1R14A	213.519	381.71	1.78771
HGLibA_01768	AMELY	48.8043	87.2481	1.78771
HGLibA_07127	CANT1	286.725	512.582	1.78771
HGLibA_07792	CCDC50	286.725	512.582	1.78771
HGLibA_58059	hsa-mir-1914	128.111	229.026	1.78771
HGLibA_57677	hsa-mir-1299	24.4021	43.624	1.78771
HGLibA_31433	NDST4	24.4021	43.624	1.78771
HGLibA_15470	ERGIC2	163.698	292.479	1.7867
HGLibA_41800	RPA1	320.278	572.07	1.78617
HGLibA_61872	hsa-mir-548ae-2	90.4913	161.607	1.78589
HGLibA_26436	LHFPL3	168.781	301.402	1.78575
HGLibA_07390	CBFB	210.468	375.761	1.78536
HGLibA_46477	SPATA31A4	59.9886	107.077	1.78496
HGLibA_54497	XCL2	227.753	406.497	1.78481
HGLibA_25013	KISS1R	281.641	502.668	1.78478
HGLibA_07318	CASP6	101.676	181.436	1.78446
HGLibA_02063	ANKRD30B	203.351	362.873	1.78446
HGLibA_02964	ARL3	149.463	266.701	1.7844
HGLibA_22683	IFNA5	298.926	533.403	1.7844
HGLibA_64075	hsa-mir-8059	137.262	244.889	1.7841
HGLibA_62826	hsa-mir-646	220.636	393.608	1.78397
HGLibA_58734	hsa-mir-3164	208.435	371.796	1.78375
HGLibA_08188	CCSER1	202.334	360.89	1.78363
HGLibA_05292	C12orf73	160.647	286.531	1.7836
HGLibA_11613	CTDSPL	35.5865	63.4531	1.78307
HGLibA_34401	OR6C68	71.1729	126.906	1.78307
HGLibA_27610	LTK	29.4859	52.5471	1.78211
HGLibA_47192	SSUH2	29.4859	52.5471	1.78211
HGLibA_06477	C6orf222	111.843	199.282	1.7818
HGLibA_19167	GJB4	223.686	398.565	1.7818
HGLibA_34271	OR5C1	82.3572	146.735	1.78169
HGLibA_10647	COLQ	158.614	282.565	1.78146
HGLibA_09438	CHI3L1	129.128	230.018	1.78131
HGLibA_31990	NKAIN1	46.7708	83.2822	1.78065
HGLibA_37309	PMFBP1	204.368	363.864	1.78044
HGLibA_07274	CASC3	81.3405	144.752	1.77959
HGLibA_62236	hsa-mir-5680	40.6702	72.3762	1.77959
HGLibA_23716	ITGA1	139.296	247.864	1.77941
HGLibA_30002	MRPL48	57.9551	103.111	1.77916
HGLibA_50481	TMEM63C	150.48	267.693	1.77893
HGLibA_64893	NonTargetingControlGuideForHuman_0510	404.669	719.796	1.77873
HGLibA_40806	REG4	248.088	441.198	1.77839
HGLibA_40660	RBX1	132.178	234.975	1.77771
HGLibA_51865	TSHZ2	229.787	408.48	1.77765
HGLibA_41561	RNF167	97.6086	173.505	1.77756
HGLibA_19864	GPR116	45.754	81.2993	1.77688
HGLibA_58460	hsa-mir-3064	74.2232	131.864	1.77658
HGLibA_50202	TMEM208	176.916	314.291	1.7765
HGLibA_25734	KRTAP27-1	256.222	455.078	1.7761
HGLibA_39585	PURA	62.0221	110.052	1.77439
HGLibA_57739	hsa-mir-1306	146.413	259.761	1.77417
HGLibA_19121	GIPC2	73.2064	129.881	1.77417
HGLibA_58887	hsa-mir-3197	117.944	209.197	1.7737
HGLibA_12593	DDB1	111.843	198.291	1.77294
HGLibA_27608	LTF	11.1843	19.8291	1.77294
HGLibA_35590	PCF11	100.659	178.462	1.77294
HGLibA_39294	PTEN	100.659	178.462	1.77294
HGLibA_12050	CYLD	89.4745	158.633	1.77294
HGLibA_06441	C6orf120	412.803	731.694	1.7725
HGLibA_33441	OPN5	83.374	147.727	1.77186
HGLibA_60485	hsa-mir-4510	183.016	324.206	1.77146
HGLibA_52515	UBA2	61.0054	108.069	1.77146
HGLibA_07645	CCDC151	49.821	88.2395	1.77113
HGLibA_37834	PPAPDC3	265.373	469.95	1.7709
HGLibA_43869	SGTA	127.094	225.06	1.77081
HGLibA_43613	SERTAD4	38.6367	68.4104	1.77061
HGLibA_13291	DKC1	170.815	302.394	1.7703
HGLibA_62264	hsa-mir-5687	142.346	251.83	1.76914
HGLibA_16064	FAM120C	158.614	280.582	1.76896
HGLibA_41481	RNF115	251.139	444.172	1.76863
HGLibA_09518	CHP1	76.2567	134.838	1.76821
HGLibA_57668	hsa-mir-1297	92.5248	163.59	1.76807
HGLibA_10226	CMTM7	250.122	442.189	1.76789
HGLibA_50050	TMEM17	16.2681	28.7522	1.7674
HGLibA_60233	hsa-mir-4457	130.145	230.018	1.7674
HGLibA_64984	NonTargetingControlGuideForHuman_0601	130.145	230.018	1.7674
HGLibA_35926	PDP1	65.0724	115.009	1.7674
HGLibA_42473	RUVBL1	172.849	305.368	1.76668
HGLibA_17446	FGFR3	161.664	285.539	1.76625
HGLibA_37971	PPM1E	53.8881	95.1797	1.76625
HGLibA_40006	RABEPK	215.552	380.719	1.76625
HGLibA_13041	DGAT2L6	37.62	66.4275	1.76575
HGLibA_23826	ITLN2	155.564	274.633	1.76541
HGLibA_12916	DEFB4B	58.9718	104.103	1.7653
HGLibA_06247	C3orf52	262.323	463.01	1.76504
HGLibA_11615	CTDSPL	101.676	179.453	1.76496
HGLibA_13986	DRP2	128.111	226.052	1.7645
HGLibA_03019	ARMC4	319.261	563.147	1.7639
HGLibA_03701	ATP6AP2	116.927	206.223	1.76369
HGLibA_17139	FBXW11	122.011	215.146	1.76334
HGLibA_18624	GAR1	122.011	215.146	1.76334
HGLibA_13344	DLGAP3	244.021	430.292	1.76334
HGLibA_20818	HAGHL	196.234	346.018	1.76329
HGLibA_43114	SDCCAG3	74.2232	130.872	1.76322
HGLibA_62581	hsa-mir-6080	100.659	177.47	1.76309
HGLibA_22864	IGJ	127.094	224.069	1.76301
HGLibA_53312	USP25	26.4357	46.5984	1.76271
HGLibA_18403	GABRR1	163.698	288.513	1.76248
HGLibA_06630	C8orf46	226.737	399.556	1.76221
HGLibA_11865	CXCL2	89.4745	157.641	1.76186
HGLibA_13220	DIAPH2	178.949	315.283	1.76186
HGLibA_30948	N4BP1	184.033	324.206	1.76167
HGLibA_53809	VPS53	31.5194	55.5215	1.7615
HGLibA_61744	hsa-mir-520c	94.5583	166.564	1.7615
HGLibA_47385	STAT2	330.446	581.984	1.76121
HGLibA_22694	IFNAR1	68.1226	119.966	1.76103
HGLibA_15187	ENSA	151.497	266.701	1.76044
HGLibA_62748	hsa-mir-627	78.2902	137.812	1.76027
HGLibA_61398	hsa-mir-4999	41.687	73.3677	1.75997
HGLibA_13111	DHODH	312.144	549.266	1.75966
HGLibA_61243	hsa-mir-4784	140.312	246.872	1.75945
HGLibA_10760	COQ6	202.334	355.932	1.75913
HGLibA_54056	WDR26	113.877	200.274	1.75869
HGLibA_45939	SNRK	118.96	209.197	1.75854
HGLibA_34872	P2RY11	206.401	362.873	1.75809
HGLibA_07889	CCDC84	154.547	271.659	1.75778
HGLibA_20550	GTF2H2C	169.798	298.428	1.75754
HGLibA_59824	hsa-mir-4280	349.764	614.702	1.75748
HGLibA_52157	TTC8	87.441	153.676	1.75748
HGLibA_55483	ZNF140	235.887	414.428	1.75689
HGLibA_26610	LIPF	143.363	251.83	1.75659
HGLibA_63442	hsa-mir-6816	199.284	349.984	1.7562
HGLibA_17322	FEZF2	122.011	214.154	1.75521
HGLibA_11852	CXCL12	15.2513	26.7693	1.75521
HGLibA_21092	HECTD1	15.2513	26.7693	1.75521
HGLibA_22537	IDE	15.2513	26.7693	1.75521
HGLibA_04005	B3GNT9	25.4189	44.6155	1.75521
HGLibA_37626	POLR3G	50.8378	89.231	1.75521
HGLibA_25719	KRTAP22-2	147.43	258.77	1.75521
HGLibA_05072	C10orf53	96.5918	169.539	1.75521
HGLibA_31126	NAPA	61.0054	107.077	1.75521
HGLibA_48477	TBC1D13	30.5027	53.5386	1.75521
HGLibA_55149	ZFAND2B	61.0054	107.077	1.75521
HGLibA_54950	ZC3H11A	20.3351	35.6924	1.75521
HGLibA_31410	NDP	248.088	435.249	1.75441
HGLibA_63796	hsa-mir-7109	243.005	426.326	1.75439
HGLibA_02934	ARL13B	515.495	904.207	1.75406
HGLibA_58511	hsa-mir-3117	115.91	203.248	1.7535
HGLibA_34970	PADI1	221.653	388.65	1.75342
HGLibA_49424	THY1	140.312	245.881	1.75238
HGLibA_40700	RCN1	135.229	236.958	1.75228
HGLibA_33549	OR10T2	65.0724	114.017	1.75216
HGLibA_43237	SEC24D	190.133	333.129	1.75208
HGLibA_55976	ZNF43	59.9886	105.094	1.7519
HGLibA_57932	hsa-mir-155	114.893	201.265	1.75176
HGLibA_40644	RBP7	329.429	577.027	1.7516
HGLibA_01454	AKIP1	149.463	261.744	1.75123
HGLibA_14843	EIF4G2	139.296	243.898	1.75094
HGLibA_50708	TNFAIP2	268.424	469.95	1.75078
HGLibA_02360	AP5S1	89.4745	156.65	1.75078
HGLibA_58999	hsa-mir-337	168.781	295.454	1.75051
HGLibA_56628	ZNF721	118.96	208.206	1.75021
HGLibA_15451	ERCC6L2	222.67	389.642	1.74987
HGLibA_58670	hsa-mir-3153	172.849	302.394	1.74947
HGLibA_14069	DTNBP1	64.0556	112.034	1.74902
HGLibA_58695	hsa-mir-3156-3	128.111	224.069	1.74902
HGLibA_34462	OR7A5	216.569	378.736	1.7488
HGLibA_33387	OMG	152.513	266.701	1.74871
HGLibA_29326	MKI67IP	58.9718	103.111	1.74848
HGLibA_21731	HMGXB3	147.43	257.778	1.74848
HGLibA_31411	NDP	147.43	257.778	1.74848
HGLibA_49816	TMED6	265.373	464.001	1.74848
HGLibA_05607	C18orf21	255.206	446.155	1.74822
HGLibA_38809	PRR20D	701.562	1226.43	1.74814
HGLibA_41730	RNPS1	53.8881	94.1882	1.74785
HGLibA_34299	OR5H2	102.692	179.453	1.74749
HGLibA_60739	hsa-mir-4658	73.2064	127.898	1.74708
HGLibA_11850	CXCL12	48.8043	85.2651	1.74708
HGLibA_53411	USP7	48.8043	85.2651	1.74708
HGLibA_55918	ZNF397	253.172	442.189	1.74659
HGLibA_55248	ZFPL1	111.843	195.317	1.74634
HGLibA_20321	GRIP1	126.078	220.103	1.74577
HGLibA_56822	ZNF823	184.033	321.231	1.74551
HGLibA_48861	TCTE3	140.312	244.889	1.74532
HGLibA_15437	ERCC3	551.082	961.711	1.74513
HGLibA_15250	EPB41L4A	115.91	202.257	1.74494
HGLibA_63897	hsa-mir-759	72.1897	125.915	1.74422
HGLibA_37046	PLD5	125.061	218.12	1.74411
HGLibA_59131	hsa-mir-363	119.977	209.197	1.74364
HGLibA_58420	hsa-mir-29c	100.659	175.488	1.74339
HGLibA_25692	KRTAP2-3	205.385	357.915	1.74266
HGLibA_48829	TCP1	124.044	216.137	1.74242
HGLibA_56312	ZNF582	257.239	448.138	1.7421
HGLibA_30228	MSMP	438.222	763.42	1.74209
HGLibA_57950	hsa-mir-16-2	90.4913	157.641	1.74206
HGLibA_61787	hsa-mir-525	346.714	603.796	1.74148
HGLibA_59539	hsa-mir-3916	14.2346	24.7864	1.74128
HGLibA_61282	hsa-mir-4794	14.2346	24.7864	1.74128
HGLibA_39085	PSMA6	28.4692	49.5728	1.74128
HGLibA_52400	TXN	189.117	329.163	1.74053
HGLibA_52512	UBA1	80.3237	139.795	1.7404
HGLibA_49586	TKT	160.647	279.59	1.7404
HGLibA_56034	ZNF460	373.149	649.403	1.74033
HGLibA_11492	CSTF3	66.0891	115.009	1.74021
HGLibA_06869	CACFD1	184.033	320.24	1.74012
HGLibA_57066	ZWILCH	184.033	320.24	1.74012
HGLibA_06148	C2orf54	103.709	180.445	1.73991
HGLibA_47336	STAMBP	870.343	1513.95	1.73949
HGLibA_35338	PBOV1	98.6253	171.522	1.73912
HGLibA_61557	hsa-mir-511	140.312	243.898	1.73825
HGLibA_03769	ATP7A	93.5415	162.599	1.73825
HGLibA_37629	POLR3GL	126.078	219.112	1.73791
HGLibA_56266	ZNF568	126.078	219.112	1.73791
HGLibA_09448	CHIC2	135.229	234.975	1.73761
HGLibA_21408	HIST1H2AM	120.994	210.188	1.73718
HGLibA_55522	ZNF17	274.524	476.89	1.73715
HGLibA_41812	RPAIN	316.211	549.266	1.73702
HGLibA_60548	hsa-mir-4523	32.5362	56.5129	1.73693
HGLibA_03524	ATM	97.6086	169.539	1.73693
HGLibA_35181	PARD3B	204.368	354.941	1.73677
HGLibA_11346	CSGALNACT1	190.133	330.155	1.73644
HGLibA_11169	CRISP2	306.044	531.42	1.73642
HGLibA_08681	CDH4	115.91	201.265	1.73639
HGLibA_12859	DEFB115	115.91	201.265	1.73639
HGLibA_35026	PAICS	41.687	72.3762	1.73618
HGLibA_46164	SOHLH2	92.5248	160.616	1.73592
HGLibA_55217	ZFP41	513.462	891.318	1.7359
HGLibA_00366	ACADL	152.513	264.719	1.73571
HGLibA_27364	LRRC45	110.826	192.342	1.73553
HGLibA_00672	ACTR6	179.966	312.308	1.73538
HGLibA_32155	NME1-NME2	96.5918	167.556	1.73468
HGLibA_42355	RSPRY1	308.077	534.394	1.73461
HGLibA_46187	SORCS2	197.251	342.052	1.7341
HGLibA_10099	CLPB	18.3016	31.7266	1.73354
HGLibA_32671	NREP	36.6032	63.4531	1.73354
HGLibA_20139	GPRIN1	27.4524	47.5898	1.73354
HGLibA_31955	NIPAL1	27.4524	47.5898	1.73354
HGLibA_13482	DNAH2	45.754	79.3164	1.73354
HGLibA_41873	RPL14	45.754	79.3164	1.73354
HGLibA_60388	hsa-mir-4492	9.1508	15.8633	1.73354
HGLibA_16264	FAM171A1	91.508	158.633	1.73354
HGLibA_61679	hsa-mir-5190	91.508	158.633	1.73354
HGLibA_51738	TRPC4AP	287.742	498.702	1.73316
HGLibA_42575	S100A9	177.932	308.343	1.73292
HGLibA_40055	RAD1	869.326	1506.02	1.7324
HGLibA_30820	MYO1A	95.5751	165.573	1.73239
HGLibA_35172	PAQR8	136.245	235.966	1.73192
HGLibA_61649	hsa-mir-5189	186.066	322.223	1.73176
HGLibA_50849	TNKS	167.765	290.496	1.73157
HGLibA_35410	PCDH19	199.284	345.026	1.73133
HGLibA_02326	AP3D1	149.463	258.77	1.73133
HGLibA_55020	ZCCHC17	180.983	313.3	1.73111
HGLibA_22421	HUNK	135.229	233.983	1.73028
HGLibA_34205	OR52R1	139.296	240.924	1.72959
HGLibA_38615	PRM3	139.296	240.924	1.72959
HGLibA_02957	ARL2	314.178	543.317	1.72933
HGLibA_43166	SDR42E1	277.574	479.864	1.72878
HGLibA_21869	HOMER3	67.1059	116	1.72862
HGLibA_53732	VPS13A	67.1059	116	1.72862
HGLibA_55307	ZGPAT	67.1059	116	1.72862
HGLibA_26009	LANCL3	44.7373	77.3335	1.72862
HGLibA_24572	KHDRBS3	22.3686	38.6667	1.72862
HGLibA_23806	ITIH1	339.596	586.941	1.72835
HGLibA_48189	TADA2B	169.798	293.471	1.72835
HGLibA_42827	SCAF4	634.456	1096.55	1.72833
HGLibA_38163	PPP2R3C	160.647	277.607	1.72805
HGLibA_57973	hsa-mir-181c	57.9551	100.137	1.72784
HGLibA_34667	OSBPL8	35.5865	61.4702	1.72735
HGLibA_55370	ZMAT2	119.977	207.214	1.72711
HGLibA_47940	SYDE1	204.368	352.958	1.72707
HGLibA_58284	hsa-mir-219b	159.631	275.625	1.72664
HGLibA_21944	HOXB6	101.676	175.488	1.72596
HGLibA_23573	IRF2	101.676	175.488	1.72596
HGLibA_63053	hsa-mir-6723	207.418	357.915	1.72557
HGLibA_29054	MFAP5	290.792	501.676	1.72521
HGLibA_39503	PTPRF	171.832	296.445	1.72521
HGLibA_27612	LTK	39.6535	68.4104	1.72521
HGLibA_56387	ZNF613	39.6535	68.4104	1.72521
HGLibA_12241	CYTH3	26.4357	45.6069	1.72521
HGLibA_32684	NRG4	26.4357	45.6069	1.72521
HGLibA_08697	CDHR1	281.641	485.813	1.72493
HGLibA_53334	USP32	123.027	212.171	1.72459
HGLibA_40659	RBX1	496.177	855.626	1.72444
HGLibA_03351	ASPH	96.5918	166.564	1.72442
HGLibA_19588	GNS	307.06	529.437	1.72421
HGLibA_65239	NonTargetingControlGuideForHuman_0856	70.1562	120.958	1.72412
HGLibA_30681	MYCT1	284.692	490.77	1.72387
HGLibA_56270	ZNF569	61.0054	105.094	1.72271
HGLibA_31690	NEMF	108.793	187.385	1.7224
HGLibA_57955	hsa-mir-17	404.669	696.993	1.72238
HGLibA_25191	KLHL34	143.363	246.872	1.72201
HGLibA_60778	hsa-mir-4666a	260.29	448.138	1.72169
HGLibA_08868	CDR2L	51.8546	89.231	1.72079
HGLibA_09876	CLDN2	259.273	446.155	1.72079
HGLibA_10669	COMMD5	69.1394	118.975	1.72079
HGLibA_14257	DYNLL2	69.1394	118.975	1.72079
HGLibA_55607	ZNF22	69.1394	118.975	1.72079
HGLibA_13661	DNASE1L3	263.34	453.095	1.72057
HGLibA_06516	C6orf99	159.631	274.633	1.72043
HGLibA_03876	AURKAIP1	107.776	185.402	1.72025
HGLibA_01195	AGL	98.6253	169.539	1.71902
HGLibA_09748	CITED4	81.3405	139.795	1.71864
HGLibA_53169	USF2	469.741	807.044	1.71806
HGLibA_07220	CARD11	21.3519	36.6838	1.71806
HGLibA_02841	ARHGEF26	85.4075	146.735	1.71806
HGLibA_44551	SLC22A15	170.815	293.471	1.71806
HGLibA_27640	LUZP2	174.882	300.411	1.71779
HGLibA_24608	KIAA0226L	89.4745	153.676	1.71753
HGLibA_40179	RAMP1	93.5415	160.616	1.71705
HGLibA_47310	STAB2	140.312	240.924	1.71705
HGLibA_52060	TTC17	97.6086	167.556	1.71661
HGLibA_57146	hsa-mir-1-2	101.676	174.496	1.7162
HGLibA_21658	HLTF	25.4189	43.624	1.7162
HGLibA_58246	hsa-mir-212	330.446	567.112	1.7162
HGLibA_52953	UHRF2	207.418	355.932	1.71601
HGLibA_64788	NonTargetingControlGuideForHuman_0405	105.743	181.436	1.71583
HGLibA_12452	DCAF6	186.066	319.249	1.71578
HGLibA_41743	ROBO4	54.9048	94.1882	1.71548
HGLibA_37204	PLLP	219.619	376.753	1.71548
HGLibA_46080	SNX3	139.296	238.941	1.71535
HGLibA_40910	RFC4	168.781	289.505	1.71526
HGLibA_27302	LRRC29	286.725	491.762	1.7151
HGLibA_63716	hsa-mir-6883	29.4859	50.5642	1.71486
HGLibA_27451	LRRFIP2	29.4859	50.5642	1.71486
HGLibA_52695	UBFD1	391.451	671.215	1.71468
HGLibA_59877	hsa-mir-4291	214.535	367.83	1.71454
HGLibA_23729	ITGA3	92.5248	158.633	1.71449
HGLibA_48696	TCEA1	226.737	388.65	1.71411
HGLibA_30288	MT1G	365.015	625.608	1.71392
HGLibA_37840	PPARD	167.765	287.522	1.71384
HGLibA_44629	SLC24A6	33.5529	57.5044	1.71384
HGLibA_29302	MIS12	213.519	365.847	1.71342
HGLibA_06254	C3orf58	37.62	64.4446	1.71304
HGLibA_42845	SCAMP4	325.362	557.198	1.71255
HGLibA_08114	CCNK	286.725	490.77	1.71164
HGLibA_20927	HBG2	245.038	419.386	1.71151
HGLibA_42405	RTN3	115.91	198.291	1.71073
HGLibA_24200	KCNG2	62.0221	106.086	1.71045
HGLibA_10720	COPS4	416.87	712.856	1.71002
HGLibA_43004	SCN8A	300.96	514.565	1.70975
HGLibA_48336	TARDBP	152.513	260.753	1.7097
HGLibA_33052	NUP37	205.385	350.975	1.70887
HGLibA_13559	DNAJB9	114.893	196.308	1.70861
HGLibA_35985	PDZD8	127.094	217.129	1.7084
HGLibA_51417	TRIM16	151.497	258.77	1.70809
HGLibA_57608	hsa-mir-1286	315.194	538.36	1.70803
HGLibA_14188	DUSP6	159.631	272.65	1.70801
HGLibA_08716	CDIPT	293.842	501.676	1.7073
HGLibA_08829	CDKN2A	342.647	584.959	1.70718
HGLibA_08661	CDH20	529.73	904.207	1.70692
HGLibA_10712	COPS2	562.266	959.729	1.70689
HGLibA_05779	C1orf158	162.681	277.607	1.70645
HGLibA_43672	SETMAR	52.8713	90.2224	1.70645
HGLibA_46537	SPATC1	52.8713	90.2224	1.70645
HGLibA_53171	USF2	52.8713	90.2224	1.70645
HGLibA_23294	ING5	215.552	367.83	1.70645
HGLibA_46730	SPN	256.222	437.232	1.70645
HGLibA_00720	ADAD1	36.6032	62.4617	1.70645
HGLibA_29522	MMP25	36.6032	62.4617	1.70645
HGLibA_31189	NAT8L	36.6032	62.4617	1.70645
HGLibA_58837	hsa-mir-3185	40.6702	69.4019	1.70645
HGLibA_14254	DYNLL1	4.06702	6.94019	1.70645
HGLibA_51252	TRAF3IP2	44.7373	76.342	1.70645
HGLibA_36388	PHF7	77.2734	131.864	1.70645
HGLibA_35256	PARVA	24.4021	41.6411	1.70645
HGLibA_39636	PWP2	223.686	381.71	1.70645
HGLibA_61730	hsa-mir-519e	20.3351	34.7009	1.70645
HGLibA_32897	NUB1	20.3351	34.7009	1.70645
HGLibA_35056	PAK7	154.547	263.727	1.70645
HGLibA_19572	GNPNAT1	190.133	324.206	1.70515
HGLibA_09838	CLCN7	472.791	806.053	1.70488
HGLibA_64569	NonTargetingControlGuideForHuman_0186	145.396	247.864	1.70475
HGLibA_26792	LOC100130539	141.329	240.924	1.7047
HGLibA_14230	DYNAP	120.994	206.223	1.7044
HGLibA_20671	GUF1	104.726	178.462	1.70409
HGLibA_11354	CSH2	306.044	521.505	1.70402
HGLibA_05367	C14orf39	92.5248	157.641	1.70377
HGLibA_27080	LPCAT4	421.954	718.805	1.70352
HGLibA_52206	TTLL5	76.2567	129.881	1.7032
HGLibA_03122	ARRDC4	132.178	225.06	1.7027
HGLibA_39240	PSTPIP2	179.966	306.36	1.70232
HGLibA_61899	hsa-mir-548al	55.9216	95.1797	1.70202
HGLibA_16666	FAM64A	215.552	366.838	1.70185
HGLibA_36495	PI4K2B	159.631	271.659	1.7018
HGLibA_16331	FAM184B	99.6421	169.539	1.70148
HGLibA_37434	PNRC1	99.6421	169.539	1.70148
HGLibA_29724	MPHOSPH10	195.217	332.137	1.70137
HGLibA_13179	DHX32	131.162	223.077	1.70078
HGLibA_44355	SLC11A2	43.7205	74.3591	1.70078
HGLibA_53599	VDAC1	385.35	655.352	1.70066
HGLibA_43991	SHARPIN	254.189	432.274	1.7006
HGLibA_28550	MC4R	39.6535	67.4189	1.7002
HGLibA_65211	NonTargetingControlGuideForHuman_0828	39.6535	67.4189	1.7002
HGLibA_05658	C19orf40	190.133	323.214	1.69994
HGLibA_10182	CMBL	75.2399	127.898	1.69986
HGLibA_29274	MINA	71.1729	120.958	1.69949
HGLibA_23466	IPO4	35.5865	60.4788	1.69949
HGLibA_45987	SNRPF	35.5865	60.4788	1.69949
HGLibA_56468	ZNF654	249.105	423.351	1.69949
HGLibA_16212	FAM160B2	173.865	295.454	1.69933
HGLibA_12528	DCST1	272.491	463.01	1.69918
HGLibA_47463	STK17A	169.798	288.513	1.69915
HGLibA_20512	GSX2	134.212	228.035	1.69907
HGLibA_27370	LRRC47	134.212	228.035	1.69907
HGLibA_52667	UBE2V1	134.212	228.035	1.69907
HGLibA_40821	RELL2	94.5583	160.616	1.69859
HGLibA_06873	CACHD1	126.078	214.154	1.69859
HGLibA_57259	hsa-mir-1199	31.5194	53.5386	1.69859
HGLibA_32411	NPBWR1	31.5194	53.5386	1.69859
HGLibA_50679	TMTC4	63.0389	107.077	1.69859
HGLibA_47593	STRN	153.53	260.753	1.69838
HGLibA_26198	LCP1	302.993	514.565	1.69827
HGLibA_12206	CYP4Z1	180.983	307.351	1.69824
HGLibA_06264	C3orf70	223.686	379.727	1.69759
HGLibA_54224	WDR93	27.4524	46.5984	1.69742
HGLibA_52416	TXNDC17	192.167	326.189	1.69742
HGLibA_64468	NonTargetingControlGuideForHuman_0085	407.719	692.036	1.69733
HGLibA_43897	SH2D4A	297.909	505.642	1.6973
HGLibA_35722	PDCD11	101.676	172.513	1.6967
HGLibA_22335	HSPE1	50.8378	86.2566	1.6967
HGLibA_25029	KLC2	74.2232	125.915	1.69644
HGLibA_18747	GBP7	148.446	251.83	1.69644
HGLibA_56601	ZNF708	218.603	370.804	1.69625
HGLibA_10237	CMTR2	378.233	641.471	1.69597
HGLibA_57589	hsa-mir-1283-1	163.698	277.607	1.69585
HGLibA_58910	hsa-mir-3201	23.3854	39.6582	1.69585
HGLibA_41948	RPL35A	46.7708	79.3164	1.69585
HGLibA_06487	C6orf47	116.927	198.291	1.69585
HGLibA_44220	SIRT2	178.949	303.385	1.69537
HGLibA_48653	TBX19	66.0891	112.034	1.6952
HGLibA_21831	HNRNPK	198.267	336.103	1.6952
HGLibA_60615	hsa-mir-4538	85.4075	144.752	1.69484
HGLibA_26426	LHFP	85.4075	144.752	1.69484
HGLibA_34088	OR51B5	85.4075	144.752	1.69484
HGLibA_39882	RAB33B	85.4075	144.752	1.69484
HGLibA_19774	GPC5	256.222	434.257	1.69484
HGLibA_65111	NonTargetingControlGuideForHuman_0728	104.726	177.47	1.69462
HGLibA_39844	RAB23	104.726	177.47	1.69462
HGLibA_37892	PPHLN1	310.111	525.471	1.69446
HGLibA_11825	CWF19L1	81.3405	137.812	1.69426
HGLibA_48968	TEK	100.659	170.53	1.69414
HGLibA_57720	hsa-mir-1302-8	19.3184	32.718	1.69362
HGLibA_50585	TMIGD1	19.3184	32.718	1.69362
HGLibA_26374	LGALS7B	73.2064	123.932	1.69291
HGLibA_51471	TRIM35	127.094	215.146	1.6928
HGLibA_55328	ZIC3	53.8881	91.2139	1.69265
HGLibA_44357	SLC12A1	192.167	325.197	1.69227
HGLibA_22463	HYPK	568.367	961.711	1.69206
HGLibA_57320	hsa-mir-1231	326.379	552.241	1.69202
HGLibA_49853	TMEM106A	118.96	201.265	1.69187
HGLibA_33944	OR4C13	84.3907	142.77	1.69177
HGLibA_05214	C11orf93	318.245	538.36	1.69166
HGLibA_12418	DCAF12	249.105	421.368	1.69153
HGLibA_39704	PYROXD1	99.6421	168.547	1.69153
HGLibA_45511	SLIT3	240.971	407.488	1.69102
HGLibA_36457	PHPT1	206.401	348.992	1.69084
HGLibA_57206	hsa-mir-1178	236.904	400.548	1.69076
HGLibA_21820	HNRNPF	400.602	677.164	1.69037
HGLibA_43842	SGOL1	106.759	180.445	1.6902
HGLibA_31783	NFATC3	15.2513	25.7778	1.6902
HGLibA_39326	PTGES	30.5027	51.5557	1.6902
HGLibA_55386	ZMPSTE24	76.2567	128.889	1.6902
HGLibA_57023	ZSCAN32	475.842	804.07	1.68978
HGLibA_07902	CCDC86	87.441	147.727	1.68945
HGLibA_44477	SLC17A7	144.379	243.898	1.68929
HGLibA_41935	RPL30	258.256	436.24	1.68918
HGLibA_45351	SLC7A11	501.261	846.703	1.68915
HGLibA_62500	hsa-mir-602	68.1226	115.009	1.68826
HGLibA_15741	EXOC3L1	253.172	427.317	1.68785
HGLibA_42641	SAG	211.485	356.924	1.6877
HGLibA_10455	COA6	52.8713	89.231	1.6877
HGLibA_59283	hsa-mir-3682	26.4357	44.6155	1.6877
HGLibA_34804	OVOL2	143.363	241.915	1.68744
HGLibA_20884	HAUS4	90.4913	152.684	1.68728
HGLibA_62939	hsa-mir-6516	37.62	63.4531	1.68669
HGLibA_49285	THAP1	75.2399	126.906	1.68669
HGLibA_20261	GRIA1	199.284	336.103	1.68655
HGLibA_09909	CLDN8	259.273	437.232	1.68638
HGLibA_44663	SLC25A19	259.273	437.232	1.68638
HGLibA_16778	FAM86C1	48.8043	82.2908	1.68614
HGLibA_36468	PHYH	48.8043	82.2908	1.68614
HGLibA_19453	GNAI2	97.6086	164.582	1.68614
HGLibA_04081	BAG3	168.781	284.548	1.68589
HGLibA_11423	CSRNP1	397.552	670.224	1.68588
HGLibA_44485	SLC18A1	302.993	510.599	1.68518
HGLibA_02878	ARHGEF9	209.452	352.958	1.68515
HGLibA_51706	TRNAU1AP	336.546	567.112	1.6851
HGLibA_44863	SLC2A13	115.91	195.317	1.68507
HGLibA_29477	MMP1	183.016	308.343	1.68478
HGLibA_38080	PPP1R26	33.5529	56.5129	1.68429
HGLibA_41634	RNF217	33.5529	56.5129	1.68429
HGLibA_22631	IFIT3	190.133	320.24	1.68429
HGLibA_55724	ZNF280A	44.7373	75.3506	1.68429
HGLibA_58181	hsa-mir-2052	134.212	226.052	1.68429
HGLibA_48581	TBCB	543.964	916.105	1.68413
HGLibA_03127	ARSA	253.172	426.326	1.68394
HGLibA_18557	GALNT3	390.434	657.335	1.6836
HGLibA_49588	TKTL1	237.921	400.548	1.68353
HGLibA_03835	ATXN1L	312.144	525.471	1.68343
HGLibA_05803	C1orf185	200.301	337.095	1.68294
HGLibA_22682	IFNA5	240.971	405.505	1.6828
HGLibA_17355	FGD5	229.787	386.667	1.68272
HGLibA_19658	GOLPH3	110.826	186.394	1.68185
HGLibA_14365	EBLN1	269.44	453.095	1.68162
HGLibA_54051	WDR25	206.401	347.009	1.68123
HGLibA_52057	TTC16	58.9718	99.1455	1.68123
HGLibA_34877	P2RY12	224.703	377.744	1.68108
HGLibA_27157	LRFN3	136.245	229.026	1.68098
HGLibA_63079	hsa-mir-6731	106.759	179.453	1.68091
HGLibA_22924	IKBKE	106.759	179.453	1.68091
HGLibA_30079	MRPS27	77.2734	129.881	1.68079
HGLibA_34488	OR7G3	77.2734	129.881	1.68079
HGLibA_46619	SPEM1	202.334	340.069	1.68073
HGLibA_51429	TRIM21	327.395	550.258	1.68071
HGLibA_17149	FBXW5	209.452	351.967	1.68042
HGLibA_56946	ZNRF4	209.452	351.967	1.68042
HGLibA_13311	DLC1	161.664	271.659	1.68039
HGLibA_40723	RCVRN	246.055	413.437	1.68026
HGLibA_06515	C6orf99	66.0891	111.043	1.6802
HGLibA_04018	B4GALNT3	337.563	567.112	1.68002
HGLibA_20414	GSDMD	120.994	203.248	1.67982
HGLibA_39225	PSPH	194.2	326.189	1.67965
HGLibA_54397	WNT9B	18.3016	30.7351	1.67937
HGLibA_57228	hsa-mir-1184-1	109.81	184.411	1.67937
HGLibA_57805	hsa-mir-136	446.356	749.54	1.67924
HGLibA_08948	CEACAM6	263.34	442.189	1.67916
HGLibA_31608	NEDD8	226.737	380.719	1.67912
HGLibA_17781	FOLH1	171.832	288.513	1.67905
HGLibA_51096	TP73	449.406	754.497	1.67888
HGLibA_07039	CALML6	181.999	305.368	1.67785
HGLibA_37355	PNLIP	181.999	305.368	1.67785
HGLibA_06119	C2orf27B	138.279	232	1.67777
HGLibA_02846	ARHGEF3	94.5583	158.633	1.67762
HGLibA_39096	PSMB10	290.792	487.796	1.67747
HGLibA_15713	EWSR1	247.072	414.428	1.67736
HGLibA_03422	ATAT1	25.4189	42.6326	1.6772
HGLibA_65004	NonTargetingControlGuideForHuman_0621	279.608	468.958	1.6772
HGLibA_18929	GEN1	159.631	267.693	1.67695
HGLibA_63289	hsa-mir-6779	134.212	225.06	1.6769
HGLibA_09204	CERS2	115.91	194.325	1.67652
HGLibA_08753	CDK19	90.4913	151.693	1.67632
HGLibA_18715	GBAS	90.4913	151.693	1.67632
HGLibA_65379	NonTargetingControlGuideForHuman_0996	32.5362	54.53	1.67598
HGLibA_24442	KCTD19	191.15	320.24	1.67533
HGLibA_52399	TXN	79.307	132.855	1.6752
HGLibA_38275	PRAME	39.6535	66.4275	1.6752
HGLibA_03295	ASH2L	252.155	422.36	1.675
HGLibA_59442	hsa-mir-378d-2	140.312	234.975	1.67466
HGLibA_55206	ZFP36L1	46.7708	78.325	1.67466
HGLibA_64852	NonTargetingControlGuideForHuman_0469	233.854	391.625	1.67466
HGLibA_00816	ADAMTS18	93.5415	156.65	1.67466
HGLibA_50272	TMEM236	114.893	192.342	1.67409
HGLibA_06503	C6orf62	61.0054	102.12	1.67395
HGLibA_39980	RAB7A	190.133	318.257	1.67386
HGLibA_50642	TMPRSS4	129.128	216.137	1.67382
HGLibA_07938	CCDC96	75.2399	125.915	1.67351
HGLibA_40487	RBM14-RBM4	1195.7	2000.76	1.67329
HGLibA_47086	SRSF7	96.5918	161.607	1.67309
HGLibA_37217	PLP1	257.239	430.292	1.67273
HGLibA_49597	TLCD2	271.474	454.086	1.67267
HGLibA_47892	SVOP	146.413	244.889	1.6726
HGLibA_51002	TOP3B	153.53	256.787	1.67255
HGLibA_60490	hsa-mir-4512	56.9383	95.1797	1.67163
HGLibA_52428	TXNDC9	56.9383	95.1797	1.67163
HGLibA_64661	NonTargetingControlGuideForHuman_0278	149.463	249.847	1.67163
HGLibA_50547	TMEM8A	21.3519	35.6924	1.67163
HGLibA_09511	CHODL	192.167	321.231	1.67163
HGLibA_15979	FAM102A	64.0556	107.077	1.67163
HGLibA_27051	LPA	49.821	83.2822	1.67163
HGLibA_11867	CXCL2	113.877	190.359	1.67163
HGLibA_21795	HNRNPA1L2	28.4692	47.5898	1.67163
HGLibA_64707	NonTargetingControlGuideForHuman_0324	7.11729	11.8975	1.67163
HGLibA_24730	KIAA1257	259.273	433.266	1.67108
HGLibA_54943	ZC2HC1C	283.675	473.916	1.67063
HGLibA_38029	PPP1R13B	138.279	231.009	1.6706
HGLibA_12074	CYP1B1	88.4578	147.727	1.67003
HGLibA_33577	OR11H4	229.787	383.693	1.66978
HGLibA_41328	RIPPLY1	148.446	247.864	1.66972
HGLibA_28832	MEF2BNB	74.2232	123.932	1.66972
HGLibA_09962	CLEC2A	335.529	560.172	1.66952
HGLibA_58046	hsa-mir-1910	67.1059	112.034	1.66952
HGLibA_13766	DOK1	628.355	1048.96	1.66937
HGLibA_38284	PRAMEF11	179.966	300.411	1.66927
HGLibA_07350	CASZ1	211.485	352.958	1.66895
HGLibA_16902	FASTKD1	52.8713	88.2395	1.66895
HGLibA_18531	GALNT10	105.743	176.479	1.66895
HGLibA_16539	FAM229A	45.754	76.342	1.66853
HGLibA_64652	NonTargetingControlGuideForHuman_0269	45.754	76.342	1.66853
HGLibA_03982	B3GNT1	137.262	229.026	1.66853
HGLibA_24788	KIAA1586	291.809	486.804	1.66823
HGLibA_25173	KLHL29	115.91	193.334	1.66796
HGLibA_44239	SIVA1	147.43	245.881	1.66778
HGLibA_52352	TUSC5	217.586	362.873	1.66772
HGLibA_62627	hsa-mir-6090	108.793	181.436	1.66772
HGLibA_45970	SNRPB2	70.1562	116.992	1.66759
HGLibA_53825	VRK1	234.871	391.625	1.66741
HGLibA_38588	PRKRIP1	31.5194	52.5471	1.66713
HGLibA_25254	KLK3	269.44	449.129	1.6669
HGLibA_14668	EHD2	136.245	227.043	1.66643
HGLibA_15923	FABP5	80.3237	133.846	1.66634
HGLibA_22003	HOXD8	443.306	738.634	1.6662
HGLibA_44717	SLC25A35	338.58	564.138	1.66619
HGLibA_06928	CACNG1	48.8043	81.2993	1.66582
HGLibA_64368	hsa-mir-96	146.413	243.898	1.66582
HGLibA_49468	TIGD3	73.2064	121.949	1.66582
HGLibA_40826	RELT	261.306	435.249	1.66567
HGLibA_20291	GRIK4	188.1	313.3	1.6656
HGLibA_28356	MARCKS	320.278	533.403	1.66544
HGLibA_22426	HUS1	90.4913	150.701	1.66537
HGLibA_30606	MX2	125.061	208.206	1.66483
HGLibA_52186	TTLL1	41.687	69.4019	1.66483
HGLibA_53701	VN1R2	41.687	69.4019	1.66483
HGLibA_57316	hsa-mir-1229	184.033	306.36	1.6647
HGLibA_14674	EHD4	58.9718	98.1541	1.66442
HGLibA_53206	USP14	169.798	282.565	1.66412
HGLibA_39983	RAB7L1	110.826	184.411	1.66396
HGLibA_29756	MPP4	266.39	443.18	1.66365
HGLibA_59368	hsa-mir-3714	318.245	529.437	1.66362
HGLibA_58743	hsa-mir-3166	103.709	172.513	1.66343
HGLibA_00268	ABHD17C	172.849	287.522	1.66343
HGLibA_33011	NUMB	34.5697	57.5044	1.66343
HGLibA_52789	UBXN4	51.8546	86.2566	1.66343
HGLibA_65153	NonTargetingControlGuideForHuman_0770	328.412	546.292	1.66343
HGLibA_03803	ATPBD4	255.206	424.343	1.66275
HGLibA_37032	PLCZ1	310.111	515.557	1.66249
HGLibA_36375	PHF23	240.971	400.548	1.66222
HGLibA_24440	KCTD19	89.4745	148.718	1.66213
HGLibA_49495	TIMM10B	226.737	376.753	1.66163
HGLibA_47959	SYN2	127.094	211.18	1.6616
HGLibA_25154	KLHL21	192.167	319.249	1.66131
HGLibA_26122	LCE2B	219.619	364.855	1.66131
HGLibA_43995	SHB	119.977	199.282	1.661
HGLibA_17298	FERMT2	92.5248	153.676	1.66091
HGLibA_36874	PLA2G12B	102.692	170.53	1.66059
HGLibA_51710	TRNP1	170.815	283.556	1.66002
HGLibA_21598	HLA-B	228.77	379.727	1.65986
HGLibA_62396	hsa-mir-575	354.848	588.924	1.65965
HGLibA_43606	SERTAD2	259.273	430.292	1.65961
HGLibA_40073	RAD23B	231.82	384.685	1.65941
HGLibA_35672	PCSK2	57.9551	96.1711	1.65941
HGLibA_53969	WBP1	115.91	192.342	1.65941
HGLibA_27553	LSMD1	126.078	209.197	1.65927
HGLibA_49342	THEM5	108.793	180.445	1.65861
HGLibA_31496	NDUFAF6	139.296	231.009	1.65841
HGLibA_02940	ARL14EP	309.094	512.582	1.65834
HGLibA_57294	hsa-mir-1224	159.631	264.719	1.65832
HGLibA_49180	TFIP11	159.631	264.719	1.65832
HGLibA_24414	KCTD10	431.104	714.839	1.65816
HGLibA_21886	HOPX	373.149	618.668	1.65796
HGLibA_36760	PITRM1	40.6702	67.4189	1.6577
HGLibA_14983	ELP4	10.1676	16.8547	1.6577
HGLibA_59594	hsa-mir-3929	10.1676	16.8547	1.6577
HGLibA_11296	CRYZL1	30.5027	50.5642	1.6577
HGLibA_25275	KLKB1	132.178	219.112	1.6577
HGLibA_18945	GFI1B	61.0054	101.128	1.6577
HGLibA_42370	RTCA	565.316	936.925	1.65735
HGLibA_14278	DYRK2	257.239	426.326	1.65731
HGLibA_62274	hsa-mir-569	226.737	375.761	1.65726
HGLibA_61678	hsa-mir-5190	433.138	717.814	1.65724
HGLibA_47196	SSX1	186.066	308.343	1.65716
HGLibA_50797	TNFSF10	155.564	257.778	1.65706
HGLibA_33174	NXT1	135.229	224.069	1.65696
HGLibA_35971	PDZD11	260.29	431.283	1.65694
HGLibA_25370	KPNA6	125.061	207.214	1.6569
HGLibA_41086	RGS21	114.893	190.359	1.65683
HGLibA_48160	TACC1	503.294	833.814	1.65671
HGLibA_30541	MUC21	273.507	453.095	1.65661
HGLibA_35941	PDRG1	128.111	212.171	1.65615
HGLibA_60921	hsa-mir-4705	117.944	195.317	1.65602
HGLibA_13903	DPT	141.329	233.983	1.65559
HGLibA_62157	hsa-mir-5579	43.7205	72.3762	1.65543
HGLibA_57618	hsa-mir-1288	164.714	272.65	1.65529
HGLibA_00804	ADAMTS14	120.994	200.274	1.65524
HGLibA_26607	LIPE	77.2734	127.898	1.65513
HGLibA_18667	GATA2	245.038	405.505	1.65487
HGLibA_27299	LRRC28	124.044	205.231	1.6545
HGLibA_32151	NME1	90.4913	149.71	1.65441
HGLibA_48692	TCAP	90.4913	149.71	1.65441
HGLibA_11458	CST5	194.2	321.231	1.65412
HGLibA_62732	hsa-mir-623	80.3237	132.855	1.65399
HGLibA_61945	hsa-mir-548ay	184.033	304.377	1.65393
HGLibA_23042	IL1F10	150.48	248.855	1.65374
HGLibA_45067	SLC38A3	324.345	536.377	1.65372
HGLibA_03951	B3GALNT2	70.1562	116	1.65346
HGLibA_56373	ZNF608	70.1562	116	1.65346
HGLibA_39598	PUS10	163.698	270.667	1.65346
HGLibA_24042	KANSL2	187.083	309.334	1.65346
HGLibA_28408	MAST4	23.3854	38.6667	1.65346
HGLibA_57347	hsa-mir-124-1	116.927	193.334	1.65346
HGLibA_29759	MPP5	143.363	236.958	1.65286
HGLibA_19184	GJC3	133.195	220.103	1.65249
HGLibA_60809	hsa-mir-4673	183.016	302.394	1.65228
HGLibA_52519	UBA3	805.271	1330.53	1.65228
HGLibA_25195	KLHL35	149.463	246.872	1.65173
HGLibA_25973	LAMC3	152.513	251.83	1.6512
HGLibA_22621	IFIH1	245.038	404.514	1.65082
HGLibA_34708	OSTC	155.564	256.787	1.65069
HGLibA_62648	hsa-mir-6125	168.781	278.599	1.65065
HGLibA_05861	C1orf50	79.307	130.872	1.6502
HGLibA_19733	GPAT2	79.307	130.872	1.6502
HGLibA_05056	C10orf131	105.743	174.496	1.6502
HGLibA_26175	LCN15	52.8713	87.2481	1.6502
HGLibA_56728	ZNF778	26.4357	43.624	1.6502
HGLibA_59953	hsa-mir-431	230.804	380.719	1.64954
HGLibA_15048	EMILIN1	204.368	337.095	1.64945
HGLibA_21375	HIST1H2AA	260.29	429.3	1.64932
HGLibA_13805	DOT1L	151.497	249.847	1.64919
HGLibA_45071	SLC38A4	167.765	276.616	1.64883
HGLibA_23142	IL34	111.843	184.411	1.64883
HGLibA_53343	USP35	223.686	368.821	1.64883
HGLibA_31734	NEUROD1	154.547	254.804	1.64872
HGLibA_62282	hsa-mir-5691	157.597	259.761	1.64826
HGLibA_47947	SYF2	114.893	189.368	1.64821
HGLibA_07927	CCDC92	72.1897	118.975	1.64808
HGLibA_11605	CTDP1	232.837	383.693	1.6479
HGLibA_24682	KIAA1024L	363.999	599.83	1.64789
HGLibA_30213	MSL2	252.155	415.42	1.64747
HGLibA_62153	hsa-mir-5572	284.692	468.958	1.64725
HGLibA_50196	TMEM206	330.446	544.309	1.6472
HGLibA_11726	CTSO	75.2399	123.932	1.64716
HGLibA_47241	ST3GAL2	545.998	899.25	1.64698
HGLibA_11159	CRIPAK	199.284	328.172	1.64675
HGLibA_08395	CD47	329.429	542.326	1.64626
HGLibA_39835	RAB20	283.675	466.975	1.64616
HGLibA_18589	GALR2	32.5362	53.5386	1.64551
HGLibA_26659	LMAN1L	32.5362	53.5386	1.64551
HGLibA_61080	hsa-mir-4746	165.731	272.65	1.64513
HGLibA_49227	TGFBR2	149.463	245.881	1.64509
HGLibA_18917	GEMIN5	321.295	528.446	1.64474
HGLibA_60153	hsa-mir-4438	152.513	250.838	1.6447
HGLibA_35587	PCED1B	152.513	250.838	1.6447
HGLibA_43662	SETD8	152.513	250.838	1.6447
HGLibA_09152	CEP63	288.759	474.907	1.64465
HGLibA_21860	HOGA1	103.709	170.53	1.64431
HGLibA_23300	INHBA	139.296	229.026	1.64417
HGLibA_40759	RDX	123.027	202.257	1.644
HGLibA_62635	hsa-mir-611	35.5865	58.4959	1.64377
HGLibA_37411	PNPLA3	145.396	238.941	1.64338
HGLibA_25071	KLF4	74.2232	121.949	1.643
HGLibA_53949	WAS	167.765	275.625	1.64292
HGLibA_33239	OCA2	170.815	280.582	1.64261
HGLibA_61527	hsa-mir-5092	57.9551	95.1797	1.6423
HGLibA_55231	ZFP69	19.3184	31.7266	1.6423
HGLibA_60257	hsa-mir-4463	77.2734	126.906	1.6423
HGLibA_30407	MTM1	135.229	222.086	1.6423
HGLibA_36418	PHLDA1	135.229	222.086	1.6423
HGLibA_54650	YBX3	176.916	290.496	1.64201
HGLibA_41359	RLN3	80.3237	131.864	1.64165
HGLibA_59329	hsa-mir-3689d-2	263.34	432.274	1.64151
HGLibA_33294	ODF3L2	122.011	200.274	1.64145
HGLibA_40958	RFWD3	693.428	1138.19	1.6414
HGLibA_15435	ERCC2	430.088	705.916	1.64133
HGLibA_08908	CDY1B	638.523	1047.97	1.64124
HGLibA_38490	PRKAA1	41.687	68.4104	1.64105
HGLibA_60574	hsa-mir-4529	83.374	136.821	1.64105
HGLibA_30724	MYH3	320.278	525.471	1.64067
HGLibA_36641	PIK3CG	320.278	525.471	1.64067
HGLibA_12806	DEFA6	108.793	178.462	1.64038
HGLibA_43244	SEC31B	131.162	215.146	1.64031
HGLibA_18664	GATA1	153.53	251.83	1.64026
HGLibA_36143	PFDN4	89.4745	146.735	1.63997
HGLibA_44093	SHROOM3	137.262	225.06	1.63964
HGLibA_56101	ZNF496	229.787	376.753	1.63958
HGLibA_59280	hsa-mir-3682	140.312	230.018	1.63933
[truncated: 61,902 more rows]

## Sheet: Timepoint - 9 days
Table S1 - MAGeCK analyses of UVC-treated screen - Timepoint (9 days)
ID	RRA Score	p-value	FDR	Rank	# Good sgRNA
RAD9A	1.1657e-11	2.2749e-07	0.001238	1	3
RPA3	7.0289e-09	2.2749e-07	0.001238	2	3
RFWD3	3.7736e-08	2.2749e-07	0.001238	3	3
POLH	6.6198e-08	2.2749e-07	0.001238	4	2
C19orf43	2.4748e-07	1.1375e-06	0.004125	5	3
MAD2L2	3.7128e-07	1.1375e-06	0.004125	6	3
RPA1	5.6764e-07	1.5925e-06	0.00495	7	3
ATR	1.2027e-06	3.4124e-06	0.007426	8	3
DNAJC1	1.2628e-06	3.4124e-06	0.007426	9	2
XPA	1.2864e-06	3.4124e-06	0.007426	10	3
XPC	3.4396e-06	9.7822e-06	0.019352	11	3
HUS1	4.1782e-06	1.2057e-05	0.021706	12	3
RFC3	4.6325e-06	1.2967e-05	0.021706	13	3
ERCC3	6.3706e-06	1.9792e-05	0.030033	14	3
GTF2H3	6.6837e-06	2.0702e-05	0.030033	15	3
RAD1	7.255e-06	2.3887e-05	0.032324	16	2
RFC5	7.5494e-06	2.5252e-05	0.032324	17	3
REV3L	1.0462e-05	3.5717e-05	0.043179	18	3
HYPK	1.3309e-05	4.3906e-05	0.050287	19	3
ERCC5	1.7506e-05	5.4371e-05	0.051361	21	3
UBA3	1.7709e-05	5.4826e-05	0.051361	22	3
RBX1	1.8309e-05	5.6646e-05	0.051361	23	3
POLA1	1.8398e-05	5.6646e-05	0.051361	24	3
NDP	2.4014e-05	7.2116e-05	0.062772	25	3
PRIM1	3.7545e-05	0.00011306	0.092822	26	3
GTF2H5	3.9898e-05	0.00011807	0.092822	27	3
hsa-mir-1538	4.162e-05	0.00011943	0.092822	28	4
GNB1L	4.4459e-05	0.00013217	0.099181	29	2
PRR20D	6.0764e-05	0.00017858	0.129538	30	2
COPS8	7.3703e-05	0.00022044	0.154743	31	3
BCR	9.0815e-05	0.00027732	0.188583	32	3
RAD18	0.00011292	0.00035284	0.232673	33	3
C12orf50	0.00012105	0.00037468	0.236634	34	3
NFAT5	0.00012249	0.0003806	0.236634	35	2
PSD4	0.00014233	0.00044521	0.269114	36	2
hsa-mir-8059	0.00016048	0.00048615	0.285925	37	3
ERCC2	0.00016852	0.00051664	0.295857	38	2
SCAMP4	0.00019389	0.00058807	0.321322	39	2
HES1	0.00019615	0.0005949	0.321322	40	2
SHPK	0.00020147	0.00061128	0.321322	41	2
RRM2	0.00020918	0.00063084	0.321322	42	2
THBD	0.00021039	0.00063494	0.321322	43	3
LCP1	0.00029245	0.00085651	0.423605	44	2
CHEK1	0.00031114	0.0009011	0.435754	45	3
TADA1	0.00032457	0.00094069	0.443465	46	2
GTF2H2	0.00033846	0.00097891	0.443465	47	2
KCTD10	0.00034739	0.0010048	0.443465	48	3
UBE2N	0.0003518	0.0010153	0.443465	49	2
HSD11B2	0.00035368	0.0010189	0.443465	50	3
MXD4	0.00036339	0.0010449	0.445836	51	3
IFLTD1	0.0004031	0.001155	0.48334	52	3
TXN	0.00041355	0.0011873	0.487484	53	3
AKAP11	0.00043784	0.0012533	0.505041	54	3
MINA	0.00044916	0.0012765	0.505041	55	3
NCBP1	0.00048489	0.0013875	0.539162	56	2
HNRNPF	0.0005052	0.0014407	0.547557	57	2
NEURL2	0.00051939	0.0014844	0.547557	58	3
MYOD1	0.00052961	0.0015049	0.547557	59	3
hsa-mir-6773	0.00053241	0.0015117	0.547557	60	4
TTI1	0.00053939	0.0015349	0.547557	61	2
BRINP2	0.00059046	0.0016782	0.589029	62	3
CYP2S1	0.00060561	0.001721	0.594452	63	3
IRAK1BP1	0.0006188	0.0017629	0.596835	64	3
GNAI2	0.00063633	0.0018074	0.596835	65	3
CEP63	0.00063708	0.0018102	0.596835	66	3
HAGHL	0.00064932	0.0018507	0.601079	67	2
RPAIN	0.00067745	0.001928	0.616992	68	3
FAM218A	0.00074894	0.0021196	0.634057	69	3
IFNA5	0.00075435	0.0021419	0.634057	70	2
SMARCAL1	0.00079552	0.0022538	0.634057	71	3
N4BP1	0.00081742	0.0023129	0.634057	72	3
SYDE1	0.00081896	0.0023207	0.634057	73	2
VN1R5	0.00081952	0.0023252	0.634057	74	3
OR4D11	0.00083127	0.0023566	0.634057	76	3
CCNK	0.0008359	0.0023698	0.634057	77	2
hsa-mir-646	0.0008389	0.0023794	0.634057	78	4
ARSA	0.00084522	0.0023944	0.634057	79	2
MLH1	0.00084678	0.0023978	0.634057	80	3
USP7	0.00084715	0.0023994	0.634057	81	3
PCDH19	0.00086716	0.0024549	0.634057	82	2
MT1E	0.0008726	0.0024681	0.634057	83	3
SPATA2L	0.00088271	0.0025022	0.634057	84	3
SLC50A1	0.00088985	0.0025213	0.634057	85	3
FAM64A	0.00090059	0.0025541	0.634057	87	2
GAR1	0.00090534	0.0025641	0.634057	88	3
RIF1	0.00092159	0.0026128	0.638836	89	3
BTBD6	0.0009552	0.0026983	0.642972	91	2
MT1G	0.0009552	0.0026983	0.642972	90	2
SCAI	0.00096138	0.0027183	0.642972	92	2
NEDD8	0.00097766	0.0027661	0.647237	93	2
hsa-mir-101-1	0.0010317	0.0029121	0.674163	94	2
hsa-mir-3126	0.001051	0.0029622	0.67853	95	4
GPX5	0.0011005	0.0031092	0.698122	96	3
TTI2	0.001102	0.0031119	0.698122	97	2
GTF2H2C	0.0011142	0.0031519	0.699889	98	3
hsa-mir-212	0.0011394	0.0032206	0.704196	99	2
STAMBP	0.0011454	0.0032393	0.704196	100	3
hsa-mir-619	0.0011567	0.0032684	0.704196	101	3
TTC37	0.0011705	0.0033039	0.704863	102	3
PHLPP2	0.0011831	0.0033448	0.706671	103	3
CCNF	0.0012267	0.003464	0.718482	104	2
GTF2H4	0.0012417	0.0035082	0.720204	106	3
PLLP	0.0012572	0.003545	0.720968	107	3
CCR7	0.0012787	0.0035955	0.722007	108	2
HNRNPK	0.001294	0.0036342	0.722007	109	2
GATAD2A	0.0013006	0.0036497	0.722007	110	3
CCNT2	0.001323	0.0037097	0.727277	111	2
TKTL1	0.0013405	0.0037566	0.729889	112	3
TXNDC17	0.001372	0.0038358	0.735784	113	2
IRF9	0.0013968	0.0038986	0.735784	114	2
CLDN3	0.0014058	0.0039272	0.735784	115	2
EWSR1	0.0014259	0.0039809	0.735784	116	2
RPL35A	0.0014622	0.0040742	0.735784	117	3
XCL2	0.0014731	0.0040983	0.735784	118	3
CATSPERD	0.0014931	0.0041552	0.735784	119	2
RBM48	0.0015014	0.0041761	0.735784	120	2
C19orf40	0.001513	0.0042143	0.735784	121	3
TADA2B	0.0015159	0.0042211	0.735784	122	2
FAM194B	0.0015239	0.0042448	0.735784	123	2
CCDC84	0.0015367	0.0042798	0.735784	124	3
COPS4	0.0015683	0.0043581	0.735784	125	2
ANKRD26	0.0015767	0.0043813	0.735784	126	2
PHF8	0.0015871	0.0044081	0.735784	127	3
CDH4	0.0015932	0.0044241	0.735784	128	3
hsa-mir-6883	0.0015938	0.0044259	0.735784	129	4
SGCB	0.0016269	0.0045246	0.735784	131	2
hsa-mir-892b	0.001641	0.0045647	0.735784	132	2
KRTAP6-3	0.0016495	0.0045901	0.735784	133	3
CCDC101	0.0016517	0.0045965	0.735784	134	2
PIK3R6	0.0016525	0.0046006	0.735784	135	3
AP1G1	0.0016778	0.0046689	0.735784	136	2
OXSM	0.0016918	0.0047057	0.735784	137	3
FAM162B	0.0017113	0.0047508	0.735784	138	2
hsa-mir-3146	0.001719	0.0047726	0.735784	139	3
CPA6	0.0017196	0.0047735	0.735784	140	3
ZNF224	0.0017239	0.0047844	0.735784	141	3
ZCCHC16	0.0017461	0.0048427	0.735784	142	3
HP	0.0017589	0.0048854	0.735784	144	3
EP400	0.0017726	0.0049191	0.735784	145	3
CSRNP1	0.0017975	0.0049814	0.735784	146	3
EFNB2	0.001805	0.0049987	0.735784	147	2
RDH11	0.0018072	0.0050042	0.735784	148	3
FBXO36	0.0018198	0.0050438	0.736007	149	3
SLC38A3	0.0018295	0.0050733	0.736007	150	3
UNC119B	0.0018791	0.0052044	0.745082	152	3
CXCL14	0.0019853	0.0054933	0.775488	153	3
C11orf93	0.0020019	0.0055338	0.775488	155	2
KLHL21	0.002021	0.0055811	0.775488	156	2
IFT172	0.0020279	0.0056043	0.775488	157	3
TOPBP1	0.0020426	0.0056425	0.775488	158	2
SPON1	0.0020688	0.005709	0.775488	159	3
CNGA4	0.0020837	0.0057499	0.775488	160	2
FNDC7	0.0020861	0.0057554	0.775488	161	2
ENDOD1	0.0021233	0.0058532	0.775488	162	3
ZNF48	0.00213	0.0058732	0.775488	163	2
GAMT	0.0021325	0.0058787	0.775488	164	3
TBC1D30	0.002133	0.00588	0.775488	165	2
AHCY	0.0021537	0.0059319	0.777615	166	3
OR6S1	0.0021798	0.0060097	0.783097	167	2
KRTAP1-1	0.0022266	0.006143	0.795704	168	2
ZNF496	0.0022722	0.0062613	0.797551	169	3
ZCRB1	0.0022735	0.0062645	0.797551	170	2
COPS2	0.0022748	0.0062672	0.797551	171	2
ARL6	0.0023193	0.0063892	0.803669	173	3
TAS2R38	0.0023672	0.0065225	0.808452	174	3
GYPA	0.0023886	0.0065748	0.808452	175	3
MERTK	0.002414	0.006638	0.808452	176	2
PLXNA1	0.0024236	0.0066635	0.808452	177	3
CORO1C	0.0024556	0.0067409	0.808452	178	2
RNF182	0.0024597	0.0067573	0.808452	179	3
RAB23	0.0024632	0.0067682	0.808452	180	3
NUDT16L1	0.0024868	0.0068305	0.808452	181	3
OTP	0.0024949	0.0068528	0.808452	182	3
SOX6	0.0024967	0.0068605	0.808452	183	3
GTPBP2	0.0025139	0.0069083	0.808452	185	2
RPUSD1	0.0025219	0.0069261	0.808452	186	3
CTDSPL	0.002562	0.0070214	0.808452	188	3
COQ9	0.0025701	0.0070462	0.808452	189	3
ASF1A	0.0025792	0.0070735	0.808452	190	3
ZC2HC1C	0.002589	0.0071026	0.808452	191	2
CSRP2	0.0026013	0.0071331	0.808452	192	2
SRSF7	0.0026468	0.0072605	0.818627	193	3
hsa-mir-3714	0.0026957	0.0074054	0.830662	194	4
hsa-mir-892a	0.0027181	0.0074666	0.830996	195	2
MED9	0.0027341	0.0075062	0.830996	196	2
DKK3	0.0027418	0.0075257	0.830996	197	2
NAE1	0.002762	0.0075799	0.830996	198	3
FUK	0.0027886	0.0076559	0.830996	199	3
FAM229B	0.0027982	0.0076818	0.830996	200	3
CKLF-CMTM1	0.0028011	0.0076882	0.830996	201	2
C17orf97	0.0028355	0.0077769	0.830996	202	2
ZNF354A	0.0028433	0.0077928	0.830996	203	2
OXLD1	0.0028774	0.0078788	0.830996	204	2
GIMD1	0.0028804	0.0078833	0.830996	205	3
PET112	0.0028823	0.0078911	0.830996	206	2
AGPAT5	0.0029028	0.007942	0.830996	207	3
APOA4	0.0029059	0.0079493	0.830996	208	2
hsa-mir-6127	0.0029175	0.0079812	0.830996	209	3
hsa-let-7e	0.0029497	0.0080763	0.836893	210	2
MAP1B	0.0029837	0.0081673	0.842311	211	3
TNNI1	0.0030126	0.0082423	0.846044	212	2
RNF11	0.0030696	0.008392	0.849475	213	2
H1FX	0.003126	0.008539	0.849475	214	3
ZNF526	0.003128	0.0085426	0.849475	215	3
HCRTR1	0.0031632	0.0086391	0.849475	216	2
UFL1	0.0031683	0.0086495	0.849475	217	3
DHRS2	0.0031791	0.00868	0.849475	218	3
UBAP2L	0.0031836	0.0086969	0.849475	219	3
hsa-mir-6806	0.003184	0.0086978	0.849475	220	3
TTC16	0.0031875	0.0087069	0.849475	221	3
MTA3	0.0032008	0.0087415	0.849475	222	3
PTCHD3	0.0032304	0.008822	0.849475	223	3
hsa-mir-3121	0.0032343	0.0088288	0.849475	224	4
HERPUD1	0.0032376	0.0088402	0.849475	225	2
RNF217	0.0032381	0.008842	0.849475	226	3
MYO3A	0.0032664	0.0089244	0.849475	228	3
ZNF451	0.0032739	0.0089394	0.849475	229	2
DCHS1	0.0033378	0.0091041	0.857823	230	2
SPATA12	0.0033539	0.0091428	0.857823	231	3
SMAP1	0.0033562	0.0091455	0.857823	232	2
hsa-mir-542	0.003478	0.0094699	0.884439	233	4
GUCY2D	0.0035434	0.0096423	0.890493	234	3
EGR2	0.0035522	0.0096678	0.890493	235	3
GPRIN1	0.003556	0.0096769	0.890493	236	3
ESRP2	0.0035742	0.0097256	0.890493	237	2
OR1E1	0.0036154	0.0098225	0.890493	239	2
C9orf135	0.003625	0.0098439	0.890493	240	2
SEC22A	0.0036665	0.0099508	0.89331	242	3
CENPT	0.0036793	0.0099754	0.89331	243	3
OVOL2	0.0037147	0.010061	0.896698	244	2
NAP1L1	0.0037388	0.010118	0.896698	245	3
CCT2	0.0037664	0.010203	0.896698	246	3
hsa-mir-5193	0.0037714	0.010219	0.896698	247	3
LDLRAD3	0.0037716	0.010219	0.896698	248	2
TMEM126B	0.0038184	0.01034	0.903634	249	3
APPL2	0.0038381	0.010396	0.904891	250	3
RAB40AL	0.0038652	0.010468	0.907518	251	3
DCAF6	0.0039436	0.010676	0.914288	253	3
SMOC2	0.0039502	0.010696	0.914288	254	2
PPP1R1A	0.0040056	0.010835	0.921005	256	2
hsa-mir-1914	0.0040606	0.010984	0.922306	258	3
GMFG	0.0040992	0.011065	0.922306	259	2
KY	0.0041038	0.011074	0.922306	260	3
ENPP4	0.0041417	0.01116	0.922306	261	2
GOT2	0.0041424	0.011163	0.922306	262	3
ANKRD34A	0.0041519	0.011193	0.922306	263	2
RAD23B	0.0041689	0.011243	0.922306	264	2
FAM169A	0.0042236	0.011369	0.922306	266	3
UBE2B	0.0042271	0.011376	0.922306	267	2
CREB3L4	0.0042726	0.0115	0.922306	269	3
hsa-mir-4430	0.00428	0.011521	0.922306	270	2
SYT2	0.0042942	0.01155	0.922306	271	2
CCDC37	0.0043104	0.011591	0.922306	272	3
ZNF611	0.0043202	0.011621	0.922306	273	2
C17orf47	0.0043331	0.011655	0.922306	274	2
MLN	0.0043403	0.011679	0.922306	275	3
TMEM92	0.0043691	0.011755	0.922306	276	3
OVCA2	0.0043716	0.011762	0.922306	277	3
OR11H2	0.0043798	0.011783	0.922306	278	2
NEK4	0.0044266	0.011902	0.926442	279	2
ZMYM3	0.0044354	0.011925	0.926442	280	2
NDUFAF2	0.0044794	0.012035	0.926442	282	2
GPR97	0.0044847	0.012048	0.926442	283	2
HNRNPU	0.0045201	0.012158	0.929681	284	3
RASSF8	0.0045485	0.012242	0.929681	285	2
SHROOM3	0.0045656	0.012288	0.929681	286	3
DDB1	0.0045837	0.012336	0.929681	287	3
SLC5A3	0.0045841	0.012337	0.929681	288	3
HDDC2	0.0046092	0.012405	0.929681	289	2
ZNF454	0.0046272	0.012461	0.929681	290	3
CRYZL1	0.0046455	0.012505	0.929681	291	3
DUSP6	0.0047025	0.012632	0.929681	292	3
CDK5RAP2	0.0047063	0.012641	0.929681	293	2
PKD1L3	0.0047217	0.01268	0.929681	295	3
KCNV2	0.0047303	0.012702	0.929681	296	3
KRTAP7-1	0.0047481	0.012747	0.929681	297	3
ARIH1	0.0047498	0.012751	0.929681	298	3
RBM18	0.004768	0.012799	0.929681	299	3
HUNK	0.0048007	0.012883	0.929681	300	3
TGFBR2	0.004819	0.012936	0.929681	301	2
RUVBL1	0.00482	0.012938	0.929681	302	3
hsa-mir-5197	0.004848	0.013014	0.929681	303	4
PLEKHG7	0.0048954	0.01314	0.929681	304	3
WASF3	0.0049076	0.01317	0.929681	305	3
TAX1BP3	0.0049201	0.013202	0.929681	306	3
FMO1	0.0049205	0.013202	0.929681	307	3
VPS4A	0.004932	0.013238	0.929681	308	3
NTN5	0.0049565	0.013302	0.929681	310	3
FEZF2	0.0049627	0.01332	0.929681	311	2
MARCH5	0.0049775	0.01335	0.929681	312	3
DSG1	0.0050099	0.013428	0.929681	313	3
CDRT1	0.0050154	0.013447	0.929681	314	3
USP39	0.0050345	0.013497	0.929681	315	2
hsa-mir-5092	0.0050482	0.013533	0.929681	316	3
TRIM27	0.0050588	0.013558	0.929681	317	3
PDZD11	0.0050678	0.013586	0.929681	318	3
MSS51	0.005128	0.013737	0.934174	320	2
POLR3E	0.0051763	0.013864	0.934788	322	2
KLKB1	0.0051997	0.013933	0.934788	323	3
REV1	0.0052215	0.013985	0.934788	324	3
CYLD	0.0052272	0.013997	0.934788	325	3
SLCO1B1	0.0052315	0.01401	0.934788	326	3
ADAMTS5	0.0052562	0.014069	0.934788	327	2
KRTAP4-9	0.0052683	0.014103	0.934788	328	3
CXorf22	0.0052932	0.014147	0.934788	329	3
LYPD4	0.0053059	0.014176	0.934788	330	2
MARCO	0.0053618	0.01433	0.936111	331	2
RHBDD1	0.0053842	0.014389	0.936111	333	3
TAF5L	0.0054085	0.014458	0.936111	334	2
BET1	0.0054087	0.014458	0.936111	335	3
DIAPH2	0.0054098	0.014462	0.936111	336	2
WFDC6	0.0054395	0.01454	0.936111	337	2
NUDT8	0.0054408	0.014542	0.936111	338	2
SLC26A6	0.0054553	0.014583	0.936111	339	2
UBE2J2	0.005502	0.014708	0.941034	340	2
OR5M10	0.0055226	0.014776	0.941034	341	3
SLC2A8	0.005548	0.014835	0.941034	342	3
MYH7	0.0055487	0.014836	0.941034	343	3
PSMA8	0.0055914	0.01496	0.941034	344	3
BPY2C	0.0056246	0.015042	0.941034	345	2
TENC1	0.0056307	0.015057	0.941034	346	3
CCDC102A	0.0056422	0.01508	0.941034	347	2
FAM173A	0.0056433	0.015083	0.941034	348	3
ZNF540	0.0056483	0.015092	0.941034	349	2
AURKC	0.0056889	0.015195	0.941926	350	2
HRASLS	0.0056958	0.015211	0.941926	351	2
FBXL13	0.005709	0.015248	0.941926	352	3
TPRX1	0.0057225	0.01528	0.941926	353	3
LRCH1	0.0057824	0.015433	0.942731	354	2
NUP37	0.0057835	0.015436	0.942731	355	3
SPINK14	0.0057971	0.015473	0.942731	356	3
DEFB108B	0.005807	0.015497	0.942731	357	3
GPBAR1	0.0058191	0.015525	0.942731	358	3
TPD52L2	0.0058291	0.015553	0.942731	359	2
hsa-mir-4457	0.0058771	0.015676	0.944969	361	3
ANKFN1	0.0059229	0.015813	0.950482	362	3
KRTAP5-2	0.0059564	0.015902	0.950482	363	3
XDH	0.0060153	0.016053	0.950482	364	2
METRNL	0.006016	0.016056	0.950482	365	2
MAP2K3	0.0060296	0.016085	0.950482	367	2
GPR162	0.0060623	0.01617	0.950482	368	2
RND1	0.0060827	0.016226	0.950482	369	2
SYN2	0.0060909	0.01625	0.950482	370	3
FAM63A	0.0061032	0.016283	0.950482	371	2
IGFBP5	0.0061052	0.016287	0.950482	372	3
HAS2	0.0061075	0.016292	0.950482	373	3
KPNA2	0.0061562	0.016406	0.952012	374	3
CCT6A	0.0061791	0.016457	0.952012	375	3
GSG1	0.0062052	0.016534	0.952012	376	3
AIMP1	0.0062185	0.016565	0.952012	377	2
TNFSF12-TNFSF13	0.0062496	0.01665	0.952012	378	2
POMT2	0.0062964	0.016769	0.952012	379	2
PLOD2	0.0063537	0.016923	0.952012	380	3
CDHR1	0.0063726	0.016974	0.952012	381	2
C19orf54	0.0063851	0.017009	0.952012	382	2
VNN2	0.0064062	0.01706	0.952012	384	3
ALOX15	0.0064062	0.01706	0.952012	383	3
CHCHD6	0.0064145	0.017083	0.952012	385	2
MARVELD3	0.0064329	0.017136	0.952012	386	3
TUBA4A	0.0064365	0.017144	0.952012	387	3
METTL21A	0.0064508	0.017182	0.952012	388	3
NDRG4	0.0064654	0.017217	0.952012	390	3
CHRNA1	0.0064832	0.017261	0.952012	392	2
hsa-mir-5004	0.0064964	0.017297	0.952012	393	2
GPC5	0.0065284	0.017381	0.952012	395	2
DNAJC18	0.0065866	0.017525	0.952012	397	3
FECH	0.0065924	0.017537	0.952012	398	3
ADNP	0.0066561	0.017692	0.952012	402	2
KDM5B	0.0066818	0.017756	0.952012	404	2
CBR3	0.0067247	0.017884	0.952012	405	3
CERS2	0.006729	0.01789	0.952012	406	2
hsa-mir-3713	0.006749	0.017937	0.952012	407	4
hsa-mir-8088	0.0067709	0.017986	0.952012	408	3
MFHAS1	0.0067747	0.017996	0.952012	409	3
hsa-mir-3682	0.0067852	0.018025	0.952012	410	4
EIF3CL	0.0067893	0.018039	0.952012	411	3
LARP1	0.0068066	0.018083	0.952012	412	2
hsa-mir-3185	0.0068159	0.018108	0.952012	413	4
PTPN14	0.0068326	0.018141	0.952012	414	2
STK11	0.0068539	0.018194	0.952012	415	3
MYLK	0.0068586	0.018205	0.952012	416	3
GNG11	0.006927	0.018386	0.952012	418	3
GLYCTK	0.0069502	0.018445	0.952012	419	2
IL36G	0.0069885	0.018542	0.952012	420	3
PAM	0.0069962	0.018564	0.952012	421	3
CSNK2B	0.0069969	0.018566	0.952012	422	2
DTX3	0.0070025	0.018576	0.952012	423	2
MYBPC3	0.0070436	0.018699	0.952012	424	2
DDI2	0.0070487	0.018711	0.952012	425	3
C1QTNF5	0.0070539	0.018727	0.952012	426	3
SLITRK6	0.0070903	0.018819	0.952012	427	2
SCRN1	0.0071318	0.018922	0.952012	428	3
BCL2L12	0.0071553	0.018991	0.952012	430	3
NBPF3	0.0071675	0.019032	0.952012	431	3
C10orf131	0.0071727	0.019045	0.952012	432	3
hsa-mir-1913	0.007211	0.019143	0.952012	434	3
hsa-mir-3665	0.0072287	0.019186	0.952012	435	2
SCN8A	0.0072322	0.019197	0.952012	436	2
MBNL1	0.0073159	0.019407	0.952012	437	3
CXCL2	0.0073349	0.019452	0.952012	439	3
LILRB4	0.0073663	0.019521	0.952012	440	2
G6PD	0.0073704	0.019531	0.952012	441	2
CDH23	0.0073798	0.019557	0.952012	442	3
ERBB3	0.0074234	0.019678	0.952012	443	3
MTRNR2L4	0.0074638	0.019788	0.952012	444	2
WWTR1	0.0074654	0.019794	0.952012	445	2
ZNF629	0.0074835	0.019842	0.952012	446	2
DCAF12L2	0.0074881	0.019855	0.952012	447	2
SURF2	0.0075013	0.019886	0.952012	448	3
KIAA1191	0.0075104	0.019905	0.952012	449	2
hsa-mir-6818	0.0076314	0.02023	0.952012	452	3
PRAF2	0.0076427	0.020258	0.952012	453	2
USP16	0.0076451	0.020263	0.952012	454	3
NLK	0.0076505	0.020279	0.952012	455	2
CEACAM6	0.0076633	0.020313	0.952012	456	2
C1orf123	0.0076702	0.020327	0.952012	457	2
METTL14	0.0076898	0.02038	0.952012	458	3
MRAP	0.0076931	0.02039	0.952012	459	2
BICD1	0.0076971	0.020396	0.952012	460	2
TPD52L1	0.0077723	0.020586	0.952012	462	3
SLC36A4	0.0077905	0.020632	0.952012	463	2
METTL2B	0.0078249	0.020718	0.952012	464	3
ELMSAN1	0.007859	0.0208	0.952012	465	2
HAPLN3	0.0078637	0.020812	0.952012	466	2
NFE2L1	0.0078721	0.02083	0.952012	467	3
MNT	0.0078729	0.020831	0.952012	468	2
SERPINE3	0.0078759	0.020839	0.952012	469	3
CNNM4	0.0079149	0.020943	0.952012	471	3
BLM	0.0079541	0.021035	0.952012	472	3
CUL9	0.0079939	0.021139	0.952012	474	2
PAFAH2	0.0079986	0.02115	0.952012	475	2
OR2J2	0.0080238	0.021203	0.952012	476	3
H1FNT	0.0080759	0.021328	0.952012	477	2
INPP5E	0.0080904	0.021365	0.952012	478	3
hsa-mir-921	0.0081177	0.021437	0.952012	480	4
ODF3L2	0.0081205	0.021444	0.952012	481	2
GSX2	0.0081368	0.021487	0.952012	482	3
TAF4B	0.008171	0.021586	0.952012	483	3
hsa-mir-937	0.0081946	0.021638	0.952012	484	3
KLRC4	0.0082104	0.021676	0.952012	485	2
PTDSS2	0.0083037	0.021905	0.952012	486	2
KCTD18	0.0083213	0.021947	0.952012	487	3
CD74	0.0083532	0.022033	0.952012	488	3
DERA	0.0083957	0.022132	0.952012	489	3
ZBTB38	0.0084101	0.02217	0.952012	490	2
MED23	0.0084268	0.022204	0.952012	491	3
VWF	0.0084437	0.022247	0.952012	492	2
hsa-mir-33b	0.0084485	0.022261	0.952012	493	2
MISP	0.0084903	0.02238	0.952012	494	2
hsa-mir-618	0.00852	0.022451	0.952012	495	2
RDH13	0.008535	0.022487	0.952012	496	2
RBBP4	0.008537	0.022493	0.952012	497	2
MYOM3	0.0085546	0.022537	0.952012	498	3
SLC35G2	0.0085591	0.022546	0.952012	499	3
DOK4	0.0085654	0.022561	0.952012	500	3
LEPR	0.0085836	0.022607	0.952012	501	2
NCOA2	0.0086026	0.022656	0.952012	502	2
COX19	0.0086107	0.022677	0.952012	503	3
NR0B2	0.0086123	0.022681	0.952012	504	3
C16orf86	0.0087166	0.022951	0.952012	507	3
hsa-mir-6836	0.0087592	0.023059	0.952012	509	2
COL21A1	0.0087776	0.023109	0.952012	511	2
ERCC8	0.0088033	0.02317	0.952012	512	3
hsa-mir-1260b	0.0088221	0.023208	0.952012	514	3
hsa-mir-3199-2	0.0088354	0.023241	0.952012	515	3
ITPKC	0.0088854	0.023368	0.952012	516	2
RNF167	0.0088953	0.023392	0.952012	517	2
ARL13B	0.0089101	0.023428	0.952012	518	2
NASP	0.0089309	0.023474	0.952012	520	3
LY6G6C	0.0089567	0.023542	0.952012	522	2
TCAIM	0.0089622	0.023559	0.952012	523	3
hsa-mir-4263	0.008987	0.02362	0.952012	524	4
MMP2	0.0089896	0.023625	0.952012	525	3
ZNF41	0.0090033	0.023663	0.952012	526	2
hsa-mir-6895	0.0090077	0.02367	0.952012	527	3
CES4A	0.0090312	0.023724	0.952012	528	3
RBMS3	0.0090333	0.023727	0.952012	529	3
CSRP3	0.0090483	0.02376	0.952012	530	2
CLEC2D	0.00905	0.023763	0.952012	531	2
hsa-mir-345	0.0090604	0.023786	0.952012	532	3
CIT	0.0090689	0.023809	0.952012	533	3
hsa-mir-100	0.0090698	0.023812	0.952012	534	2
PBDC1	0.0090966	0.023882	0.952012	535	2
THEM5	0.009098	0.023884	0.952012	536	2
hsa-mir-6767	0.0090995	0.023888	0.952012	537	3
hsa-mir-3180-5	0.0091098	0.023913	0.952012	538	3
hsa-mir-6771	0.009132	0.023967	0.952012	539	2
MAN2B1	0.0091549	0.024027	0.952012	541	3
CLDN22	0.0091898	0.024112	0.952012	542	2
PRH2	0.0091919	0.024117	0.952012	543	3
EIF4G2	0.0092227	0.024198	0.952012	544	2
WDR35	0.0092277	0.02421	0.952012	545	2
ZFC3H1	0.0092393	0.024232	0.952012	547	3
SNIP1	0.0092921	0.024362	0.952012	548	3
DYNAP	0.0093733	0.024575	0.952012	549	3
PKD2L2	0.0094087	0.024672	0.952012	551	2
KIF3B	0.0094229	0.024707	0.952012	552	2
hsa-mir-32	0.0095074	0.02492	0.952012	553	2
USP22	0.0095162	0.024941	0.952012	554	3
TRPC1	0.0095354	0.024984	0.952012	555	2
MDC1	0.0095628	0.02504	0.952012	556	2
PGR	0.0095938	0.025123	0.952012	557	3
RB1CC1	0.0096426	0.025245	0.952012	558	3
SPTLC3	0.0096552	0.025283	0.952012	559	2
hsa-mir-3166	0.0096983	0.025385	0.952012	560	4
PRCD	0.0097023	0.025397	0.952012	561	3
COA6	0.0097026	0.025398	0.952012	562	2
BRSK2	0.0097087	0.025409	0.952012	563	3
ZFP41	0.0097492	0.025516	0.952012	564	2
CCT4	0.0097557	0.025535	0.952012	565	3
A4GNT	0.0097707	0.025572	0.952012	566	3
hsa-mir-885	0.0098141	0.025675	0.952012	567	2
QRSL1	0.0098272	0.025707	0.952012	568	2
SIRT3	0.0098363	0.025724	0.952012	569	3
VMO1	0.0098376	0.025728	0.952012	570	2
OR2G6	0.0098762	0.025814	0.952012	571	3
SPATA6L	0.0098841	0.025836	0.952012	572	3
CASP14	0.0098956	0.025866	0.952012	574	3
ADPGK	0.0099255	0.025934	0.952012	575	2
hsa-mir-1288	0.0099873	0.026083	0.952012	577	3
LGALS7B	0.0099976	0.02611	0.952012	578	3
CENPB	0.0099982	0.026113	0.952012	579	2
SLC25A22	0.010024	0.026172	0.952012	580	2
EPYC	0.010061	0.026271	0.952012	581	2
CHAF1A	0.010062	0.026273	0.952012	582	3
COPS3	0.010075	0.026303	0.952012	583	3
ZP3	0.010079	0.026313	0.952012	584	3
RFC4	0.010097	0.026354	0.952012	585	2
HOPX	0.010136	0.026445	0.952012	588	2
CBFA2T2	0.01014	0.026453	0.952012	589	3
DDB2	0.010169	0.026518	0.952012	590	2
PPAT	0.01017	0.026522	0.952012	591	2
GABARAPL1	0.010328	0.0269	0.952012	593	3
TMCO6	0.01033	0.026906	0.952012	594	3
C1orf227	0.010353	0.026961	0.952012	595	3
WDFY4	0.010445	0.027171	0.952012	598	2
ITK	0.010455	0.027194	0.952012	600	3
ADRA1B	0.010473	0.027238	0.952012	601	3
C17orf80	0.010482	0.027256	0.952012	602	2
PARP9	0.010495	0.027295	0.952012	603	2
EPM2AIP1	0.010514	0.027338	0.952012	604	2
ST8SIA3	0.01052	0.027352	0.952012	605	3
LMX1A	0.010537	0.027389	0.952012	606	3
ARMC10	0.010546	0.027413	0.952012	608	2
hsa-mir-6501	0.010577	0.027485	0.952012	609	3
ABTB1	0.010583	0.027502	0.952012	610	3
FBXO25	0.010645	0.027639	0.952012	612	3
hsa-mir-4772	0.010658	0.027672	0.952012	614	4
SPNS1	0.010701	0.02778	0.952012	616	3
SERPINB8	0.010707	0.027795	0.952012	617	2
SLC15A2	0.010712	0.027803	0.952012	618	2
ATF3	0.01072	0.027827	0.952012	619	3
AZIN1	0.010728	0.027843	0.952012	620	2
TGFBRAP1	0.01073	0.02785	0.952012	621	3
METRN	0.01075	0.0279	0.952012	622	2
PGGT1B	0.010774	0.027961	0.952012	623	2
LOC728392	0.010777	0.027964	0.952012	624	3
UBE2G1	0.010787	0.027987	0.952012	625	2
PABPC1	0.010807	0.028042	0.952012	626	3
HSP90AA1	0.010821	0.028078	0.952012	627	2
MAL2	0.010896	0.028251	0.952012	628	3
PPEF2	0.01096	0.02841	0.952012	629	2
KLF5	0.010982	0.028464	0.952012	630	2
RGMA	0.010995	0.028492	0.952012	631	3
FKBP7	0.011007	0.02852	0.952012	632	2
KLHL32	0.011061	0.028659	0.952012	633	3
ZNF22	0.011079	0.028711	0.952012	634	3
RAB6B	0.011091	0.028741	0.952012	635	3
CYP4Z1	0.011128	0.028833	0.952012	637	3
PRKACG	0.011149	0.02888	0.952012	639	2
FAM174A	0.011149	0.02888	0.952012	640	2
hsa-mir-128-1	0.011171	0.028931	0.952012	641	3
ATAD3B	0.011189	0.028987	0.952012	642	3
ZNF19	0.011206	0.029038	0.952012	644	2
BCL2L15	0.01121	0.029049	0.952012	645	3
RARB	0.01124	0.029108	0.952012	646	3
PIK3CG	0.011267	0.029168	0.952012	647	3
RSPRY1	0.01128	0.029194	0.952012	648	3
CAV2	0.01128	0.029194	0.952012	649	3
STEAP1B	0.011307	0.02927	0.952012	651	3
TMEM160	0.011319	0.029302	0.952012	652	3
LCAT	0.011339	0.02935	0.952012	653	3
TC2N	0.011352	0.029386	0.952012	654	3
SERPINA12	0.011356	0.029394	0.952012	655	3
BRAF	0.011377	0.029444	0.952012	656	2
hsa-mir-4693	0.011383	0.029458	0.952012	657	2
ATF1	0.011433	0.029575	0.952012	659	3
NKX2-1	0.011434	0.029578	0.952012	660	3
hsa-mir-141	0.011485	0.029707	0.952012	662	3
TMEM240	0.011494	0.029727	0.952012	663	2
PIGF	0.011497	0.029736	0.952012	664	3
LRRFIP1	0.011499	0.029739	0.952012	665	2
LTK	0.011509	0.029762	0.952012	666	3
C9orf142	0.01151	0.029766	0.952012	667	2
NCDN	0.011549	0.02987	0.952012	668	2
PRG4	0.011563	0.029899	0.952012	669	3
C11orf52	0.011586	0.029958	0.952012	671	3
TBCB	0.011612	0.030029	0.952012	672	2
RFX5	0.011618	0.030047	0.952012	673	3
ARHGEF11	0.011624	0.030064	0.952012	674	3
TBC1D26	0.011629	0.030077	0.952012	675	3
RAD17	0.011688	0.030213	0.952012	677	3
CYB5B	0.011698	0.030236	0.952012	678	3
SCGN	0.011703	0.030252	0.952012	679	3
C12orf75	0.011705	0.030258	0.952012	680	3
C7orf61	0.01174	0.030336	0.952012	681	2
WFDC10A	0.011752	0.030364	0.952012	682	2
IGF1	0.011762	0.030386	0.952012	684	3
TPPP3	0.011762	0.030386	0.952012	683	2
CYB5R1	0.011769	0.030401	0.952012	685	3
COPS7A	0.011816	0.030511	0.952012	687	3
NFATC3	0.01183	0.030541	0.952012	689	3
EFNB3	0.01183	0.03054	0.952012	688	2
hsa-mir-4480	0.011852	0.030595	0.952012	691	3
SLC39A10	0.011892	0.030694	0.952012	692	2
C12orf5	0.011938	0.03081	0.952012	693	2
KLHL15	0.011954	0.030851	0.952012	694	2
FAM120B	0.011985	0.030919	0.952012	695	2
ANO5	0.012019	0.031008	0.952012	696	3
DNAH2	0.012021	0.031011	0.952012	697	3
C1orf54	0.012075	0.031134	0.952012	699	3
HEPHL1	0.012084	0.031154	0.952012	701	3
FOXC2	0.012098	0.031185	0.952012	702	3
MZT2B	0.012124	0.031257	0.952012	703	2
USF2	0.012171	0.031367	0.952012	704	2
ARIH2OS	0.012357	0.031812	0.952012	706	2
TNKS	0.012367	0.031834	0.952012	707	3
RAB7A	0.01237	0.031843	0.952012	708	3
MT1B	0.012376	0.03186	0.952012	709	2
HEATR6	0.012414	0.031952	0.952012	711	3
MDM4	0.012417	0.031956	0.952012	712	2
PACS1	0.012432	0.031997	0.952012	713	3
FABP1	0.012434	0.032001	0.952012	714	2
CHAF1B	0.012442	0.032018	0.952012	715	3
HIST1H2BC	0.01245	0.032038	0.952012	716	2
hsa-mir-449c	0.012485	0.032119	0.952012	717	3
OSTC	0.012486	0.03212	0.952012	718	2
RAB9A	0.012487	0.032122	0.952012	719	3
hsa-mir-219b	0.012493	0.032137	0.952012	720	3
INPP5B	0.012496	0.032147	0.952012	721	2
IFNE	0.012503	0.032165	0.952012	722	2
STAG2	0.012505	0.032169	0.952012	723	3
FBXO47	0.012537	0.03224	0.952012	724	3
ARRDC4	0.012538	0.032242	0.952012	725	2
HPGD	0.012561	0.032296	0.952012	727	2
LCN15	0.012599	0.032401	0.952012	729	3
ZNF433	0.012604	0.032412	0.952012	730	3
PPHLN1	0.012637	0.032496	0.952012	732	2
LRRC37A3	0.012642	0.032508	0.952012	733	3
KBTBD12	0.012645	0.032512	0.952012	734	3
CMPK1	0.012683	0.032611	0.952012	735	2
ROS1	0.012713	0.032688	0.952012	736	2
HTR2A	0.012729	0.032733	0.952012	737	3
HNRNPL	0.012757	0.032803	0.952012	738	3
SLC7A11	0.012776	0.032854	0.952012	739	2
AGTR2	0.012793	0.032897	0.952012	740	3
POMGNT1	0.012829	0.03299	0.952012	742	2
QTRTD1	0.012852	0.033046	0.952012	743	3
RWDD1	0.012853	0.033047	0.952012	744	3
L1CAM	0.012859	0.033055	0.952012	745	2
C2orf78	0.012909	0.033186	0.952012	746	3
CCDC74B	0.012911	0.033192	0.952012	747	3
RNF212	0.012912	0.033193	0.952012	748	2
POLD3	0.012915	0.033198	0.952012	749	2
PAK6	0.012953	0.03329	0.952012	751	2
TMEM190	0.012972	0.033335	0.952012	753	3
NLRP1	0.012994	0.033384	0.952012	754	2
CLIC4	0.013037	0.033486	0.952012	756	3
EIF4E2	0.0131	0.033638	0.952012	757	2
FCGRT	0.013101	0.033641	0.952012	758	2
hsa-mir-4427	0.013102	0.033641	0.952012	759	2
USP3	0.013124	0.033694	0.952012	760	2
RGS20	0.013142	0.033737	0.952012	761	2
DGKH	0.013148	0.03375	0.952012	762	2
INCA1	0.013163	0.03379	0.952012	763	3
PRAME	0.013184	0.033839	0.952012	765	3
BRD3	0.013194	0.033862	0.952012	766	2
WSB2	0.013207	0.033887	0.952012	767	2
PPP6C	0.013241	0.033978	0.952012	768	2
XAB2	0.013284	0.034077	0.952012	769	3
MYLK3	0.013287	0.034085	0.952012	770	2
hsa-mir-6814	0.013289	0.034092	0.952012	771	4
RASA2	0.01329	0.034094	0.952012	772	2
SLC38A6	0.013302	0.034123	0.952012	773	2
AK5	0.013334	0.034199	0.952012	774	3
MPP4	0.013338	0.034206	0.952012	775	2
BEND5	0.01338	0.034314	0.952012	776	2
SPG20	0.013392	0.034347	0.952012	777	3
CAPN9	0.013404	0.034374	0.952012	778	3
GID8	0.013427	0.034433	0.952012	779	3
CPEB2	0.013431	0.034443	0.952012	780	3
hsa-mir-194-1	0.013446	0.034481	0.952012	781	4
FXYD5	0.013473	0.034552	0.952012	782	2
KCTD19	0.013499	0.034608	0.952012	783	3
METTL24	0.01352	0.034658	0.952012	784	2
LOC149373	0.013525	0.034668	0.952012	785	3
ZNF729	0.013541	0.034715	0.952012	786	2
ANGPT1	0.013562	0.034761	0.952012	787	3
PRR5-ARHGAP8	0.013566	0.034771	0.952012	788	2
MED28	0.013576	0.034794	0.952012	789	3
OAS3	0.013596	0.034835	0.952012	790	3
KRTAP5-7	0.013613	0.034872	0.952012	791	2
STK38	0.013659	0.034988	0.952012	793	3
hsa-mir-497	0.013659	0.034988	0.952012	792	2
ATP13A1	0.013674	0.035028	0.952012	795	3
SPINK1	0.013713	0.035147	0.952012	797	2
THEMIS2	0.013722	0.035172	0.952012	798	2
LYZ	0.013786	0.035321	0.952012	800	3
UGT2B10	0.013789	0.035325	0.952012	801	2
ABCB10	0.013795	0.035335	0.952012	802	2
HMGB4	0.013798	0.035344	0.952012	803	2
hsa-mir-6820	0.013829	0.035417	0.952012	804	3
SLFN14	0.01385	0.035466	0.952012	806	3
TIMM44	0.013892	0.035574	0.952012	808	2
RASAL1	0.013904	0.035605	0.952012	809	2
GRASP	0.013947	0.03571	0.952012	811	2
PHACTR2	0.013953	0.035724	0.952012	812	2
BAZ2A	0.013964	0.03575	0.952012	813	3
CDCA3	0.013991	0.035807	0.952012	815	3
PHOSPHO2	0.013995	0.035814	0.952012	816	3
CCDC144A	0.014003	0.035831	0.952012	817	3
TFCP2	0.014011	0.035853	0.952012	818	2
ZNF217	0.01402	0.035874	0.952012	819	2
KRTAP24-1	0.014024	0.035885	0.952012	820	3
SPSB2	0.014038	0.035922	0.952012	821	2
TMEM5	0.014056	0.035968	0.952012	822	3
ZSCAN32	0.014077	0.036026	0.952012	823	2
TSPYL2	0.014124	0.036149	0.952012	824	2
TAF7L	0.014149	0.036207	0.952012	825	2
ZSCAN2	0.014158	0.036221	0.952012	826	2
ZNF143	0.014198	0.036323	0.952012	828	3
ZNF569	0.014211	0.036363	0.952012	829	3
PHF14	0.014306	0.036606	0.952012	832	3
KIF26A	0.01431	0.036616	0.952012	833	2
TNFRSF10B	0.014333	0.036678	0.952012	834	2
KIAA1257	0.014358	0.036741	0.952012	835	2
LSM14B	0.014388	0.036807	0.952012	837	3
VPREB1	0.014392	0.036819	0.952012	838	3
CPB1	0.014395	0.036825	0.952012	839	2
CMTM3	0.014403	0.036847	0.952012	840	2
EBAG9	0.014409	0.036866	0.952012	841	3
INSL6	0.014409	0.036866	0.952012	842	3
TMEM225	0.014442	0.036946	0.952012	843	3
TEKT2	0.014449	0.036962	0.952012	844	2
TMEM74B	0.014451	0.036968	0.952012	845	3
SMDT1	0.014538	0.037181	0.954706	846	2
CDYL	0.014542	0.037194	0.954706	847	3
ANKRD52	0.014569	0.03725	0.954706	848	3
NEDD1	0.014587	0.037291	0.954706	849	3
SUPT7L	0.014625	0.037377	0.954987	851	2
MRPL44	0.014663	0.037452	0.955434	853	3
hsa-mir-548aj-2	0.014711	0.037572	0.955569	855	2
hsa-mir-487a	0.014782	0.037735	0.955569	857	3
RANBP9	0.014823	0.037825	0.955569	858	3
SEZ6	0.014835	0.037855	0.955569	859	3
UBE2A	0.014852	0.037896	0.955569	860	3
hsa-mir-5190	0.014873	0.037943	0.955569	861	3
PFAS	0.014878	0.037954	0.955569	862	3
MSLN	0.014901	0.038001	0.955569	863	3
CLCNKB	0.014907	0.03801	0.955569	864	2
ARPC5	0.014952	0.038121	0.955569	865	3
SGPP2	0.014986	0.038197	0.955569	867	3
HIST1H3E	0.015	0.038229	0.955569	868	3
EMR1	0.015006	0.038244	0.955569	869	2
TP53	0.015014	0.038266	0.955569	870	3
PRR16	0.01502	0.038281	0.955569	871	3
GPR183	0.01514	0.038561	0.955569	874	3
LAMP2	0.01514	0.03856	0.955569	873	2
NEFL	0.015156	0.038599	0.955569	876	2
RPE	0.015168	0.038626	0.955569	877	3
ACVR2B	0.015192	0.03869	0.955569	878	2
ZIC2	0.015194	0.038694	0.955569	879	2
PDE6D	0.015229	0.038765	0.955569	880	2
AVEN	0.01523	0.038767	0.955569	881	3
MAGOHB	0.015248	0.038809	0.955569	882	3
KCNN2	0.015258	0.038833	0.955569	883	3
C16orf92	0.01527	0.038862	0.955569	884	3
ZNF514	0.015305	0.038942	0.955569	885	3
OSBP2	0.015324	0.038989	0.955569	886	2
KRTAP4-5	0.015331	0.039005	0.955569	887	2
NCCRP1	0.015378	0.039131	0.955569	888	3
B4GALT4	0.015382	0.039141	0.955569	889	2
hsa-mir-4251	0.015397	0.039176	0.955569	891	3
CYP26C1	0.01544	0.039277	0.955569	893	3
HMHB1	0.015471	0.039339	0.955569	894	2
CLK2	0.015497	0.039404	0.955569	895	2
PABPN1L	0.015517	0.039449	0.955569	896	3
hsa-mir-4519	0.015523	0.039463	0.955569	898	3
CD70	0.015548	0.03952	0.955569	899	2
ABHD4	0.015569	0.039563	0.955569	900	3
FAM71B	0.01561	0.039667	0.955569	901	2
hsa-mir-4725	0.015621	0.039686	0.955569	902	3
hsa-mir-4733	0.015661	0.039779	0.955569	904	2
PLA2G2E	0.015678	0.039825	0.955569	905	3
SCN2A	0.015728	0.03994	0.955569	906	2
hsa-mir-519e	0.015766	0.040029	0.955569	907	3
RNF125	0.015775	0.040047	0.955569	908	3
LNPEP	0.015786	0.040071	0.955569	909	2
AHNAK2	0.015793	0.040087	0.955569	910	2
RPTOR	0.015806	0.040122	0.955569	912	2
RGS12	0.015812	0.040138	0.955569	913	3
COL4A3BP	0.015842	0.040209	0.955569	914	2
NUDT18	0.015851	0.040228	0.955569	915	2
ZFX	0.015903	0.04035	0.955569	917	2
MZF1	0.015922	0.040406	0.955569	918	2
GPR17	0.015938	0.040441	0.955569	920	3
MCCC2	0.015944	0.040458	0.955569	921	3
hsa-mir-4329	0.015957	0.040487	0.955569	922	3
RNASEK	0.015994	0.04059	0.95649	923	3
SLC17A7	0.016004	0.040614	0.95649	924	2
hsa-mir-1283-1	0.016056	0.040744	0.957105	925	3
KCTD14	0.016066	0.040771	0.957105	926	3
NEK9	0.016078	0.040798	0.957105	927	2
CD200R1L	0.016087	0.040816	0.957105	928	3
CCNB3	0.016138	0.040935	0.958877	929	3
LRRC41	0.016219	0.041126	0.959078	932	3
UBN1	0.016242	0.041168	0.959078	933	2
DEFB4B	0.016248	0.041184	0.959078	934	3
TPGS1	0.016314	0.041324	0.959632	937	2
RGS21	0.016351	0.041408	0.959632	938	3
HMGN1	0.016388	0.041491	0.960212	940	3
SERBP1	0.016401	0.041524	0.960212	941	3
SMPD3	0.016415	0.041566	0.960212	942	3
SAMSN1	0.016459	0.041674	0.960359	943	2
PP2D1	0.016482	0.041721	0.960359	944	3
ZNF704	0.016492	0.041748	0.960359	945	2
ATXN1L	0.016531	0.041843	0.960798	947	2
BTN3A1	0.016538	0.041856	0.960798	948	3
SNRNP200	0.016607	0.042021	0.961213	950	3
PDZD2	0.016652	0.042124	0.961213	952	3
hsa-mir-4438	0.016656	0.042139	0.961213	953	3
SYTL5	0.016657	0.042141	0.961213	954	3
KDM6B	0.016677	0.042189	0.961213	955	2
ZNF419	0.016703	0.042242	0.961213	956	2
KRTCAP3	0.01677	0.042398	0.961213	959	2
EIF4EBP3	0.01686	0.042589	0.961213	962	2
FARP1	0.01686	0.042589	0.961213	961	2
ZRSR2	0.016909	0.042704	0.961213	963	2
CHST12	0.016923	0.042735	0.961213	964	2
BHLHE40	0.017027	0.042972	0.961213	966	3
TNFRSF13B	0.017032	0.042985	0.961213	967	3
ZDHHC9	0.017095	0.043138	0.961213	968	3
C8orf44-SGK3	0.0171	0.043154	0.961213	969	2
CKLF	0.017141	0.043243	0.961213	970	2
OR2L13	0.017191	0.043353	0.961213	971	2
DCTPP1	0.017225	0.043416	0.961213	972	2
COG8	0.01728	0.043548	0.961213	974	2
GCC1	0.017298	0.043591	0.961213	975	3
UBFD1	0.017327	0.043658	0.961213	976	2
SP140L	0.017335	0.043677	0.961213	977	3
PSMD6	0.01735	0.043715	0.961213	978	3
IFNA16	0.017355	0.043725	0.961213	979	3
MYH13	0.017363	0.04374	0.961213	981	3
MTRNR2L8	0.017363	0.04374	0.961213	980	2
HSH2D	0.017373	0.043761	0.961213	982	2
hsa-mir-4273	0.017379	0.043779	0.961213	983	3
DDX28	0.017401	0.043826	0.961213	984	3
APOL1	0.017434	0.043899	0.961213	985	2
TUSC2	0.017441	0.043915	0.961213	986	2
IFT80	0.017457	0.043955	0.961213	987	3
GZF1	0.017464	0.043968	0.961213	988	3
FBXW8	0.017502	0.044056	0.961213	991	2
SCRN2	0.017512	0.044082	0.961213	992	2
TAMM41	0.017515	0.044088	0.961213	993	3
GUCA1A	0.017543	0.044155	0.961213	995	3
SMN2	0.017543	0.044155	0.961213	994	2
SDK2	0.01757	0.044222	0.961213	996	2
MYO1G	0.017589	0.044267	0.961213	997	3
CCT8	0.017611	0.044313	0.961213	999	3
ADAMTS14	0.017672	0.044459	0.961213	1000	2
CBX2	0.017676	0.044465	0.961213	1001	3
NEUROD6	0.017685	0.044487	0.961213	1003	2
SDCCAG3	0.017713	0.044548	0.961213	1004	2
GPS2	0.017744	0.04462	0.961213	1005	2
CHRNB2	0.017747	0.044626	0.961213	1006	2
CRISPLD1	0.017753	0.044637	0.961213	1007	3
ICAM2	0.017795	0.044726	0.961213	1009	3
FAM83H	0.017952	0.045077	0.961213	1012	2
STX1B	0.017993	0.045164	0.961213	1013	2
SATB1	0.018055	0.045314	0.961213	1014	3
TFF1	0.018061	0.045329	0.961213	1015	3
INPP5D	0.018104	0.045423	0.961213	1016	2
MIEF2	0.01811	0.045437	0.961213	1017	2
REST	0.018131	0.045482	0.961213	1019	2
ZNF195	0.018135	0.045488	0.961213	1020	3
DYRK2	0.018155	0.045531	0.961213	1021	2
RGS6	0.018207	0.045649	0.961213	1022	2
KSR1	0.018211	0.045656	0.961213	1023	2
PRPF40A	0.018216	0.045669	0.961213	1024	3
STAT2	0.018254	0.045758	0.961213	1025	2
NT5C	0.018263	0.04578	0.961213	1026	3
PLS3	0.018346	0.045967	0.961213	1027	2
MAGEB1	0.01835	0.045972	0.961213	1028	3
CD300A	0.018377	0.046031	0.961213	1029	2
LTBP4	0.018393	0.046072	0.961213	1030	2
SUSD3	0.018394	0.046077	0.961213	1031	2
HOXD8	0.018485	0.046283	0.961213	1032	2
hsa-let-7i	0.018541	0.046416	0.961213	1033	2
SOCS4	0.018546	0.04643	0.961213	1034	3
REEP2	0.018561	0.04646	0.961213	1035	3
SENP7	0.018569	0.046481	0.961213	1036	3
NACA	0.018578	0.046505	0.961213	1037	2
OR52E8	0.018624	0.046602	0.961213	1038	2
CHPT1	0.018624	0.046603	0.961213	1039	2
EPRS	0.018631	0.046623	0.961213	1040	2
TMPPE	0.018638	0.046646	0.961213	1041	2
EDDM3A	0.018653	0.046689	0.961213	1042	3
ATPBD4	0.018669	0.046722	0.961213	1043	2
VTA1	0.018671	0.046725	0.961213	1044	3
HFE	0.018681	0.046753	0.961213	1045	3
TSPAN11	0.018687	0.046765	0.961213	1046	2
hsa-mir-6811	0.01871	0.046822	0.961213	1047	3
PCDH8	0.018716	0.046834	0.961213	1048	3
ALOX12B	0.018764	0.046948	0.961213	1050	2
ANKRD66	0.018774	0.04697	0.961213	1051	3
MID1IP1	0.01881	0.047043	0.961213	1052	3
SREBF1	0.018883	0.047209	0.961213	1054	2
hsa-mir-4291	0.018901	0.047252	0.961213	1055	3
hsa-mir-6743	0.018942	0.047343	0.961213	1056	2
AHCYL2	0.018949	0.047358	0.961213	1057	2
BCOR	0.018969	0.047397	0.961213	1058	3
SYT11	0.018975	0.04741	0.961213	1059	2
RLN3	0.018982	0.047422	0.961213	1060	2
CAB39L	0.01901	0.047487	0.961213	1062	2
ABHD10	0.019028	0.047523	0.961213	1063	2
LYRM9	0.019091	0.047678	0.961213	1065	2
FAM156A	0.019123	0.047742	0.961213	1066	2
hsa-mir-7846	0.019144	0.047783	0.961213	1067	3
GPAT2	0.0192	0.047917	0.961213	1068	3
COL10A1	0.019225	0.047971	0.961213	1069	3
RBP7	0.019227	0.047973	0.961213	1070	2
C19orf44	0.019238	0.048003	0.961213	1071	3
TMEM200B	0.019321	0.048208	0.961213	1073	2
RAPGEF4	0.019361	0.048289	0.961213	1074	2
VDAC1	0.019365	0.048297	0.961213	1075	2
LONP2	0.01937	0.04831	0.961213	1076	3
LAIR1	0.019371	0.048313	0.961213	1077	2
FBLIM1	0.019412	0.048411	0.961213	1078	2
GUCA2B	0.019424	0.048437	0.961213	1079	3
HTATIP2	0.019458	0.048509	0.961213	1080	2
MYH3	0.019502	0.048618	0.961213	1081	3
CYB561D1	0.019514	0.048643	0.961213	1082	2
IL18R1	0.019526	0.048665	0.961213	1083	3
TAF3	0.019551	0.048719	0.961213	1084	2
PPARD	0.019553	0.048725	0.961213	1085	3
SLC35F2	0.019572	0.048763	0.961213	1086	3
SAT1	0.019582	0.048781	0.961213	1087	3
SLC25A45	0.019592	0.048807	0.961213	1088	2
NIPAL4	0.019597	0.04882	0.961213	1089	2
UBE2H	0.01961	0.04885	0.961213	1090	2
MED13L	0.019628	0.04889	0.961213	1091	3
HBM	0.019685	0.049019	0.961213	1093	3
hsa-mir-3923	0.019721	0.049095	0.961213	1095	3
PRDX3	0.019736	0.049126	0.961213	1096	2
PWWP2A	0.019775	0.049216	0.961213	1097	3
KLC1	0.019793	0.049255	0.961213	1098	3
TRIM14	0.019803	0.049274	0.961213	1099	3
FAM188B	0.019812	0.049295	0.961213	1100	3
PPP1R10	0.01982	0.049312	0.961213	1101	3
FSTL4	0.019832	0.049334	0.961213	1102	3
hsa-mir-6878	0.019835	0.049343	0.961213	1103	2
CCDC80	0.019843	0.049365	0.961213	1104	2
C6orf52	0.019879	0.049447	0.961213	1106	2
MROH7	0.019901	0.049492	0.961213	1107	2
RCVRN	0.01998	0.049682	0.961213	1109	2
DHODH	0.020014	0.049753	0.961213	1110	2
NRP1	0.02002	0.049767	0.961213	1111	2
MEF2BNB	0.020031	0.049793	0.961213	1112	2
HIGD1A	0.02006	0.049862	0.961213	1113	2
CCDC15	0.020071	0.049882	0.961213	1114	2
KCNC2	0.020118	0.04999	0.961213	1115	2
ZNF17	0.020162	0.050078	0.961213	1116	3
CCDC50	0.020176	0.050115	0.961213	1117	2
CANT1	0.020176	0.050115	0.961213	1118	2
RFC2	0.02019	0.050149	0.961213	1119	3
BRMS1	0.020268	0.050353	0.961213	1120	3
AMELY	0.020285	0.050388	0.961213	1121	2
PSMG3	0.02035	0.050541	0.961213	1122	2
DTL	0.020357	0.050557	0.961213	1123	2
DIO1	0.020384	0.050623	0.961213	1124	2
NPRL2	0.020426	0.050715	0.961213	1125	3
TADA3	0.020445	0.050754	0.961213	1126	3
CS	0.020463	0.050793	0.961213	1127	3
AQP4	0.020474	0.050825	0.961213	1128	3
TJP1	0.020489	0.050856	0.961213	1129	2
HS3ST5	0.020525	0.050935	0.961213	1131	2
SLCO1B7	0.020557	0.051006	0.961213	1132	3
hsa-mir-4310	0.020562	0.051017	0.961213	1133	3
COL8A1	0.020584	0.051065	0.961213	1134	3
ITIH1	0.020615	0.05114	0.961213	1135	2
CHODL	0.020667	0.051262	0.961213	1136	3
MEIS3	0.020708	0.051354	0.961213	1137	3
TAS2R13	0.020708	0.051357	0.961213	1138	2
hsa-mir-8062	0.020709	0.051359	0.961213	1139	3
CMTM4	0.020723	0.051389	0.961213	1140	2
GALNT3	0.020754	0.051451	0.961213	1141	3
MS4A4A	0.0208	0.051564	0.961213	1142	2
SBK2	0.020841	0.051661	0.961213	1143	2
OR51B5	0.020874	0.05174	0.961213	1144	2
MMP3	0.020885	0.051773	0.961213	1146	3
ALS2CR12	0.020885	0.051773	0.961213	1147	2
PDRG1	0.020907	0.051826	0.961213	1148	2
hsa-mir-6868	0.020944	0.051898	0.961213	1150	2
SHROOM4	0.020994	0.052011	0.961213	1153	3
RNF13	0.021033	0.0521	0.961213	1155	3
NAT10	0.02104	0.052116	0.961213	1156	2
TCP1	0.021058	0.052154	0.961213	1157	2
CLINT1	0.021063	0.052167	0.961213	1158	3
HIVEP3	0.02107	0.052184	0.961213	1159	3
C10orf99	0.021084	0.05222	0.961213	1161	2
C8orf37	0.021101	0.052258	0.961213	1162	3
CCDC86	0.021115	0.052288	0.961213	1163	3
KLHL29	0.02117	0.052413	0.961213	1164	2
MIER2	0.021198	0.05247	0.961213	1165	3
hsa-mir-19b-1	0.021235	0.052554	0.961213	1166	3
SLC38A2	0.02124	0.052565	0.961213	1167	2
hsa-mir-4511	0.021251	0.052593	0.961213	1168	2
KISS1R	0.021309	0.052718	0.961213	1170	2
CES3	0.021322	0.052748	0.961213	1171	2
CCDC151	0.02137	0.052866	0.961213	1173	2
C6orf99	0.021381	0.052891	0.961213	1174	2
CNPY1	0.021389	0.052913	0.961213	1175	2
RSPO3	0.021401	0.052942	0.961213	1176	2
GPR116	0.021416	0.052973	0.961213	1177	3
CPA2	0.021508	0.053184	0.961213	1179	2
ATPAF2	0.021531	0.053244	0.961213	1180	2
PPT1	0.021546	0.053276	0.961213	1181	2
ZNF253	0.021554	0.053292	0.961213	1182	3
CALB2	0.02157	0.053327	0.961213	1183	3
CIDEC	0.021576	0.053342	0.961213	1184	2
STRN3	0.021586	0.053365	0.961213	1185	2
TMEM39B	0.021591	0.053373	0.961213	1186	2
CPNE1	0.021592	0.053374	0.961213	1187	3
C9orf152	0.021633	0.053457	0.961213	1188	2
ZNF566	0.02178	0.053783	0.961213	1192	3
SLC34A1	0.02178	0.053783	0.961213	1191	3
PDLIM3	0.021791	0.053806	0.961213	1193	3
TMEM247	0.021793	0.053809	0.961213	1194	2
hsa-mir-6129	0.021805	0.053839	0.961213	1195	2
CCDC177	0.021868	0.053973	0.961213	1196	2
EPB41L1	0.021879	0.053995	0.961213	1197	3
TMEM33	0.021895	0.054038	0.961213	1198	3
IL1B	0.02193	0.054126	0.961213	1199	3
hsa-mir-4479	0.021972	0.054223	0.961213	1200	2
CCR4	0.021981	0.054248	0.961213	1201	2
UBXN10	0.021983	0.054253	0.961213	1202	3
STC2	0.021998	0.054288	0.961213	1203	3
hsa-mir-181c	0.022016	0.054327	0.961213	1205	3
FAM131B	0.022019	0.054337	0.961213	1206	2
FOXD2	0.022037	0.05437	0.961213	1207	3
MKNK1	0.022068	0.054448	0.961213	1208	3
SLC7A10	0.022075	0.054468	0.961213	1209	3
TLX3	0.022095	0.054508	0.961213	1210	2
CRISP3	0.02212	0.054563	0.961213	1212	3
NFIA	0.022127	0.054578	0.961213	1213	3
QRFPR	0.022149	0.054626	0.961213	1215	3
MKKS	0.022163	0.054652	0.961213	1216	2
DYRK1B	0.022168	0.054663	0.961213	1217	3
SH3BGRL2	0.022186	0.054702	0.961213	1219	2
CCDC92	0.022193	0.054719	0.961213	1221	2
UBA1	0.022205	0.054743	0.961213	1222	3
ATP8B1	0.022236	0.054817	0.961213	1224	2
hsa-mir-520c	0.022248	0.054844	0.961213	1225	2
MIA	0.022283	0.05492	0.961213	1227	3
C2orf27B	0.022294	0.054945	0.961213	1228	3
MAEA	0.022368	0.055117	0.961213	1230	3
TP53BP1	0.022398	0.055186	0.961213	1231	3
FCRLA	0.022402	0.055193	0.961213	1232	2
hsa-mir-4280	0.02242	0.055241	0.961213	1234	2
F3	0.022436	0.055275	0.961213	1235	2
TMSB15B	0.022443	0.055285	0.961213	1236	3
WDR55	0.022465	0.055329	0.961213	1237	2
C19orf81	0.022511	0.055426	0.961213	1238	3
LENG8	0.022529	0.055469	0.961213	1239	3
CDKN2A	0.022603	0.055627	0.961213	1240	2
OR13F1	0.022611	0.055648	0.961213	1241	3
IGFL2	0.022627	0.055691	0.961213	1242	2
PPP1R12C	0.022635	0.055711	0.961213	1243	2
hsa-mir-136	0.022666	0.055777	0.961213	1244	2
POC1A	0.022675	0.055796	0.961213	1245	3
CUL4B	0.022728	0.055922	0.961213	1247	3
P2RY6	0.022742	0.055959	0.961213	1248	2
ANXA11	0.022767	0.056019	0.961213	1249	3
SLC16A9	0.022773	0.056031	0.961213	1250	2
BTRC	0.022803	0.056103	0.961213	1252	3
MATN3	0.022826	0.056154	0.961213	1253	3
CCDC135	0.022827	0.056155	0.961213	1254	2
UBE2J1	0.02286	0.056228	0.961213	1256	3
NKAIN1	0.022865	0.05624	0.961213	1257	2
MTHFSD	0.022915	0.056358	0.961213	1258	2
KCNU1	0.022927	0.05638	0.961213	1260	2
ALMS1	0.022941	0.056417	0.961213	1261	3
GALNT15	0.022941	0.056417	0.961213	1262	3
PRKRIP1	0.022956	0.056452	0.961213	1263	3
hsa-mir-6863	0.022959	0.056461	0.961213	1264	2
NISCH	0.022966	0.056479	0.961213	1265	3
hsa-mir-548c	0.022981	0.056511	0.961213	1267	3
COQ6	0.023011	0.056575	0.961213	1268	2
hsa-mir-1912	0.023014	0.056581	0.961213	1269	2
DUSP22	0.023019	0.056593	0.961213	1270	2
GBF1	0.023059	0.056693	0.961213	1271	3
PAPPA	0.023072	0.056718	0.961213	1272	3
GPATCH3	0.023089	0.056752	0.961213	1273	2
DAD1	0.023104	0.056793	0.961213	1274	3
PFDN4	0.023112	0.056811	0.961213	1276	2
OR10G8	0.023158	0.056916	0.961213	1278	2
hsa-mir-6824	0.023158	0.056916	0.961213	1279	2
ADAMTS10	0.02322	0.057063	0.961213	1280	2
TMEM66	0.023235	0.057099	0.961213	1281	2
FAM168A	0.023238	0.057105	0.961213	1282	3
TMEM236	0.023259	0.057151	0.961213	1283	3
SPEM1	0.023259	0.057151	0.961213	1284	3
CHKA	0.023272	0.057185	0.961213	1285	3
DBN1	0.023295	0.057243	0.961213	1286	3
MRPS33	0.023296	0.057246	0.961213	1287	2
SSX2B	0.023297	0.05725	0.961213	1288	2
hsa-mir-759	0.0233	0.057256	0.961213	1289	2
CEND1	0.023328	0.057313	0.961213	1290	2
hsa-mir-129-2	0.023346	0.05735	0.961213	1292	3
MPPED2	0.023374	0.057422	0.961213	1293	3
ZNF587B	0.023445	0.057584	0.961213	1296	2
hsa-mir-888	0.023465	0.057636	0.961213	1297	3
SLC25A30	0.023477	0.05766	0.961213	1298	3
TEX13B	0.023539	0.057793	0.961213	1301	3
MGST1	0.023543	0.0578	0.961213	1302	3
hsa-mir-4793	0.023554	0.057818	0.961213	1303	3
ATP5G3	0.023622	0.057969	0.961213	1305	3
OR51I2	0.023659	0.058047	0.961213	1306	3
CRYGD	0.023679	0.058083	0.961213	1308	2
CCNE2	0.023732	0.05821	0.961213	1310	3
PEX5	0.02375	0.05825	0.961213	1311	3
C1orf94	0.023781	0.058319	0.961213	1313	2
TEPP	0.023804	0.058372	0.961213	1314	3
NPBWR2	0.023818	0.058401	0.961213	1315	3
OR52A5	0.023825	0.058416	0.961213	1316	3
FAM102A	0.023828	0.058422	0.961213	1317	2
GID4	0.023882	0.058542	0.961213	1320	3
ZNF292	0.02389	0.058565	0.961213	1321	2
CSPG5	0.023977	0.058757	0.961213	1324	3
LY9	0.024032	0.058875	0.961213	1327	3
TNR	0.024035	0.058884	0.961213	1328	2
CCDC159	0.02404	0.058892	0.961213	1329	3
GPR142	0.024047	0.058907	0.961213	1330	2
ERAP1	0.024059	0.058934	0.961213	1331	3
PDP1	0.024079	0.058979	0.961213	1332	2
PCDHGB2	0.024106	0.059053	0.961213	1334	2
MAP10	0.024174	0.059202	0.961213	1337	2
UBE2E3	0.024175	0.059203	0.961213	1338	3
ITGA1	0.024221	0.0593	0.961213	1340	2
TIGD2	0.024265	0.059402	0.961213	1341	2
PDDC1	0.024284	0.059436	0.961213	1342	3
CLASP2	0.024312	0.059504	0.961213	1343	2
VANGL1	0.024332	0.059544	0.961213	1344	2
APOA2	0.024338	0.059559	0.961213	1345	3
PLA2G15	0.024355	0.0596	0.961213	1347	3
NCOA1	0.024355	0.0596	0.961213	1346	3
C11orf54	0.024358	0.059606	0.961213	1348	2
RHAG	0.024411	0.05972	0.961213	1351	3
STK32B	0.024411	0.05972	0.961213	1352	2
NOMO3	0.024411	0.05972	0.961213	1350	2
CASR	0.02445	0.059809	0.961944	1353	2
CDH3	0.024504	0.059917	0.962388	1354	3
hsa-mir-193a	0.02451	0.059932	0.962388	1355	2
HN1L	0.024562	0.060054	0.962388	1356	2
CD177	0.024585	0.06011	0.962388	1357	3
ZNF883	0.024591	0.060125	0.962388	1358	3
hsa-mir-525	0.024632	0.060214	0.962388	1360	3
MED12L	0.024654	0.06026	0.962388	1361	3
CXCL12	0.024674	0.060298	0.962388	1362	3
ASB16	0.024713	0.060378	0.962388	1363	2
HDAC1	0.024722	0.060395	0.962388	1364	3
PPM1F	0.024727	0.06041	0.962388	1365	2
ERCC6L	0.024793	0.060561	0.962388	1368	2
IFITM1	0.024818	0.060619	0.962388	1369	3
BFSP1	0.024865	0.060718	0.962388	1370	2
CMC4	0.02488	0.060752	0.962388	1372	2
WNT4	0.024889	0.060777	0.962388	1373	3
PSMD10	0.024897	0.060794	0.962388	1374	3
TRPV2	0.024917	0.060836	0.962388	1375	3
TTPA	0.024936	0.06088	0.962388	1376	2
CYP46A1	0.02505	0.061132	0.962388	1378	2
C13orf35	0.02509	0.061229	0.962388	1380	3
MT4	0.025096	0.061241	0.962388	1381	2
ELAVL3	0.025144	0.06135	0.962388	1382	3
ERBB2IP	0.025195	0.061464	0.962388	1384	3
CADM2	0.02528	0.061648	0.962388	1385	2
FAM47B	0.025287	0.061665	0.962388	1386	3
BCL6B	0.025298	0.061691	0.962388	1387	2
PKMYT1	0.025338	0.06177	0.962388	1388	2
PRSS55	0.025354	0.061806	0.962388	1389	2
HRH2	0.02537	0.061841	0.962388	1391	3
GRIP1	0.02537	0.061841	0.962388	1390	2
RPA2	0.025386	0.061883	0.962388	1393	3
CAPNS2	0.025389	0.061888	0.962388	1394	3
SGSM3	0.025417	0.06195	0.962388	1395	3
EIF2B3	0.025419	0.061955	0.962388	1396	2
RBM5	0.025437	0.061995	0.962388	1397	3
CAMK2A	0.025441	0.062005	0.962388	1398	3
ST6GAL2	0.02545	0.062028	0.962388	1399	3
INSIG2	0.025483	0.062096	0.962388	1400	2
hsa-mir-107	0.025496	0.062127	0.962388	1401	3
RAMP1	0.025604	0.06237	0.962388	1402	3
XG	0.025605	0.062372	0.962388	1403	2
KRTAP27-1	0.025649	0.062473	0.962388	1404	2
CHIC1	0.025731	0.062652	0.962388	1405	2
TFPI	0.025742	0.062678	0.962388	1406	2
ACTL8	0.025743	0.062678	0.962388	1407	2
hsa-mir-148b	0.025826	0.062882	0.962388	1409	3
TRNAU1AP	0.025851	0.062942	0.962388	1411	3
GRK7	0.02588	0.063009	0.962388	1412	2
CLEC2A	0.025899	0.063051	0.962388	1413	3
EAF1	0.025914	0.063088	0.962388	1414	3
C20orf166	0.025968	0.063208	0.962388	1416	3
C3orf52	0.025972	0.063214	0.962388	1417	2
PSMD7	0.026012	0.063313	0.962388	1418	3
MEA1	0.02602	0.063335	0.962388	1419	2
ICK	0.026034	0.063364	0.962388	1420	3
TPSG1	0.026036	0.063367	0.962388	1421	2
CCDC144NL	0.026055	0.063408	0.962388	1422	3
LSMD1	0.026067	0.063433	0.962388	1424	3
COL24A1	0.026085	0.063473	0.962388	1425	2
PPP1R3A	0.02611	0.063535	0.962388	1426	2
ADORA3	0.026114	0.063541	0.962388	1427	2
DHX40	0.026126	0.063566	0.962388	1428	2
ATP2C2	0.026156	0.063625	0.962388	1429	3
R3HDM4	0.026162	0.06364	0.962388	1430	3
HOXB9	0.026191	0.0637	0.962388	1431	2
DSCR4	0.026202	0.063724	0.962388	1432	2
MFNG	0.026212	0.063739	0.962388	1433	2
TRPC4AP	0.026249	0.063824	0.962388	1434	2
SMU1	0.02626	0.06385	0.962388	1435	3
AMIGO2	0.026298	0.063949	0.962388	1437	2
KIF14	0.026311	0.063973	0.962388	1438	3
LPO	0.026341	0.064043	0.962388	1439	3
ENKD1	0.026353	0.064074	0.962388	1440	3
CBLN1	0.02638	0.064131	0.962388	1441	2
ZGPAT	0.026386	0.064142	0.962388	1442	3
C11orf83	0.026387	0.064142	0.962388	1443	3
MC1R	0.026433	0.064251	0.962388	1444	2
TCAP	0.026536	0.064472	0.962388	1445	2
CLDN9	0.026544	0.064494	0.962388	1446	2
FTSJ1	0.026559	0.064521	0.962388	1447	3
SPINK13	0.026626	0.064683	0.962388	1449	3
DLX2	0.026641	0.064714	0.962388	1450	3
NUP160	0.026652	0.064741	0.962388	1451	2
ABCC11	0.02666	0.064761	0.962388	1452	2
KIFC1	0.026808	0.065073	0.962388	1456	3
POC5	0.026821	0.065107	0.962388	1457	3
BBS9	0.026834	0.065138	0.962388	1458	3
UBE2D2	0.026858	0.065185	0.962388	1460	2
CLDN23	0.026875	0.065215	0.962388	1461	2
hsa-mir-4789	0.026886	0.065243	0.962388	1462	3
PQLC1	0.026888	0.065249	0.962388	1463	3
B4GALNT3	0.026894	0.06526	0.962388	1464	2
GBA2	0.026905	0.065284	0.962388	1465	3
LOC100996485	0.026908	0.065289	0.962388	1466	2
OR5H2	0.026916	0.065306	0.962388	1467	2
HIVEP1	0.026925	0.065324	0.962388	1468	2
SERP1	0.02694	0.065353	0.962388	1469	2
MLL3	0.026947	0.065373	0.962388	1470	3
DCHS2	0.02695	0.065376	0.962388	1471	2
PCDHB12	0.026974	0.065436	0.962388	1472	2
FADS1	0.026986	0.06546	0.962388	1473	2
ST3GAL4	0.027057	0.065628	0.962388	1475	2
DNAJA2	0.027085	0.065681	0.962388	1476	3
CD68	0.027107	0.065735	0.962388	1477	2
RASD2	0.027121	0.065768	0.962388	1478	3
NRBP1	0.02717	0.065885	0.962388	1481	2
ARMCX6	0.027207	0.065975	0.962388	1482	2
hsa-mir-4292	0.027208	0.065978	0.962388	1483	2
MTX3	0.027214	0.065995	0.962388	1484	3
NAPG	0.027224	0.066014	0.962388	1486	2
TNK1	0.027256	0.066084	0.962388	1487	3
hsa-mir-6840	0.027276	0.06613	0.962388	1488	2
CASP7	0.027308	0.0662	0.962388	1489	2
C3orf43	0.027324	0.066236	0.962388	1490	3
CADPS2	0.027378	0.06635	0.962388	1492	3
TAL1	0.027399	0.0664	0.962388	1493	2
RBCK1	0.027487	0.066612	0.962388	1494	3
RNF115	0.027492	0.066624	0.962388	1495	2
KIAA0895L	0.027508	0.066664	0.962388	1496	2
MAN2A1	0.027533	0.066717	0.962388	1497	3
SLC35G6	0.027538	0.066728	0.962388	1498	3
ATP2B2	0.027555	0.066767	0.962388	1500	3
RNF215	0.027585	0.066832	0.962388	1501	3
HSF4	0.027593	0.066848	0.962388	1502	3
SOX9	0.0276	0.066863	0.962388	1503	3
WDR76	0.0276	0.066864	0.962388	1504	2
IL1F10	0.027609	0.066883	0.962388	1505	2
CSH2	0.027631	0.066926	0.962388	1506	2
SELP	0.027645	0.066958	0.962388	1507	3
CBLN3	0.027658	0.066979	0.962388	1508	3
TUB	0.027659	0.066982	0.962388	1509	2
OR5P3	0.027705	0.067095	0.962388	1510	3
HOXB2	0.027711	0.067104	0.962388	1511	3
HIST1H4I	0.027723	0.067128	0.962388	1512	2
USMG5	0.027726	0.067133	0.962388	1513	3
TMED6	0.027769	0.067225	0.962388	1514	2
CCR2	0.027781	0.067251	0.962388	1516	2
LRFN4	0.027781	0.067251	0.962388	1515	2
hsa-mir-128-2	0.027817	0.067329	0.962388	1519	3
PRR14	0.027895	0.067499	0.962388	1520	2
CMTM7	0.027953	0.067641	0.962388	1522	2
PPP2CA	0.02797	0.067676	0.962388	1523	2
HECTD2	0.027987	0.06772	0.962388	1524	2
UQCR11	0.027999	0.067746	0.962388	1525	2
PLP1	0.028002	0.067753	0.962388	1526	3
RPS21	0.028011	0.06778	0.962388	1527	3
hsa-mir-8077	0.028033	0.067833	0.962388	1528	3
hsa-mir-4768	0.028061	0.067897	0.962388	1529	3
CMAS	0.028123	0.068035	0.962388	1531	3
hsa-mir-3197	0.028136	0.068066	0.962388	1532	2
TRIM21	0.028137	0.068067	0.962388	1533	2
SIRT1	0.028139	0.068071	0.962388	1534	3
CTDSPL2	0.028156	0.068105	0.962388	1535	3
RFX4	0.028228	0.068272	0.962388	1537	2
RD3	0.028258	0.068338	0.962388	1538	2
HIST1H4G	0.028326	0.068487	0.962388	1540	2
CCL22	0.028356	0.068543	0.962388	1541	2
PARP12	0.028367	0.068569	0.962388	1543	2
BIRC2	0.028404	0.068664	0.962388	1544	3
hsa-mir-936	0.02848	0.068831	0.962388	1547	2
AHNAK	0.02849	0.068859	0.962388	1548	3
hsa-mir-6778	0.028494	0.06887	0.962388	1549	3
RHBDF1	0.028496	0.068872	0.962388	1550	2
MRC1	0.028513	0.068911	0.962388	1551	3
USP13	0.028594	0.069108	0.962388	1552	3
FAM187B	0.028594	0.069108	0.962388	1553	2
METTL3	0.028595	0.069109	0.962388	1554	3
KIAA1024L	0.028597	0.069116	0.962388	1555	3
LANCL3	0.028608	0.069149	0.962388	1556	3
ZNF837	0.028621	0.069175	0.962388	1557	3
RBP1	0.028643	0.069233	0.962388	1558	2
ABHD17C	0.028692	0.069348	0.962388	1560	2
CELSR1	0.028701	0.069366	0.962388	1561	2
FAM98B	0.028735	0.069442	0.962388	1562	2
SOBP	0.028762	0.06949	0.962388	1563	3
DTNBP1	0.028778	0.069533	0.962388	1564	2
MUT	0.028779	0.069535	0.962388	1565	3
ADPRH	0.028821	0.069619	0.962388	1566	3
SDR42E1	0.028827	0.069634	0.962388	1567	2
CYP4F22	0.028854	0.069693	0.962388	1568	3
ATP7B	0.028863	0.069718	0.962388	1569	2
GPR137	0.02888	0.06976	0.962388	1570	2
ATN1	0.028975	0.069971	0.962388	1572	2
SLC25A35	0.029011	0.070052	0.962388	1573	2
S1PR4	0.02904	0.070108	0.962388	1574	3
U2AF1	0.029043	0.070113	0.962388	1575	2
hsa-mir-4752	0.029045	0.070115	0.962388	1576	3
hsa-mir-8056	0.029054	0.070135	0.962388	1577	3
ZDHHC7	0.029057	0.070137	0.962388	1578	2
PRMT8	0.029073	0.070171	0.962388	1579	2
CRLS1	0.029089	0.07021	0.962388	1580	3
GTDC2	0.029103	0.070238	0.962388	1581	2
ZNF618	0.029109	0.070248	0.962388	1582	3
hsa-mir-1243	0.029111	0.070252	0.962388	1583	3
ARGLU1	0.029138	0.070313	0.962388	1584	3
FCGBP	0.029146	0.070332	0.962388	1585	2
SMYD2	0.029181	0.070403	0.962388	1586	2
LILRA4	0.029204	0.070462	0.962388	1587	3
RRM1	0.029207	0.07047	0.962388	1588	2
KIAA0930	0.029231	0.070529	0.962388	1589	3
UBE2Z	0.029235	0.070542	0.962388	1590	3
OR4A47	0.029258	0.070587	0.962388	1592	3
hsa-mir-3689d-2	0.029299	0.070677	0.962388	1593	3
GJA10	0.029333	0.070757	0.962388	1594	2
PARVG	0.029344	0.070785	0.962388	1595	2
HBB	0.029379	0.070862	0.962388	1596	2
FNDC1	0.029463	0.07104	0.962388	1597	3
OR8B2	0.029483	0.071079	0.962388	1598	2
hsa-mir-6813	0.029513	0.071147	0.962388	1599	3
CAPZA2	0.029515	0.07115	0.962388	1600	3
EMC9	0.029535	0.071196	0.962388	1602	3
LRRC28	0.029539	0.071204	0.962388	1603	2
LRRC1	0.029548	0.071221	0.962388	1604	3
CCDC171	0.029578	0.071285	0.962388	1605	2
LRRC3B	0.029647	0.071445	0.962388	1607	2
NPY1R	0.029651	0.071459	0.962388	1608	3
SUN5	0.029655	0.071467	0.962388	1609	2
USH1C	0.029673	0.071509	0.962388	1610	2
OR2AK2	0.029682	0.071527	0.962388	1611	2
WEE1	0.029694	0.071555	0.962388	1612	3
CGREF1	0.029728	0.071634	0.962388	1615	3
LECT1	0.029734	0.071648	0.962388	1616	2
PRICKLE3	0.029741	0.071662	0.962388	1618	3
ACY1	0.029793	0.071785	0.962388	1619	2
FCAR	0.029795	0.071788	0.962388	1620	2
FAM211A	0.029814	0.071825	0.962388	1621	3
SKIL	0.029847	0.071908	0.962388	1623	2
SOHLH1	0.029863	0.071944	0.962388	1624	3
ZNF100	0.029864	0.071949	0.962388	1625	2
TMEM95	0.029885	0.071989	0.962388	1626	2
TM7SF2	0.029886	0.071989	0.962388	1627	3
C15orf56	0.02989	0.071999	0.962388	1628	3
KIAA0226L	0.029951	0.072141	0.963102	1630	3
C17orf78	0.030008	0.072277	0.964327	1631	3
RUNX2	0.030069	0.072418	0.964804	1632	2
LIN28B	0.030076	0.072435	0.964804	1633	3
ZNF607	0.03008	0.072446	0.964804	1634	3
LIX1L	0.030161	0.072599	0.965658	1636	2
SIRT2	0.03018	0.072646	0.965697	1637	3
DLGAP3	0.030207	0.072705	0.965894	1638	2
PNKP	0.030292	0.072906	0.966163	1641	2
hsa-mir-6755	0.030319	0.072963	0.966163	1643	3
SOGA1	0.030331	0.072992	0.966163	1644	3
TRIM74	0.030379	0.073099	0.966573	1645	2
HRH4	0.030427	0.073213	0.966573	1646	3
CAPN12	0.03052	0.073406	0.966573	1648	2
H2BFWT	0.030562	0.073497	0.966573	1649	3
WNT1	0.030564	0.073501	0.966573	1650	2
CD27	0.030628	0.073649	0.966573	1652	3
TRPT1	0.030643	0.073684	0.966573	1653	2
MYCL	0.030706	0.073832	0.966573	1655	2
NR2C2	0.030736	0.073903	0.966573	1657	3
NEDD4L	0.030749	0.073934	0.966573	1658	2
USP12	0.030762	0.073963	0.966573	1659	3
CHRDL1	0.030831	0.074119	0.966573	1661	3
COPRS	0.03084	0.074143	0.966573	1662	3
REEP5	0.03085	0.074164	0.966573	1663	2
OLFM2	0.030895	0.074266	0.966573	1664	3
FBXO42	0.030918	0.074316	0.966573	1665	3
AKAP2	0.030921	0.074321	0.966573	1666	2
ARMC7	0.030942	0.074358	0.966573	1667	2
ARHGDIG	0.030972	0.074423	0.966573	1668	3
hsa-mir-541	0.030991	0.074465	0.966573	1669	3
ZNF527	0.031018	0.074514	0.966573	1670	3
NOL3	0.031067	0.074623	0.966573	1672	3
ZNF582	0.03108	0.074653	0.966573	1673	2
NOB1	0.031136	0.074769	0.966573	1674	3
TMEM135	0.031148	0.074795	0.966573	1675	3
ZNF81	0.031155	0.074812	0.966573	1676	3
RPAP2	0.031155	0.074812	0.966573	1677	2
HAUS4	0.031166	0.074839	0.966573	1678	3
KIF5C	0.031172	0.074853	0.966573	1679	2
DHFRL1	0.031217	0.074949	0.966573	1680	2
ZNF397	0.031263	0.075048	0.966573	1681	2
ZNF771	0.031285	0.075096	0.966573	1682	3
hsa-mir-6787	0.031307	0.075155	0.966573	1683	2
OSBPL8	0.031309	0.07516	0.966573	1684	2
MYL4	0.031315	0.075172	0.966573	1685	2
PGBD1	0.031342	0.075235	0.966573	1686	2
VSX1	0.031355	0.075269	0.966573	1687	2
RAB8B	0.031401	0.075374	0.966573	1688	2
P2RX5	0.031427	0.075441	0.966573	1689	3
C16orf78	0.031434	0.075457	0.966573	1690	3
CIRBP	0.03144	0.075468	0.966573	1691	2
ERCC1	0.031444	0.075476	0.966573	1692	3
USP31	0.031504	0.075607	0.966573	1694	3
hsa-mir-3141	0.031537	0.075677	0.966573	1695	3
ZNF804B	0.031565	0.075742	0.966573	1696	2
DLEU7	0.031584	0.075786	0.966573	1697	3
FOXO4	0.031585	0.075786	0.966573	1698	2
CENPV	0.031673	0.075989	0.966573	1699	3
FNIP2	0.031703	0.076047	0.966573	1700	2
ZNF469	0.031713	0.076071	0.966573	1701	3
USP48	0.031721	0.076088	0.966573	1702	2
IFNAR1	0.031734	0.07611	0.966573	1704	2
ZNF366	0.031769	0.076183	0.966573	1705	2
GPS1	0.031779	0.076205	0.966573	1706	2
BHLHE22	0.031795	0.076242	0.966573	1707	3
IFI6	0.031814	0.076273	0.966573	1708	2
FAM214A	0.031815	0.076274	0.966573	1709	2
FAM222B	0.031833	0.076311	0.966573	1710	2
PPIAL4E	0.031853	0.076354	0.966573	1711	2
ITGA2	0.031866	0.076384	0.966573	1712	3
KLK9	0.031878	0.07641	0.966573	1713	2
GJA5	0.031896	0.07645	0.966573	1714	2
SYNPO	0.031904	0.07647	0.966573	1715	3
MRAP2	0.031906	0.076478	0.966573	1716	3
SRGAP3	0.031952	0.076577	0.966573	1718	2
RINL	0.031958	0.076594	0.966573	1719	3
AGRP	0.031976	0.076631	0.966573	1720	2
KLF11	0.031998	0.076671	0.966573	1722	3
SSX2IP	0.032003	0.076678	0.966573	1723	3
ZSWIM7	0.032074	0.076837	0.966573	1725	3
hsa-mir-6727	0.032093	0.076879	0.966573	1726	2
LRWD1	0.032098	0.07689	0.966573	1727	3
NACC1	0.032111	0.076916	0.966573	1728	2
hsa-mir-5688	0.032116	0.076929	0.966573	1729	3
RADIL	0.032121	0.07694	0.966573	1730	3
CYTIP	0.032129	0.076954	0.966573	1731	2
MGAT4A	0.032169	0.077036	0.966573	1733	3
TBCD	0.032174	0.07705	0.966573	1734	2
ITGA11	0.032182	0.077065	0.966573	1735	2
ZNF426	0.032228	0.077182	0.967482	1736	2
CDCA4	0.032252	0.077237	0.967621	1737	3
CDX1	0.032431	0.077642	0.969444	1740	2
MARCKS	0.032457	0.077703	0.969444	1741	2
OR1L4	0.032488	0.077771	0.969444	1742	3
SLC25A36	0.032495	0.077787	0.969444	1743	3
PANX2	0.032544	0.077882	0.969444	1746	2
WBSCR16	0.032595	0.077993	0.969444	1747	3
IFT122	0.032641	0.078096	0.969444	1748	2
hsa-mir-3620	0.03265	0.078113	0.969444	1749	2
hsa-mir-4760	0.032662	0.078147	0.969444	1750	3
PLD2	0.032662	0.078148	0.969444	1751	2
RAB34	0.032689	0.078217	0.969444	1752	2
RCAN1	0.032691	0.078222	0.969444	1753	3
LEPROT	0.032698	0.078239	0.969444	1754	2
UTP6	0.032703	0.078251	0.969444	1755	3
NAPEPLD	0.032707	0.078259	0.969444	1756	2
CBX1	0.032718	0.078279	0.969444	1757	3
ST3GAL5	0.032839	0.07853	0.969935	1759	2
MS4A14	0.032852	0.078559	0.969935	1760	2
HEBP1	0.03287	0.078607	0.969935	1762	3
FUT9	0.03287	0.078607	0.969935	1761	2
PPP1R26	0.032874	0.078621	0.969935	1763	3
DNAAF2	0.032889	0.078655	0.969935	1764	2
CCL21	0.0329	0.07868	0.969935	1765	3
DNAJA1	0.032916	0.078714	0.969935	1766	3
hsa-mir-4750	0.032955	0.078798	0.970418	1767	2
GABRR1	0.032989	0.078886	0.970915	1768	2
CHCHD4	0.033007	0.078928	0.970915	1769	2
ANKRD7	0.033047	0.079018	0.970965	1770	3
DHX30	0.033069	0.079066	0.970965	1772	3
FIS1	0.033099	0.079131	0.971221	1773	2
CHST4	0.033244	0.079456	0.971818	1774	2
ZNF140	0.033329	0.079659	0.971818	1775	2
ADAM21	0.0334	0.079809	0.971818	1778	2
NXPE4	0.033404	0.079817	0.971818	1779	3
CABLES2	0.033409	0.079827	0.971818	1780	2
SERPINB2	0.033426	0.079876	0.971818	1782	3
ZC3H12A	0.033427	0.079877	0.971818	1783	2
SERTAD4	0.033464	0.079963	0.971818	1784	2
STOML1	0.033466	0.079968	0.971818	1785	2
ZNF8	0.033487	0.08001	0.971818	1786	3
TTC29	0.03354	0.080118	0.971818	1788	3
SSX5	0.033601	0.080253	0.971818	1789	3
SPNS3	0.03361	0.080272	0.971818	1791	2
COMTD1	0.033613	0.080284	0.971818	1792	3
OR56A1	0.03365	0.08036	0.971818	1793	2
TNFRSF19	0.033656	0.080375	0.971818	1794	2
POLE2	0.033684	0.080423	0.971818	1795	2
DPT	0.033702	0.080469	0.971818	1796	2
HCFC1	0.033808	0.080691	0.971818	1798	2
hsa-mir-4325	0.033808	0.080691	0.971818	1799	2
SSTR5	0.033829	0.080746	0.971818	1801	3
APOB	0.033878	0.080848	0.971818	1802	3
PNMA5	0.033942	0.080981	0.971818	1803	2
BIRC7	0.033971	0.081054	0.971818	1804	2
CHPF	0.033988	0.081092	0.971818	1805	2
DLX1	0.034006	0.081128	0.971818	1806	3
PYDC1	0.03402	0.081167	0.971818	1807	2
ELOVL3	0.034062	0.081262	0.971818	1809	3
ST6GAL1	0.034099	0.081344	0.971818	1810	3
ZNF516	0.034108	0.081363	0.971818	1811	2
ANKRD13A	0.034149	0.081451	0.971818	1814	3
hsa-mir-517b	0.034166	0.081484	0.971818	1816	2
EMR2	0.034173	0.0815	0.971818	1817	2
NOP10	0.034219	0.081607	0.971818	1819	2
METTL21C	0.034246	0.081666	0.971818	1820	2
hsa-mir-6077-1	0.03426	0.081691	0.971818	1821	3
TMEM206	0.034292	0.081754	0.971818	1822	2
DIXDC1	0.034321	0.081809	0.971818	1823	2
GPT2	0.034337	0.081849	0.971818	1824	2
LINS	0.034386	0.081951	0.971818	1826	2
MCM9	0.034423	0.08203	0.971818	1827	2
C8orf46	0.034475	0.082137	0.971818	1828	2
ZNF763	0.034476	0.082137	0.971818	1829	3
AHSA2	0.034501	0.0822	0.971818	1830	3
hsa-mir-363	0.03451	0.082211	0.971818	1831	3
THAP3	0.034516	0.082227	0.971818	1832	2
CD47	0.034521	0.082238	0.971818	1833	2
hsa-mir-552	0.034522	0.082242	0.971818	1834	3
EIF3L	0.034535	0.082267	0.971818	1835	3
HIST1H2AL	0.034553	0.082308	0.971818	1836	2
UBASH3A	0.034562	0.082324	0.971818	1837	2
TMBIM6	0.034612	0.082442	0.971818	1838	2
PXDC1	0.03466	0.082539	0.971818	1840	3
GPN1	0.03469	0.082604	0.971818	1841	3
ENTPD8	0.034721	0.082669	0.971818	1843	2
TMX2	0.034722	0.082671	0.971818	1845	3
FOXE1	0.034722	0.082671	0.971818	1844	3
NAA10	0.03473	0.082689	0.971818	1846	3
IVL	0.034748	0.08273	0.971818	1847	2
TTLL7	0.034795	0.082824	0.971818	1849	3
KCNJ13	0.034805	0.082852	0.971818	1850	3
RNF34	0.03485	0.082958	0.971818	1851	3
PCYT1B	0.034887	0.083036	0.971818	1852	2
SOD2	0.03489	0.083041	0.971818	1853	3
LRP8	0.0349	0.083058	0.971818	1854	3
HECW1	0.03492	0.083111	0.971818	1855	3
CBFB	0.034933	0.083138	0.971818	1856	2
CLDN17	0.034935	0.083141	0.971818	1857	2
SARDH	0.034944	0.083173	0.971818	1858	2
SSSCA1	0.034947	0.083177	0.971818	1860	3
CCND2	0.034947	0.083177	0.971818	1859	3
CT47B1	0.034986	0.08325	0.971818	1862	2
AOC2	0.035297	0.083947	0.971818	1867	3
PHOSPHO1	0.035317	0.083997	0.971818	1868	3
TMEM45B	0.03534	0.084043	0.971818	1869	3
ZNF778	0.035353	0.08407	0.971818	1870	3
GALR2	0.03537	0.084115	0.971818	1871	3
COL5A2	0.035385	0.084148	0.971818	1872	2
PPP1R13L	0.035388	0.084153	0.971818	1873	3
FOXA1	0.035399	0.084178	0.971818	1874	2
BMPR1A	0.035432	0.084246	0.971818	1875	2
PURA	0.035499	0.084388	0.971818	1877	3
LPAR5	0.035536	0.084469	0.971818	1879	2
CASC3	0.035611	0.084625	0.971818	1880	2
ZZEF1	0.03562	0.08464	0.971818	1881	2
CCDC107	0.035624	0.084647	0.971818	1882	3
RAB42	0.035677	0.084761	0.971818	1884	3
USP47	0.035757	0.084921	0.971818	1885	2
NUDT15	0.035809	0.085047	0.971818	1886	2
RTN3	0.035833	0.0851	0.971818	1887	2
FLJ25363	0.035868	0.085169	0.971818	1889	3
SSU72	0.035886	0.085211	0.971818	1890	3
ARL14EP	0.035895	0.085234	0.971818	1891	2
SEMA4G	0.035932	0.08531	0.971818	1892	2
hsa-mir-6746	0.03594	0.085324	0.971818	1893	2
FAM154A	0.035991	0.085439	0.971818	1895	3
ZNF593	0.036001	0.085457	0.971818	1896	3
ITLN1	0.036027	0.085507	0.971818	1897	2
TLX1NB	0.036032	0.085518	0.971818	1898	2
SLC7A13	0.036078	0.085614	0.971818	1900	2
hsa-mir-6753	0.036089	0.085637	0.971818	1901	2
HSP90B1	0.03609	0.085641	0.971818	1902	3
ROBO4	0.03616	0.085786	0.971818	1904	2
TFDP3	0.036217	0.08591	0.971818	1906	2
CLIC6	0.03624	0.085957	0.971818	1907	2
FBXO39	0.036293	0.086084	0.971818	1909	2
EME1	0.036329	0.086159	0.971818	1911	3
C1orf228	0.036342	0.08619	0.971818	1912	3
LMAN2L	0.036352	0.086208	0.971818	1913	3
IL5RA	0.036363	0.086237	0.971818	1915	3
ACE	0.036378	0.086274	0.971818	1916	2
TOP2B	0.036398	0.08632	0.971818	1917	2
hsa-mir-7158	0.036479	0.086479	0.971818	1919	2
ALKBH5	0.03649	0.086498	0.971818	1920	2
MSC	0.036502	0.086528	0.971818	1921	2
KIAA2018	0.036515	0.08656	0.971818	1922	3
CHD3	0.036523	0.086578	0.971818	1923	3
TAT	0.036535	0.086599	0.971818	1925	2
SZT2	0.036535	0.086599	0.971818	1924	2
SPEF2	0.036543	0.086616	0.971818	1926	3
ANKS1B	0.036593	0.086715	0.971818	1928	2
LOC100505841	0.036605	0.086742	0.971818	1929	3
CUL5	0.036631	0.086799	0.971818	1932	3
hsa-mir-4687	0.036636	0.086805	0.971818	1933	3
SMPD1	0.036683	0.08691	0.971818	1935	3
hsa-mir-135b	0.036767	0.087091	0.971818	1937	2
MPV17L	0.036769	0.087097	0.971818	1938	2
NCOR1	0.036797	0.087158	0.971818	1939	3
S100A10	0.036805	0.087173	0.971818	1940	3
ITFG1	0.036818	0.08721	0.971818	1941	3
hsa-mir-4327	0.036843	0.087261	0.971818	1942	3
FAM210A	0.036846	0.087272	0.971818	1943	2
USP6	0.036932	0.087453	0.971818	1945	3
DDX19B	0.036961	0.087514	0.971818	1947	2
hsa-mir-337	0.036977	0.087547	0.971818	1948	3
PHAX	0.03698	0.087553	0.971818	1949	2
OPRL1	0.036999	0.08759	0.971818	1951	2
SCN2B	0.037009	0.087619	0.971818	1952	2
DSCR6	0.037019	0.087643	0.971818	1953	2
TNFRSF10D	0.037047	0.087707	0.971818	1954	3
CFHR3	0.037052	0.087721	0.971818	1955	3
ZNF679	0.037057	0.087731	0.971818	1956	2
ARHGAP24	0.037075	0.087764	0.971818	1957	3
OLIG2	0.037083	0.087777	0.971818	1958	3
B3GAT3	0.037085	0.087784	0.971818	1959	3
TCEANC	0.037088	0.087794	0.971818	1960	3
FTSJD1	0.037124	0.087872	0.971818	1961	2
2017-09-08	0.037143	0.087917	0.971818	1963	2
ELF4	0.037182	0.088004	0.971818	1964	2
COQ3	0.037206	0.088054	0.971818	1965	2
STAG3	0.037214	0.08807	0.971818	1966	3
IFIT5	0.037307	0.088274	0.971818	1968	2
hsa-mir-330	0.037351	0.088362	0.971818	1970	3
AKR1C1	0.037405	0.088482	0.971818	1972	3
MTMR6	0.037413	0.088499	0.971818	1973	2
YIPF1	0.037426	0.088529	0.971818	1974	3
SPN	0.037451	0.088577	0.971818	1975	2
DOT1L	0.037461	0.088601	0.971818	1976	2
HPD	0.03747	0.08862	0.971818	1977	3
hsa-mir-192	0.037476	0.088633	0.971818	1978	2
SLC9A6	0.037491	0.088673	0.971818	1979	3
ATP1B1	0.037519	0.088722	0.971818	1981	2
SYCP2	0.037529	0.088746	0.971818	1982	2
LTF	0.037534	0.088758	0.971818	1983	3
CELA2A	0.037581	0.088861	0.971818	1985	3
2017-09-15	0.037629	0.088967	0.971818	1986	2
SLC25A46	0.037635	0.08898	0.971818	1988	2
MACF1	0.037665	0.08904	0.971818	1989	3
TTBK1	0.037723	0.089163	0.971818	1991	3
TSC22D2	0.037751	0.08922	0.971818	1993	2
ZNF284	0.037755	0.089227	0.971818	1994	3
GJA9	0.037761	0.089241	0.971818	1995	2
FSD1	0.037776	0.089283	0.971818	1997	3
hsa-mir-602	0.037846	0.089436	0.971818	1998	3
MAGI1	0.037848	0.08944	0.971818	1999	2
hsa-mir-4483	0.037886	0.089524	0.971818	2001	2
WDR47	0.037935	0.089628	0.971818	2002	3
ERCC6L2	0.037999	0.08976	0.971818	2003	2
TMEM14B	0.038008	0.089778	0.971818	2004	2
TMEM65	0.038091	0.089961	0.971818	2006	2
MT2A	0.038139	0.090069	0.971818	2007	2
TSSK1B	0.038144	0.090077	0.971818	2008	3
CLIP1	0.038158	0.090111	0.971818	2009	2
ATP1B3	0.038168	0.090126	0.971818	2010	2
CD53	0.038227	0.090248	0.971818	2012	2
OR52A1	0.038228	0.090249	0.971818	2013	2
OR7G3	0.038232	0.09026	0.971818	2014	3
hsa-mir-515-2	0.038269	0.090342	0.971818	2015	3
FA2H	0.038275	0.090356	0.971818	2016	3
BCL6	0.038319	0.090451	0.971818	2017	2
EFCAB9	0.038344	0.090497	0.971818	2018	3
hsa-mir-4534	0.038357	0.090522	0.971818	2019	2
IGFBP2	0.03836	0.09053	0.971818	2020	3
NAIF1	0.038365	0.090538	0.971818	2021	2
C19orf12	0.038408	0.090639	0.971818	2022	3
SLC16A8	0.038413	0.090647	0.971818	2024	3
SYT4	0.038465	0.090748	0.971818	2025	2
PERP	0.038499	0.090814	0.971818	2026	3
GPALPP1	0.038558	0.090936	0.971818	2028	2
DPH5	0.038576	0.090975	0.971818	2029	3
CHAC1	0.038617	0.091052	0.971818	2030	3
HES7	0.038627	0.091075	0.971818	2031	2
BNIP3L	0.038639	0.091101	0.971818	2032	2
TAS2R31	0.038708	0.091251	0.971818	2034	3
NAT1	0.038715	0.091263	0.971818	2035	2
WDR44	0.038731	0.091295	0.971818	2036	2
C6orf195	0.038774	0.091398	0.971818	2037	2
RNMT	0.038827	0.091517	0.971818	2038	2
LGALS9B	0.038868	0.091596	0.971818	2039	2
SYT10	0.038891	0.091648	0.971818	2040	2
ISCU	0.038904	0.091673	0.971818	2041	3
PRDM12	0.038911	0.091686	0.971818	2042	2
SLCO2A1	0.038913	0.091693	0.971818	2043	2
MBD4	0.03895	0.091771	0.971818	2044	2
KLHL33	0.038961	0.091792	0.971818	2046	3
CD7	0.03898	0.091833	0.971818	2047	2
ADAM28	0.038999	0.09188	0.971818	2048	2
ATF7	0.039031	0.091939	0.971818	2049	3
IL17RE	0.03905	0.09198	0.971818	2050	2
NMS	0.039077	0.092043	0.971818	2051	3
ZNF800	0.039078	0.092045	0.971818	2052	2
SLC22A24	0.039085	0.092068	0.971818	2053	3
ERI3	0.039097	0.092098	0.971818	2054	2
PURG	0.039119	0.092141	0.971818	2056	2
PRPF39	0.03915	0.09221	0.971818	2057	3
ALDH9A1	0.039166	0.09224	0.971818	2058	2
VCX3A	0.039172	0.092256	0.971818	2059	2
HK1	0.039204	0.092314	0.971818	2061	3
TNNI3K	0.039211	0.092328	0.971818	2062	2
FTO	0.039231	0.092365	0.971818	2063	3
hsa-mir-296	0.039241	0.092392	0.971818	2065	3
KRBOX4	0.039255	0.092423	0.971818	2067	2
ERVFRD-1	0.039255	0.092423	0.971818	2066	2
UXT	0.039324	0.092561	0.971818	2070	2
BHLHB9	0.039358	0.09264	0.971818	2071	2
PDPR	0.03937	0.092664	0.971818	2072	2
ZNF648	0.03941	0.092751	0.971818	2073	3
SHARPIN	0.039416	0.092765	0.971818	2074	2
LRRC15	0.039426	0.092786	0.971818	2075	3
RNF224	0.039459	0.092863	0.971818	2077	3
hsa-mir-590	0.039462	0.092869	0.971818	2078	2
PAGE2	0.039472	0.09289	0.971818	2080	2
APOOL	0.039502	0.09295	0.971979	2081	3
WFDC11	0.039531	0.093011	0.972149	2082	2
EPHA6	0.039592	0.093146	0.972396	2083	3
KCNJ8	0.0396	0.093167	0.972396	2084	3
C15orf57	0.039649	0.093266	0.972396	2086	3
TOR1B	0.039668	0.09331	0.972396	2087	3
TIMD4	0.039693	0.093361	0.972396	2089	3
MRPL51	0.039709	0.093406	0.972396	2090	2
WDHD1	0.039748	0.093482	0.972396	2092	3
SNRK	0.039779	0.093556	0.972707	2093	2
MARCH6	0.039813	0.093616	0.97271	2094	2
TYR	0.039975	0.09396	0.974019	2099	3
RRS1	0.040024	0.094066	0.974019	2101	3
TRADD	0.040043	0.09411	0.974019	2102	3
C16orf87	0.040101	0.094226	0.974553	2104	2
ZNFX1	0.040208	0.094461	0.976018	2106	3
ECI1	0.040256	0.094549	0.976018	2107	2
POLB	0.040277	0.094605	0.976018	2108	3
LGR5	0.040326	0.094697	0.976018	2110	2
FAF1	0.040379	0.094814	0.976018	2112	3
PUM1	0.04038	0.094817	0.976018	2113	2
TXNDC8	0.04038	0.094817	0.976018	2114	2
DDX54	0.04043	0.094917	0.976172	2115	2
FAM160A2	0.040435	0.094921	0.976172	2116	3
PEX16	0.040515	0.095097	0.977516	2117	2
TRIM28	0.040584	0.095241	0.977668	2119	3
MBL2	0.040634	0.095349	0.977668	2121	3
HEPN1	0.040648	0.095378	0.977668	2122	2
GPR55	0.04065	0.095381	0.977668	2123	3
HMCES	0.040735	0.095567	0.978962	2124	2
ZFHX2	0.04077	0.09565	0.978962	2125	2
LDLRAD2	0.040795	0.0957	0.978962	2127	2
PCGF3	0.040846	0.095806	0.978962	2129	3
ASL	0.040916	0.095965	0.978962	2131	2
C16orf59	0.041023	0.096193	0.978962	2133	3
DRAM1	0.041051	0.096261	0.978962	2134	2
AFF4	0.041059	0.096276	0.978962	2135	2
hsa-mir-378j	0.041067	0.096297	0.978962	2136	2
CHRNB1	0.041068	0.096297	0.978962	2137	3
TXLNB	0.04109	0.096344	0.978962	2138	3
GPR174	0.041105	0.096373	0.978962	2139	2
PHACTR1	0.04111	0.096385	0.978962	2140	3
SRR	0.041121	0.096406	0.978962	2141	3
SLC24A5	0.041132	0.096422	0.978962	2142	2
CBX4	0.041152	0.096465	0.978962	2143	3
C8G	0.041191	0.096544	0.978962	2144	3
OR4C12	0.041236	0.096631	0.978962	2146	3
SRPR	0.041247	0.096654	0.978962	2147	3
PPA2	0.041263	0.096691	0.978962	2148	2
TLCD2	0.041287	0.096751	0.978962	2149	2
FBXO24	0.041342	0.096852	0.978962	2150	3
TELO2	0.041354	0.096878	0.978962	2151	2
MEIS2	0.041369	0.09691	0.978962	2154	2
THAP5	0.041449	0.097066	0.978962	2155	2
UVSSA	0.041468	0.09711	0.978962	2156	3
LRFN3	0.04151	0.097197	0.978962	2158	2
USH2A	0.041527	0.097231	0.978962	2159	3
CACNA1B	0.041581	0.097335	0.978962	2160	2
FGF20	0.041591	0.097354	0.978962	2161	2
IARS2	0.041606	0.09739	0.978962	2162	2
KIAA1009	0.041617	0.097411	0.978962	2163	3
WFDC8	0.041629	0.097427	0.978962	2164	3
hsa-mir-4506	0.041645	0.097455	0.978962	2165	2
USP20	0.041652	0.097471	0.978962	2166	2
HELZ2	0.04166	0.097487	0.978962	2167	3
TAC3	0.041733	0.097646	0.979206	2170	2
ZNF524	0.041789	0.097753	0.97938	2172	2
IGSF11	0.04188	0.097882	0.979763	2174	2
ETV6	0.041935	0.097961	0.979765	2175	2
CCDC113	0.041961	0.098001	0.979765	2176	2
NEMF	0.041986	0.098039	0.979765	2177	2
hsa-mir-4255	0.042074	0.098168	0.979765	2180	2
TREML4	0.042118	0.098221	0.979765	2181	2
CMIP	0.042179	0.098308	0.979765	2182	2
HLA-B	0.042189	0.098323	0.979765	2183	2
hsa-mir-3921	0.042337	0.098535	0.98044	2187	3
FAM8A1	0.042427	0.098668	0.980861	2189	2
B3GALNT1	0.042564	0.09887	0.981524	2192	2
ZFP3	0.042643	0.098982	0.981845	2193	2
CCDC132	0.0427	0.099062	0.981845	2194	2
MT1X	0.04272	0.099088	0.981845	2196	2
KHK	0.042746	0.099128	0.981845	2197	2
IL17REL	0.042894	0.099342	0.982346	2199	2
MFAP2	0.042905	0.099361	0.982346	2200	2
SALL1	0.042974	0.099451	0.982346	2202	2
C11orf88	0.042982	0.09946	0.982346	2203	2
UBE2T	0.043048	0.099562	0.982346	2205	2
DPH1	0.04312	0.099671	0.982748	2207	2
SNUPN	0.043172	0.099746	0.982748	2208	2
SLC35F5	0.043228	0.099823	0.982748	2210	2
UGT3A1	0.043247	0.099851	0.982748	2211	2
VWA5A	0.043338	0.099994	0.983039	2212	2
FILIP1L	0.043384	0.10006	0.983039	2214	2
SHISA5	0.043388	0.10006	0.983039	2215	2
SUGT1	0.043537	0.10026	0.983147	2218	2
CHMP1A	0.043543	0.10026	0.983147	2219	2
SH3PXD2B	0.043584	0.10031	0.983147	2220	2
C21orf59	0.043605	0.10034	0.983147	2221	2
DENND4C	0.043657	0.10041	0.983343	2222	2
SMIM22	0.043749	0.10056	0.983343	2224	2
RABGEF1	0.04378	0.10062	0.983343	2226	2
TANGO6	0.043832	0.10071	0.983343	2227	2
RBBP7	0.043839	0.10071	0.983343	2228	2
PELI3	0.043946	0.10087	0.983343	2231	2
TCEA1	0.043976	0.10092	0.983343	2232	2
hsa-mir-4767	0.044008	0.10097	0.983343	2233	2
C2orf82	0.044019	0.10098	0.983343	2234	2
MSTN	0.044122	0.10113	0.983343	2235	2
C4orf36	0.044205	0.10124	0.983343	2236	2
CNOT8	0.044226	0.10127	0.983343	2237	2
hsa-mir-5189	0.04423	0.10127	0.983343	2238	3
hsa-mir-7114	0.044231	0.10128	0.983343	2239	2
CTLA4	0.04433	0.10142	0.983343	2240	2
MUC21	0.044431	0.10156	0.983343	2242	2
AMFR	0.044522	0.10169	0.983343	2244	2
ZFP28	0.044559	0.10174	0.983343	2245	2
DNAJC5	0.044591	0.10179	0.983343	2247	2
OR2A5	0.044612	0.10182	0.983343	2248	2
ZNF362	0.044674	0.10191	0.983343	2250	2
hsa-mir-3935	0.04468	0.10192	0.983343	2251	3
IQSEC3	0.044685	0.10193	0.983343	2253	2
RLBP1	0.0447	0.10194	0.983343	2255	2
hsa-mir-6851	0.04475	0.10201	0.983343	2257	3
hsa-mir-132	0.044771	0.10205	0.983343	2258	3
hsa-mir-4666a	0.044794	0.10208	0.983343	2259	2
SLC18B1	0.044931	0.10228	0.984422	2261	2
hsa-mir-378d-2	0.045013	0.10238	0.98461	2262	2
HYAL2	0.04502	0.10239	0.98461	2263	2
ZNF878	0.045068	0.10246	0.984618	2264	2
CTAGE5	0.045091	0.1025	0.984618	2265	2
LHX6	0.045113	0.10253	0.984618	2266	2
MCAM	0.045229	0.1027	0.985018	2267	2
SIRPG	0.04525	0.10272	0.985018	2268	2
ARPC4-TTLL3	0.045261	0.10274	0.985018	2269	2
hsa-mir-628	0.045327	0.10283	0.985018	2271	2
TGM7	0.045386	0.10291	0.985018	2272	2
FAM5C	0.04543	0.10297	0.985018	2273	2
hsa-mir-4538	0.045433	0.10298	0.985018	2275	3
FAM136A	0.045482	0.10304	0.985201	2276	2
LRRIQ1	0.045703	0.10336	0.985201	2282	2
FMO2	0.045705	0.10336	0.985201	2283	2
ERF	0.04575	0.10342	0.98535	2284	2
ST14	0.045795	0.10349	0.985556	2285	2
POLR1C	0.045872	0.1036	0.985852	2286	2
SBF2	0.046062	0.10386	0.985852	2288	2
PNPLA7	0.046126	0.10396	0.985852	2289	2
hsa-mir-6879	0.046127	0.10396	0.985852	2290	3
CRYBB2	0.046147	0.10398	0.985852	2291	2
C16orf90	0.046296	0.1042	0.985852	2294	2
ZNF623	0.046341	0.10427	0.985852	2295	2
ZNF345	0.046364	0.10431	0.985852	2296	2
GLUD2	0.046364	0.10431	0.985852	2297	2
GSR	0.046423	0.1044	0.985852	2299	2
TXNDC9	0.046545	0.10458	0.985852	2301	2
C22orf24	0.046614	0.10469	0.985852	2304	2
KCND2	0.046614	0.10468	0.985852	2303	2
MEF2C	0.046659	0.10474	0.985852	2305	2
FUBP3	0.046699	0.1048	0.985852	2306	2
SEC61A2	0.046705	0.10481	0.985852	2307	2
GPR151	0.046774	0.10492	0.985852	2308	2
DUS2	0.04678	0.10493	0.985852	2309	2
HYI	0.046881	0.10507	0.985852	2311	2
SULT1A4	0.046913	0.10512	0.985852	2313	2
CLN6	0.046945	0.10516	0.985852	2316	2
ULBP1	0.046987	0.10522	0.985852	2318	2
ANXA9	0.047019	0.10527	0.985852	2319	2
WNT7B	0.047041	0.1053	0.985852	2321	2
hsa-mir-516a-2	0.047071	0.10534	0.985852	2322	2
GPR148	0.047137	0.10542	0.985852	2324	2
PI16	0.047159	0.10546	0.985852	2325	2
CDCA7L	0.047164	0.10546	0.985852	2326	2
CSN1S1	0.047185	0.10549	0.985852	2327	2
CTC1	0.04725	0.10557	0.985852	2329	2
NARS2	0.047276	0.10561	0.985852	2330	2
C10orf88	0.047295	0.10563	0.985852	2331	2
POLR3C	0.047544	0.10599	0.985852	2337	2
hsa-mir-3201	0.047581	0.10603	0.985852	2339	3
RAET1G	0.047704	0.10621	0.985852	2342	2
OXSR1	0.047791	0.10635	0.985852	2345	2
hsa-mir-501	0.047795	0.10635	0.985852	2346	3
MAP3K3	0.047817	0.10638	0.985852	2348	2
CCIN	0.047845	0.10642	0.985852	2349	2
HNRNPAB	0.047926	0.10653	0.98638	2350	2
RBAK-RBAKDN	0.047976	0.10661	0.98638	2352	2
KIAA0195	0.048061	0.10674	0.987114	2353	2
GOLGA7	0.048136	0.10684	0.987406	2354	2
hsa-mir-522	0.048147	0.10686	0.987406	2355	2
DPPA5	0.048266	0.10703	0.988019	2357	2
ZNF706	0.04832	0.10711	0.988019	2359	2
ING5	0.048385	0.1072	0.98823	2360	2
SERPINF1	0.04843	0.10726	0.98823	2361	2
hsa-mir-596	0.048492	0.10735	0.98823	2363	2
TMEM208	0.048566	0.10746	0.98823	2364	2
ZNF461	0.048657	0.10758	0.98823	2366	2
WIF1	0.048678	0.1076	0.98823	2367	2
EML1	0.04871	0.10765	0.98823	2368	2
CDX4	0.048732	0.10767	0.98823	2369	2
NUDT4	0.048748	0.10769	0.98823	2370	2
hsa-mir-3181	0.048777	0.10774	0.98823	2371	2
GPBP1	0.048851	0.10786	0.98823	2373	2
PHF3	0.048868	0.10788	0.98823	2374	2
NTSR1	0.048884	0.1079	0.98823	2375	2
MIS12	0.048884	0.1079	0.98823	2376	2
ZNF568	0.048955	0.108	0.988282	2378	2
OR2T8	0.049065	0.10815	0.988987	2379	2
TTLL1	0.049107	0.1082	0.988987	2380	2
EVPL	0.049167	0.10829	0.989299	2382	2
LPAR2	0.049462	0.10871	0.990015	2386	2
SPAM1	0.049472	0.10872	0.990015	2387	2
FAF2	0.049474	0.10872	0.990015	2388	2
hsa-mir-4695	0.049537	0.10882	0.990015	2389	3
UNK	0.049593	0.1089	0.990015	2391	2
PRB2	0.049658	0.10898	0.990015	2393	2
NCK1	0.049735	0.10909	0.990015	2395	2
ZNF347	0.049878	0.10927	0.990015	2397	2
PDXDC1	0.049889	0.10929	0.990015	2398	2
SLC7A14	0.0499	0.10931	0.990015	2399	2
COL9A1	0.050031	0.10949	0.990015	2401	2
GPR179	0.050053	0.10953	0.990015	2402	2
LHB	0.050064	0.10954	0.990015	2404	2
CCL11	0.050119	0.10963	0.990015	2405	2
PAIP2B	0.05013	0.10964	0.990015	2406	2
PLA2G12A	0.050163	0.10969	0.990015	2407	2
C16orf46	0.050185	0.10972	0.990015	2408	2
SORCS2	0.050244	0.10981	0.990015	2410	2
RND3	0.050317	0.10991	0.990015	2413	2
BCKDHA	0.050335	0.10994	0.990015	2414	2
hsa-mir-4707	0.050408	0.11004	0.990015	2415	3
HIST1H2AA	0.050516	0.11019	0.990015	2417	2
LHFPL3	0.050607	0.11033	0.990015	2419	2
STC1	0.050659	0.11041	0.990015	2422	2
hsa-mir-664a	0.050728	0.11051	0.990015	2426	3
hsa-mir-4420	0.050782	0.11059	0.990015	2428	3
SIRT6	0.050788	0.11059	0.990015	2429	2
GFRA3	0.050879	0.11074	0.990015	2430	2
hsa-mir-5684	0.050925	0.11081	0.990015	2433	2
CYP2C18	0.050969	0.11087	0.990015	2434	2
HR	0.050969	0.11087	0.990015	2435	2
VPS4B	0.051015	0.11093	0.990015	2436	2
SLC22A1	0.051105	0.11106	0.990015	2437	2
[truncated: 3,925 more rows]

## Sheet: T12_Rep-Sort read counts
Table S1 - Representation and sorted read counts - Timepoint (12 days)
sgRNA	Gene	Rep	Sort	Ratio
HGLibA_62988	hsa-mir-663b	3.86218	51.1731	13.2498
HGLibA_63395	hsa-mir-6804	12.5521	103.391	8.23694
HGLibA_50111	TMEM184A	3.86218	31.3305	8.11213
HGLibA_62657	hsa-mir-6127	0.965544	7.31045	7.57132
HGLibA_04029	B4GALT3	5.79326	40.7296	7.03052
HGLibA_31728	NEURL2	3.86218	25.0644	6.48971
HGLibA_51627	TRIO	28.9663	181.717	6.27338
HGLibA_01395	AK7	2.89663	16.7096	5.76863
HGLibA_05535	C17orf47	15.4487	83.548	5.40809
HGLibA_64229	hsa-mir-888	15.4487	83.548	5.40809
HGLibA_46319	SP9	5.79326	31.3305	5.40809
HGLibA_52727	UBOX5	56.0016	296.595	5.2962
HGLibA_50619	TMPRSS11D	17.3798	91.9028	5.28791
HGLibA_47576	STRADB	9.65544	49.0844	5.0836
HGLibA_42252	RRM1	27.0352	136.81	5.06043
HGLibA_16547	FAM24A	63.7259	316.438	4.96561
HGLibA_38358	PRCP	43.4495	209.914	4.83123
HGLibA_65151	NonTargetingControlGuideForHuman_0768	2.89663	13.5765	4.68701
HGLibA_57414	hsa-mir-1254-1	11.5865	54.3062	4.68701
HGLibA_30946	MZT2B	15.4487	72.0601	4.66448
HGLibA_03556	ATP11B	13.5176	60.5723	4.48099
HGLibA_40108	RAD9A	99.451	435.494	4.37898
HGLibA_45212	SLC4A1AP	7.72435	33.4192	4.32647
HGLibA_06717	C9orf173	23.1731	96.0802	4.1462
HGLibA_49801	TMED10	4.82772	19.8426	4.11015
HGLibA_58244	hsa-mir-212	27.0352	109.657	4.05607
HGLibA_28441	MAU2	3.86218	15.6652	4.05607
HGLibA_61898	hsa-mir-548al	2.89663	11.4878	3.96593
HGLibA_41371	RMDN3	28.9663	113.834	3.92988
HGLibA_64859	NonTargetingControlGuideForHuman_0476	44.415	174.406	3.92674
HGLibA_62612	hsa-mir-6088	14.4832	56.3949	3.89382
HGLibA_38833	PRR25	8.6899	32.3748	3.72557
HGLibA_37528	POLH	362.079	1344.08	3.71211
HGLibA_54551	XPC	919.198	3380.56	3.67773
HGLibA_53770	VPS35	13.5176	49.0844	3.63115
HGLibA_12377	DBF4	6.75881	24.02	3.55389
HGLibA_56213	ZNF550	21.242	75.1932	3.53984
HGLibA_40959	RFWD3	403.597	1423.45	3.5269
HGLibA_11991	CYB5B	4.82772	16.7096	3.46118
HGLibA_30357	MTFP1	9.65544	33.4192	3.46118
HGLibA_54547	XPA	71.4503	244.378	3.42025
HGLibA_08822	CDKN1A	20.2764	68.9271	3.39937
HGLibA_60925	hsa-mir-4706	6.75881	22.9757	3.39937
HGLibA_40107	RAD9A	111.038	373.877	3.36712
HGLibA_22424	HUS1	118.762	395.808	3.33279
HGLibA_37527	POLH	547.463	1823.43	3.3307
HGLibA_53982	WBP4	134.211	443.849	3.3071
HGLibA_10139	CLSTN3	58.8982	194.249	3.29805
HGLibA_55729	ZNF280C	66.6225	219.313	3.29188
HGLibA_12635	DDR2	34.7596	113.834	3.2749
HGLibA_21082	HEATR6	47.3117	153.519	3.24485
HGLibA_58437	hsa-mir-302a	7.72435	25.0644	3.24485
HGLibA_36290	PGRMC2	3.86218	12.5322	3.24485
HGLibA_44891	SLC2A8	8.6899	28.1974	3.24485
HGLibA_28414	MAT1A	0.965544	3.13305	3.24485
HGLibA_35295	PAX1	0.965544	3.13305	3.24485
HGLibA_22411	HTRA2	18.3453	58.4836	3.18793
HGLibA_20097	GPR85	30.8974	97.1245	3.14345
HGLibA_21893	HOXA1	28.0008	87.7254	3.13296
HGLibA_04234	BCAM	121.659	380.143	3.12467
HGLibA_53171	USF2	52.1394	160.83	3.08461
HGLibA_12016	CYBA	61.7948	190.072	3.07585
HGLibA_01333	AIF1L	5.79326	17.7539	3.06458
HGLibA_52636	UBE2N	272.283	826.081	3.0339
HGLibA_16696	FAM71D	164.142	496.066	3.02217
HGLibA_46570	SPDL1	13.5176	40.7296	3.01308
HGLibA_17260	FDX1L	25.1041	75.1932	2.99525
HGLibA_15516	ERN2	57.9326	172.318	2.97445
HGLibA_56009	ZNF442	30.8974	91.9028	2.97445
HGLibA_34539	OR8J1	19.3109	57.4392	2.97445
HGLibA_24439	KCTD18	141.935	421.917	2.97261
HGLibA_37514	POLE2	26.0697	77.2819	2.96443
HGLibA_62815	hsa-mir-643	13.5176	39.6853	2.93582
HGLibA_45540	SLMO2	6.75881	19.8426	2.93582
HGLibA_60143	hsa-mir-4436b-1	9.65544	28.1974	2.92037
HGLibA_54224	WDR93	18.3453	53.2618	2.90329
HGLibA_34953	PACS1	77.2435	223.491	2.89333
HGLibA_10090	CLNS1A	11.5865	33.4192	2.88431
HGLibA_11442	CSRP3	8.6899	25.0644	2.88431
HGLibA_06058	C22orf24	522.359	1499.69	2.87099
HGLibA_51927	TSPAN31	22.2075	63.7053	2.86864
HGLibA_20798	HACE1	41.5184	119.056	2.86754
HGLibA_47192	SSUH2	19.3109	55.3505	2.86629
HGLibA_07806	CCDC58	35.7251	102.346	2.86483
HGLibA_03525	ATM	23.1731	65.794	2.83925
HGLibA_54229	WDSUB1	20.2764	57.4392	2.83281
HGLibA_40061	RAD18	229.799	648.541	2.8222
HGLibA_54304	WIPF1	14.4832	40.7296	2.81221
HGLibA_58324	hsa-mir-2392	4.82772	13.5765	2.81221
HGLibA_32532	NPTX1	4.82772	13.5765	2.81221
HGLibA_38407	PRDX1	9.65544	27.1531	2.81221
HGLibA_48723	TCEAL7	9.65544	27.1531	2.81221
HGLibA_08050	CCNA1	77.2435	217.225	2.81221
HGLibA_04075	BAG1	63.7259	177.539	2.78599
HGLibA_30573	MUS81	6.75881	18.7983	2.7813
HGLibA_41785	ROS1	139.038	385.365	2.77165
HGLibA_48042	SYS1	86.899	240.2	2.76413
HGLibA_04392	BEAN1	148.694	410.429	2.76023
HGLibA_61896	hsa-mir-548al	19.3109	53.2618	2.75813
HGLibA_22512	ICMT	53.1049	146.209	2.75321
HGLibA_22425	HUS1	343.734	945.136	2.74962
HGLibA_19010	GGT1	28.9663	79.3706	2.7401
HGLibA_24966	KIFAP3	30.8974	84.5923	2.73785
HGLibA_53717	VOPP1	34.7596	95.0358	2.73409
HGLibA_54546	XPA	81.1057	220.358	2.71692
HGLibA_45797	SMOC2	9.65544	26.1087	2.70404
HGLibA_50050	TMEM17	9.65544	26.1087	2.70404
HGLibA_07855	CCDC71L	15.4487	41.774	2.70404
HGLibA_25564	KRT83	30.8974	83.548	2.70404
HGLibA_09778	CKMT1A	57.9326	156.652	2.70404
HGLibA_23653	ISCU	7.72435	20.887	2.70404
HGLibA_40508	RBM22	7.72435	20.887	2.70404
HGLibA_00178	ABCC5	1.93109	5.22175	2.70404
HGLibA_05730	C1orf100	19.3109	52.2175	2.70404
HGLibA_13667	DNASE2B	35.7251	96.0802	2.68943
HGLibA_51389	TRIB1	84.9679	227.668	2.67946
HGLibA_33626	OR13J1	20.2764	54.3062	2.67829
HGLibA_19571	GNPNAT1	38.6218	103.391	2.677
HGLibA_52787	UBXN2B	56.9671	152.475	2.67655
HGLibA_58910	hsa-mir-3201	12.5521	33.4192	2.66244
HGLibA_12390	DBNDD1	98.4855	261.087	2.65102
HGLibA_55639	ZNF232	19.3109	51.1731	2.64996
HGLibA_15750	EXOC4	107.175	283.019	2.64071
HGLibA_50001	TMEM151A	15.4487	40.7296	2.63644
HGLibA_05184	C11orf74	30.8974	81.4593	2.63644
HGLibA_34602	ORC1	23.1731	60.5723	2.61391
HGLibA_34998	PAFAH2	42.4839	110.701	2.60572
HGLibA_40960	RFWD3	241.386	628.698	2.60454
HGLibA_54177	WDR76	48.2772	125.322	2.59588
HGLibA_62985	hsa-mir-663a	24.1386	62.661	2.59588
HGLibA_44358	SLC12A1	60.8293	157.697	2.59245
HGLibA_48729	TCEANC	31.863	82.5036	2.58933
HGLibA_39568	PTTG2	339.871	877.254	2.58113
HGLibA_07133	CAP1	130.348	336.281	2.57986
HGLibA_21096	HECTD2	12.5521	32.3748	2.57924
HGLibA_61538	hsa-mir-5095	32.8285	84.5923	2.5768
HGLibA_07370	CATSPERD	105.244	270.487	2.57008
HGLibA_50607	TMPO	115.865	297.64	2.56884
HGLibA_21077	HEATR5B	30.8974	79.3706	2.56884
HGLibA_40109	RAD9A	46.3461	119.056	2.56884
HGLibA_04005	B3GNT9	54.0705	138.898	2.56884
HGLibA_55307	ZGPAT	65.657	168.14	2.56089
HGLibA_16701	FAM71F1	31.863	81.4593	2.55655
HGLibA_20558	GTF2H4	129.383	330.014	2.55068
HGLibA_11157	CRIP3	13.5176	34.4635	2.54953
HGLibA_54343	WNT1	27.0352	68.9271	2.54953
HGLibA_57890	hsa-mir-150	43.4495	110.701	2.54781
HGLibA_27648	LUZP6	98.4855	250.644	2.54498
HGLibA_49631	TLL2	19.3109	49.0844	2.5418
HGLibA_09514	CHORDC1	116.831	295.551	2.52973
HGLibA_01885	ANAPC5	5.79326	14.6209	2.52377
HGLibA_57532	hsa-mir-1273a	5.79326	14.6209	2.52377
HGLibA_46141	SOCS7	37.6562	95.0358	2.52377
HGLibA_50639	TMPRSS3	23.1731	58.4836	2.52377
HGLibA_60581	hsa-mir-4530	20.2764	51.1731	2.52377
HGLibA_58304	hsa-mir-224	137.107	344.635	2.51362
HGLibA_21344	HIPK3	65.657	165.007	2.51317
HGLibA_05923	C1QL1	29.9319	75.1932	2.51214
HGLibA_40518	RBM25	24.1386	60.5723	2.50935
HGLibA_54041	WDR18	88.83	221.402	2.49242
HGLibA_31130	NAPB	43.4495	107.568	2.4757
HGLibA_62983	hsa-mir-662	13.5176	33.4192	2.47227
HGLibA_34755	OTUB2	94.6233	233.934	2.47227
HGLibA_15635	ETNK2	40.5528	100.258	2.47227
HGLibA_26022	LAPTM5	48.2772	119.056	2.46609
HGLibA_27595	LTBP3	65.657	161.874	2.46545
HGLibA_48182	TADA1	284.835	701.803	2.46389
HGLibA_55140	ZER1	17.3798	42.8183	2.46369
HGLibA_56659	ZNF74	17.3798	42.8183	2.46369
HGLibA_59074	hsa-mir-3610	21.242	52.2175	2.45822
HGLibA_16009	FAM109B	53.1049	130.544	2.45822
HGLibA_56337	ZNF592	78.2091	192.16	2.45701
HGLibA_33414	OPCML	55.036	134.721	2.44787
HGLibA_22195	HSD17B6	29.9319	73.1045	2.44236
HGLibA_41801	RPA2	150.625	367.611	2.44057
HGLibA_33612	OR13C9	27.0352	65.794	2.43364
HGLibA_57842	hsa-mir-144	69.5192	169.185	2.43364
HGLibA_54362	WNT2B	31.863	77.2819	2.42545
HGLibA_27852	MAD2L2	56.0016	135.765	2.42432
HGLibA_01976	ANKLE2	24.1386	58.4836	2.42282
HGLibA_39411	PTPDC1	16.4142	39.6853	2.41773
HGLibA_20777	H3F3A	12.5521	30.2861	2.41284
HGLibA_23052	IL1RAP	12.5521	30.2861	2.41284
HGLibA_11873	CXCL5	26.0697	62.661	2.4036
HGLibA_00552	ACSF3	52.1394	125.322	2.4036
HGLibA_54000	WBSCR28	17.3798	41.774	2.4036
HGLibA_50035	TMEM165	8.6899	20.887	2.4036
HGLibA_52173	TTI1	689.398	1656.34	2.40259
HGLibA_18611	GAP43	56.0016	133.677	2.38702
HGLibA_35712	PDC	42.4839	101.302	2.38448
HGLibA_20561	GTF2H5	302.215	719.557	2.38094
HGLibA_42253	RRM2	168.005	399.986	2.3808
HGLibA_05165	C11orf63	24.1386	57.4392	2.37956
HGLibA_17370	FGF12	91.7267	218.269	2.37956
HGLibA_26120	LCE2B	175.729	417.74	2.37718
HGLibA_19973	GPR174	72.4158	171.273	2.36514
HGLibA_59931	hsa-mir-4305	56.9671	134.721	2.36489
HGLibA_65325	NonTargetingControlGuideForHuman_0942	138.073	325.837	2.35989
HGLibA_63076	hsa-mir-6731	16.4142	38.6409	2.35411
HGLibA_14279	DYRK3	88.83	208.87	2.35134
HGLibA_35078	PALMD	22.2075	52.2175	2.35134
HGLibA_51490	TRIM4	39.5873	92.9471	2.3479
HGLibA_15433	ERCC2	115.865	271.531	2.34351
HGLibA_10574	COL4A3BP	11.5865	27.1531	2.34351
HGLibA_42792	SBDS	76.278	178.584	2.34122
HGLibA_24408	KCP	291.594	681.96	2.33873
HGLibA_44726	SLC25A38	35.7251	83.548	2.33863
HGLibA_07439	CBWD5	43.4495	101.302	2.33149
HGLibA_40053	RAD1	124.555	290.329	2.33093
HGLibA_15030	EMCN	12.5521	29.2418	2.32964
HGLibA_33285	ODF3	12.5521	29.2418	2.32964
HGLibA_50970	TOMM40L	83.0368	193.205	2.32674
HGLibA_42832	SCAI	460.564	1070.46	2.32423
HGLibA_43041	SCPEP1	116.831	271.531	2.32414
HGLibA_38483	PRIM1	58.8982	136.81	2.32282
HGLibA_04537	BIVM-ERCC5	66.6225	154.564	2.31999
HGLibA_16081	FAM126A	6.75881	15.6652	2.31775
HGLibA_25326	KMT2C	6.75881	15.6652	2.31775
HGLibA_51945	TSPAN7	47.3117	109.657	2.31775
HGLibA_01802	AMMECR1	56.0016	129.499	2.31242
HGLibA_54550	XPC	259.731	600.501	2.31201
HGLibA_13979	DRGX	28.9663	66.8384	2.30745
HGLibA_11865	CXCL2	51.1738	118.012	2.30609
HGLibA_11573	CTAGE4	88.83	204.693	2.30432
HGLibA_09155	CEP68	44.415	102.346	2.30432
HGLibA_16484	FAM216A	59.8637	137.854	2.3028
HGLibA_61812	hsa-mir-539	7.72435	17.7539	2.29844
HGLibA_52773	UBXN1	15.4487	35.5079	2.29844
HGLibA_27944	MAGEB2	112.969	257.954	2.28342
HGLibA_34670	OSBPL9	52.1394	119.056	2.28342
HGLibA_36772	PIWIL1	8.6899	19.8426	2.28342
HGLibA_07765	CCDC37	45.3806	103.391	2.2783
HGLibA_06042	C21orf58	18.3453	41.774	2.27709
HGLibA_23129	IL31	18.3453	41.774	2.27709
HGLibA_62294	hsa-mir-5692b	36.6907	83.548	2.27709
HGLibA_34667	OSBPL8	28.9663	65.794	2.2714
HGLibA_21814	HNRNPD	19.3109	43.8627	2.2714
HGLibA_14351	EBF2	69.5192	157.697	2.26839
HGLibA_43658	SETD7	59.8637	135.765	2.26791
HGLibA_40922	RFK	41.5184	93.9915	2.26385
HGLibA_58917	hsa-mir-3202-1	32.8285	74.1488	2.25867
HGLibA_18768	GCC2	55.036	124.278	2.25811
HGLibA_28958	METTL14	235.593	531.574	2.25633
HGLibA_04965	BTN2A2	56.9671	128.455	2.2549
HGLibA_45699	SMG1	11.5865	26.1087	2.25337
HGLibA_50856	TNKS2	121.659	273.62	2.24908
HGLibA_16602	FAM46C	12.5521	28.1974	2.24644
HGLibA_30257	MST1L	25.1041	56.3949	2.24644
HGLibA_52314	TUBGCP4	38.6218	86.681	2.24436
HGLibA_28588	MCHR1	52.1394	116.967	2.24336
HGLibA_08874	CDRT15	194.074	434.449	2.23857
HGLibA_27465	LRRK1	14.4832	32.3748	2.23534
HGLibA_48985	TELO2	527.187	1178.03	2.23455
HGLibA_38484	PRIM2	48.2772	107.568	2.22813
HGLibA_12160	CYP3A5	113.934	253.777	2.2274
HGLibA_12241	CYTH3	16.4142	36.5522	2.22686
HGLibA_32655	NRBP1	51.1738	113.834	2.22446
HGLibA_39833	RAB1B	51.1738	113.834	2.22446
HGLibA_54738	YWHAB	69.5192	154.564	2.22333
HGLibA_07577	CCDC125	34.7596	77.2819	2.22333
HGLibA_59405	hsa-mir-376a-1	17.3798	38.6409	2.22333
HGLibA_60815	hsa-mir-4675	53.1049	118.012	2.22223
HGLibA_56440	ZNF639	18.3453	40.7296	2.22016
HGLibA_36057	PER2	130.348	289.285	2.21932
HGLibA_36351	PHF16	131.314	291.374	2.21891
HGLibA_42588	S100PBP	82.0712	181.717	2.21414
HGLibA_03251	ASB8	42.4839	93.9915	2.2124
HGLibA_21222	HEYL	21.242	46.9957	2.2124
HGLibA_34714	OSTM1	21.242	46.9957	2.2124
HGLibA_12665	DDX19B	216.282	478.312	2.21152
HGLibA_12539	DCT	110.072	243.333	2.21068
HGLibA_55096	ZDHHC2	114.9	253.777	2.20868
HGLibA_07344	CASS4	53.1049	116.967	2.20257
HGLibA_43910	SH2D7	54.0705	119.056	2.20186
HGLibA_49396	THRSP	54.0705	119.056	2.20186
HGLibA_08637	CDH12	109.106	240.2	2.20152
HGLibA_14367	EBLN2	82.0712	180.672	2.20141
HGLibA_36804	PKD2L2	56.0016	123.233	2.20053
HGLibA_20625	GTSE1	28.9663	63.7053	2.19929
HGLibA_30703	MYH1	28.9663	63.7053	2.19929
HGLibA_54548	XPA	351.458	772.819	2.19889
HGLibA_62315	hsa-mir-5695	77.2435	169.185	2.19028
HGLibA_30921	MYSM1	40.5528	88.7697	2.18899
HGLibA_27449	LRRFIP1	44.415	97.1245	2.18675
HGLibA_47787	SUN1	44.415	97.1245	2.18675
HGLibA_63903	hsa-mir-761	56.0016	122.189	2.18188
HGLibA_55657	ZNF24	69.5192	151.431	2.17826
HGLibA_49307	THAP6	154.487	336.281	2.17676
HGLibA_37712	POSTN	85.9334	186.939	2.17539
HGLibA_30196	MSH4	162.211	351.946	2.16967
HGLibA_05560	C17orf66	12.5521	27.1531	2.16324
HGLibA_55173	ZFHX3	56.9671	123.233	2.16324
HGLibA_62881	hsa-mir-6508	66.6225	144.12	2.16324
HGLibA_06476	C6orf222	28.9663	62.661	2.16324
HGLibA_11896	CXCR6	28.9663	62.661	2.16324
HGLibA_02986	ARL6IP1	33.794	73.1045	2.16324
HGLibA_35746	PDCD7	7.72435	16.7096	2.16324
HGLibA_25608	KRTAP10-4	19.3109	41.774	2.16324
HGLibA_32134	NLRP8	31.863	68.9271	2.16324
HGLibA_37530	POLI	16.4142	35.5079	2.16324
HGLibA_11320	CSF1	90.7611	196.338	2.16324
HGLibA_42774	SAT2	41.5184	89.8141	2.16324
HGLibA_52217	TTLL9	21.242	45.9514	2.16324
HGLibA_07420	CBR3	17.3798	37.5966	2.16324
HGLibA_09870	CLDN18	8.6899	18.7983	2.16324
HGLibA_58774	hsa-mir-3175	0.965544	2.0887	2.16324
HGLibA_62611	hsa-mir-6088	0.965544	2.0887	2.16324
HGLibA_41077	RGS19	0.965544	2.0887	2.16324
HGLibA_05656	C19orf40	39.5873	85.6367	2.16324
HGLibA_38815	PRR21	22.2075	48.0401	2.16324
HGLibA_23890	IYD	83.0368	179.628	2.16324
HGLibA_52794	UBXN7	64.6914	139.943	2.16324
HGLibA_46329	SPACA4	79.1746	171.273	2.16324
HGLibA_46562	SPCS2	44.415	95.0358	2.13972
HGLibA_40883	REV1	440.288	942.003	2.13952
HGLibA_17042	FBXO2	43.4495	92.9471	2.1392
HGLibA_00539	ACRV1	325.388	695.537	2.13756
HGLibA_16548	FAM24B	77.2435	165.007	2.1362
HGLibA_29071	MFN2	36.6907	78.3262	2.13477
HGLibA_48616	TBL2	32.8285	69.9714	2.13142
HGLibA_61723	hsa-mir-519c	31.863	67.8827	2.13046
HGLibA_47826	SUPT7L	248.145	528.441	2.12957
HGLibA_24105	KBTBD3	61.7948	131.588	2.12944
HGLibA_49678	TLX3	388.149	826.081	2.12826
HGLibA_04245	BCAR1	85.9334	182.761	2.12678
HGLibA_55563	ZNF2	27.0352	57.4392	2.12461
HGLibA_36302	PHACTR3	108.141	229.757	2.12461
HGLibA_10918	CPEB1	26.0697	55.3505	2.12318
HGLibA_27400	LRRC59	77.2435	163.963	2.12268
HGLibA_48587	TBCCD1	76.278	161.874	2.12216
HGLibA_13167	DHX15	23.1731	49.0844	2.11817
HGLibA_47032	SRPX	67.5881	143.076	2.11688
HGLibA_34187	OR52L1	44.415	93.9915	2.11621
HGLibA_20055	GPR56	43.4495	91.9028	2.11516
HGLibA_15653	ETV3	126.486	267.353	2.1137
HGLibA_38588	PRKRIP1	18.3453	38.6409	2.10631
HGLibA_51109	TPCN2	72.4158	152.475	2.10555
HGLibA_13311	DLC1	143.866	302.861	2.10516
HGLibA_27797	LZIC	69.5192	146.209	2.10315
HGLibA_19605	GOLGA5	325.388	684.049	2.10225
HGLibA_63654	hsa-mir-6867	81.1057	170.229	2.09885
HGLibA_24644	KIAA0556	96.5544	202.604	2.09834
HGLibA_25773	KRTAP4-7	31.863	66.8384	2.09768
HGLibA_04919	BTBD7	76.278	159.785	2.09478
HGLibA_04840	BRPF1	45.3806	95.0358	2.0942
HGLibA_59111	hsa-mir-362	87.8645	183.806	2.09192
HGLibA_07178	CAPN8	28.9663	60.5723	2.09113
HGLibA_18600	GAMT	14.4832	30.2861	2.09113
HGLibA_05690	C19orf60	28.0008	58.4836	2.08864
HGLibA_59238	hsa-mir-3670-2	69.5192	145.165	2.08812
HGLibA_17339	FGB	123.59	257.954	2.08718
HGLibA_10480	COG4	38.6218	80.4149	2.08211
HGLibA_63060	hsa-mir-6727	12.5521	26.1087	2.08003
HGLibA_59742	hsa-mir-4259	98.4855	204.693	2.0784
HGLibA_10261	CNFN	105.244	218.269	2.07393
HGLibA_24382	KCNRG	23.1731	48.0401	2.0731
HGLibA_61889	hsa-mir-548aj-1	57.9326	120.1	2.0731
HGLibA_58546	hsa-mir-3123	33.794	69.9714	2.07053
HGLibA_41970	RPL38	44.415	91.9028	2.06918
HGLibA_31173	NAT16	87.8645	181.717	2.06815
HGLibA_37440	POC1A	119.727	247.511	2.06729
HGLibA_62661	hsa-mir-6128	10.621	21.9313	2.06491
HGLibA_63638	hsa-mir-6863	53.1049	109.657	2.06491
HGLibA_52257	TUBA3E	60.8293	125.322	2.06022
HGLibA_54253	WFDC11	60.8293	125.322	2.06022
HGLibA_01575	ALDH4A1	162.211	334.192	2.06022
HGLibA_62368	hsa-mir-5707	69.5192	143.076	2.05808
HGLibA_40569	RBM48	49.2427	101.302	2.05719
HGLibA_23913	JAK1	232.696	478.312	2.05552
HGLibA_31783	NFATC3	19.3109	39.6853	2.05507
HGLibA_11351	CSH1	77.2435	158.741	2.05507
HGLibA_62744	hsa-mir-626	9.65544	19.8426	2.05507
HGLibA_65293	NonTargetingControlGuideForHuman_0910	130.348	267.353	2.05107
HGLibA_12756	DDX59	81.1057	166.052	2.04735
HGLibA_32023	NKRF	35.7251	73.1045	2.0463
HGLibA_35494	PCDHB2	80.1402	163.963	2.04595
HGLibA_23948	JKAMP	87.8645	179.628	2.04438
HGLibA_45899	SNAPC4	26.0697	53.2618	2.04306
HGLibA_17009	FBXL4	164.142	335.236	2.04235
HGLibA_09478	CHMP2A	137.107	279.886	2.04136
HGLibA_60872	hsa-mir-4690	93.6578	191.116	2.04058
HGLibA_41045	RGR	41.5184	84.5923	2.03747
HGLibA_58605	hsa-mir-3137	32.8285	66.8384	2.03599
HGLibA_33888	OR2T5	130.348	265.265	2.03504
HGLibA_54212	WDR89	187.316	381.188	2.035
HGLibA_62376	hsa-mir-571	153.521	312.261	2.03399
HGLibA_65232	NonTargetingControlGuideForHuman_0849	24.1386	49.0844	2.03344
HGLibA_40748	RDH5	104.279	212.003	2.03304
HGLibA_31916	NHSL1	63.7259	129.499	2.03213
HGLibA_03810	ATR	116.831	237.067	2.02915
HGLibA_06147	C2orf53	46.3461	93.9915	2.02803
HGLibA_59791	hsa-mir-4271	15.4487	31.3305	2.02803
HGLibA_01954	ANKFN1	123.59	250.644	2.02803
HGLibA_62417	hsa-mir-580	38.6218	78.3262	2.02803
HGLibA_45401	SLC9A1	99.451	201.559	2.02672
HGLibA_52178	TTI2	326.354	661.073	2.02563
HGLibA_27562	LSP1	98.4855	199.471	2.02538
HGLibA_41245	RIF1	75.3124	152.475	2.02457
HGLibA_37498	POLD3	119.727	242.289	2.02367
HGLibA_09070	CENPM	112.003	226.624	2.02337
HGLibA_48188	TADA2B	314.767	636.009	2.02057
HGLibA_47471	STK24	211.454	427.139	2.02001
HGLibA_00041	AADAT	187.316	378.055	2.01828
HGLibA_19231	GLCE	64.6914	130.544	2.01794
HGLibA_53879	VSX2	35.7251	72.0601	2.01707
HGLibA_50468	TMEM61	192.143	387.454	2.01648
HGLibA_29035	MEX3D	42.4839	85.6367	2.01574
HGLibA_07105	CAMSAP1	90.7611	182.761	2.01365
HGLibA_62442	hsa-mir-586	90.7611	182.761	2.01365
HGLibA_33723	OR2A12	339.871	684.049	2.01267
HGLibA_18517	GALK2	232.696	467.869	2.01064
HGLibA_30275	MSX2	218.213	438.627	2.01009
HGLibA_58894	hsa-mir-3198-2	27.0352	54.3062	2.00872
HGLibA_48850	TCP11X2	27.0352	54.3062	2.00872
HGLibA_50074	TMEM176B	33.794	67.8827	2.00872
HGLibA_63694	hsa-mir-6877	40.5528	81.4593	2.00872
HGLibA_29290	MIP	108.141	217.225	2.00872
HGLibA_44104	SIAH1	60.8293	122.189	2.00872
HGLibA_65322	NonTargetingControlGuideForHuman_0939	53.1049	106.524	2.00591
HGLibA_26267	LECT2	39.5873	79.3706	2.00495
HGLibA_64921	NonTargetingControlGuideForHuman_0538	26.0697	52.2175	2.003
HGLibA_41169	RHOB	122.624	245.422	2.00142
HGLibA_49639	TLR1	19.3109	38.6409	2.00099
HGLibA_46807	SPRR2A	185.384	370.744	1.99987
HGLibA_10185	CMC1	56.9671	113.834	1.99824
HGLibA_60170	hsa-mir-4442	12.5521	25.0644	1.99683
HGLibA_59541	hsa-mir-3916	87.8645	175.451	1.99683
HGLibA_13180	DHX33	100.417	200.515	1.99683
HGLibA_55200	ZFP30	25.1041	50.1288	1.99683
HGLibA_26920	LOC339862	93.6578	186.939	1.99598
HGLibA_36655	PIK3R3	92.6922	184.85	1.99423
HGLibA_50308	TMEM248	135.176	269.442	1.99327
HGLibA_15908	FABP1	55.036	109.657	1.99245
HGLibA_24621	KIAA0319	55.036	109.657	1.99245
HGLibA_19262	GLIPR1L1	164.142	326.881	1.99145
HGLibA_37063	PLEKHA1	151.59	301.817	1.991
HGLibA_44391	SLC13A3	133.245	265.265	1.9908
HGLibA_08400	CD48	210.489	418.784	1.98958
HGLibA_55886	ZNF37A	143.866	286.152	1.98902
HGLibA_26300	LENG8	119.727	238.112	1.98878
HGLibA_34491	OR8A1	119.727	238.112	1.98878
HGLibA_19356	GLTSCR1L	89.7956	178.584	1.98878
HGLibA_20019	GPR32	99.451	197.382	1.98472
HGLibA_33914	OR3A1	98.4855	195.293	1.98297
HGLibA_53482	UXT	40.5528	80.4149	1.98297
HGLibA_01670	ALLC	142.901	283.019	1.98053
HGLibA_51049	TP53	142.901	283.019	1.98053
HGLibA_52149	TTC7A	90.7611	179.628	1.97913
HGLibA_18063	FSBP	89.7956	177.539	1.97715
HGLibA_41992	RPL7	28.0008	55.3505	1.97675
HGLibA_47388	STAT3	237.524	468.913	1.97417
HGLibA_41249	RILP	71.4503	140.987	1.97322
HGLibA_57473	hsa-mir-1262	87.8645	173.362	1.97306
HGLibA_21541	HIST2H3A	16.4142	32.3748	1.97236
HGLibA_40989	RFXAP	49.2427	97.1245	1.97236
HGLibA_46560	SPCS2	32.8285	64.7497	1.97236
HGLibA_52677	UBE3A	16.4142	32.3748	1.97236
HGLibA_14426	ECT2L	43.4495	85.6367	1.97095
HGLibA_27232	LRP8	108.141	213.047	1.97009
HGLibA_20700	GYPB	172.832	340.458	1.96987
HGLibA_44415	SLC15A4	80.1402	157.697	1.96776
HGLibA_40479	RBM12	218.213	429.228	1.96701
HGLibA_27760	LYRM9	10.621	20.887	1.96658
HGLibA_27906	MAGEA2	84.9679	167.096	1.96658
HGLibA_19488	GNB1L	636.293	1251.13	1.96628
HGLibA_05405	C15orf48	179.591	352.99	1.96552
HGLibA_04192	BAZ2A	79.1746	155.608	1.96538
HGLibA_01352	AIM2	26.0697	51.1731	1.96294
HGLibA_14568	EFHB	52.1394	102.346	1.96294
HGLibA_49182	TFIP11	41.5184	81.4593	1.962
HGLibA_29274	MINA	72.4158	142.032	1.96133
HGLibA_53484	VAC14	35.7251	69.9714	1.95861
HGLibA_23289	ING3	20.2764	39.6853	1.95721
HGLibA_64682	NonTargetingControlGuideForHuman_0299	40.5528	79.3706	1.95721
HGLibA_51143	TPM2	100.417	196.338	1.95523
HGLibA_36055	PER1	50.2083	98.1689	1.95523
HGLibA_05049	C10orf128	29.9319	58.4836	1.95389
HGLibA_63413	hsa-mir-6809	59.8637	116.967	1.95389
HGLibA_19756	GPBP1	79.1746	154.564	1.95219
HGLibA_29791	MPZ	39.5873	77.2819	1.95219
HGLibA_45183	SLC46A1	39.5873	77.2819	1.95219
HGLibA_13165	DHX15	202.764	395.808	1.95206
HGLibA_09976	CLEC3B	123.59	241.245	1.95198
HGLibA_51406	TRIM11	251.041	489.8	1.95107
HGLibA_57830	hsa-mir-141	97.5199	190.072	1.94905
HGLibA_15444	ERCC5	155.453	302.861	1.94826
HGLibA_63848	hsa-mir-7155	198.902	387.454	1.94796
HGLibA_54984	ZC3H7B	53.1049	103.391	1.94691
HGLibA_28535	MBTPS1	125.521	244.378	1.94691
HGLibA_47923	SYCE3	28.9663	56.3949	1.94691
HGLibA_28558	MCAT	48.2772	93.9915	1.94691
HGLibA_01386	AK4	33.794	65.794	1.94691
HGLibA_64326	hsa-mir-938	9.65544	18.7983	1.94691
HGLibA_29991	MRPL44	19.3109	37.5966	1.94691
HGLibA_45510	SLIT3	167.039	324.793	1.94441
HGLibA_54357	WNT2	52.1394	101.302	1.94291
HGLibA_44456	SLC16A9	47.3117	91.9028	1.9425
HGLibA_45224	SLC4A5	182.488	354.035	1.94004
HGLibA_56498	ZNF669	84.0023	162.919	1.93945
HGLibA_10169	CLVS2	64.6914	125.322	1.93723
HGLibA_48158	TACC1	73.3813	142.032	1.93553
HGLibA_22659	IFNA10	36.6907	71.0158	1.93553
HGLibA_55055	ZCRB1	163.177	315.394	1.93283
HGLibA_19881	GPR126	126.486	244.378	1.93205
HGLibA_24395	KCNT2	27.0352	52.2175	1.93146
HGLibA_42757	SART3	27.0352	52.2175	1.93146
HGLibA_52591	UBE2D4	76.278	147.253	1.93048
HGLibA_12368	DAZAP2	71.4503	137.854	1.92937
HGLibA_44784	SLC26A10	44.415	85.6367	1.9281
HGLibA_50996	TOP2B	119.727	230.801	1.92772
HGLibA_58931	hsa-mir-320b-2	172.832	333.148	1.92758
HGLibA_60729	hsa-mir-4655	75.3124	145.165	1.9275
HGLibA_15318	EPHB3	84.0023	161.874	1.92702
HGLibA_00116	ABCA5	92.6922	178.584	1.92663
HGLibA_38334	PRAP1	92.6922	178.584	1.92663
HGLibA_38228	PPP6R3	488.565	940.959	1.92596
HGLibA_51226	TRA2B	215.316	414.607	1.92557
HGLibA_01473	AKR1B1	113.934	219.313	1.92491
HGLibA_20478	GSTM3	131.314	252.733	1.92464
HGLibA_02669	ARFGEF1	74.3469	143.076	1.92444
HGLibA_27267	LRRC16B	161.246	310.172	1.9236
HGLibA_42063	RPS10-NUDT3	43.4495	83.548	1.92288
HGLibA_59591	hsa-mir-3929	8.6899	16.7096	1.92288
HGLibA_56063	ZNF474	116.831	224.535	1.92188
HGLibA_31795	NFE2L2	216.282	415.651	1.9218
HGLibA_40910	RFC4	90.7611	174.406	1.9216
HGLibA_60919	hsa-mir-4705	103.313	198.426	1.92063
HGLibA_46824	SPRR2G	163.177	313.305	1.92003
HGLibA_43891	SH2D3A	77.2435	148.298	1.91987
HGLibA_39036	PSG11	107.175	205.737	1.91963
HGLibA_31731	NEURL4	89.7956	172.318	1.919
HGLibA_31149	NARG2	29.9319	57.4392	1.919
HGLibA_09339	CHAC2	229.799	440.716	1.91783
HGLibA_24236	KCNIP2	191.178	366.567	1.91741
HGLibA_39156	PSMD12	42.4839	81.4593	1.91741
HGLibA_49783	TMCO2	42.4839	81.4593	1.91741
HGLibA_53298	USP20	71.4503	136.81	1.91476
HGLibA_48857	TCTE1	84.0023	160.83	1.91459
HGLibA_57668	hsa-mir-1297	96.5544	184.85	1.91446
HGLibA_01806	AMMECR1L	37.6562	72.0601	1.91363
HGLibA_50198	TMEM207	129.383	247.511	1.91301
HGLibA_24565	KHDRBS1	196.005	374.922	1.91281
HGLibA_36004	PEA15	262.628	502.332	1.91271
HGLibA_06254	C3orf58	41.5184	79.3706	1.9117
HGLibA_26117	LCE2A	86.899	166.052	1.91086
HGLibA_38972	PRSS58	103.313	197.382	1.91052
HGLibA_29495	MMP15	210.489	402.075	1.9102
HGLibA_04948	BTG3	49.2427	93.9915	1.90874
HGLibA_53306	USP22	367.872	701.803	1.90774
HGLibA_49430	TIA1	228.834	436.538	1.90766
HGLibA_07213	CAPZB	113.934	217.225	1.90658
HGLibA_39182	PSMD7	117.796	224.535	1.90613
HGLibA_39561	PTTG1	20.2764	38.6409	1.90571
HGLibA_18646	GAS2L2	173.798	331.059	1.90485
HGLibA_10264	CNGA1	44.415	84.5923	1.90459
HGLibA_54516	XK	44.415	84.5923	1.90459
HGLibA_55659	ZNF248	48.2772	91.9028	1.90365
HGLibA_36986	PLCB4	196.971	374.922	1.90344
HGLibA_26978	LOC646862	104.279	198.426	1.90285
HGLibA_14095	DTYMK	657.535	1251.13	1.90276
HGLibA_63206	hsa-mir-6761	28.0008	53.2618	1.90216
HGLibA_26281	LEKR1	31.863	60.5723	1.90103
HGLibA_47020	SRPK2	31.863	60.5723	1.90103
HGLibA_20987	HCRTR1	67.5881	128.455	1.90056
HGLibA_22464	HYPK	71.4503	135.765	1.90014
HGLibA_48933	TEAD3	71.4503	135.765	1.90014
HGLibA_02263	AOAH	209.523	397.897	1.89906
HGLibA_37323	PMP22	149.659	284.063	1.89806
HGLibA_58747	hsa-mir-3167	55.036	104.435	1.89758
HGLibA_22598	IFI27L1	55.036	104.435	1.89758
HGLibA_58178	hsa-mir-205	110.072	208.87	1.89758
HGLibA_39089	PSMA7	121.659	230.801	1.89712
HGLibA_03558	ATP11B	248.145	469.957	1.89388
HGLibA_25681	KRTAP19-7	46.3461	87.7254	1.89283
HGLibA_32397	NPAS2	15.4487	29.2418	1.89283
HGLibA_39470	PTPN4	7.72435	14.6209	1.89283
HGLibA_14983	ELP4	3.86218	7.31045	1.89283
HGLibA_31430	NDST3	34.7596	65.794	1.89283
HGLibA_42075	RPS14	34.7596	65.794	1.89283
HGLibA_11183	CRKL	23.1731	43.8627	1.89283
HGLibA_07203	CAPSL	19.3109	36.5522	1.89283
HGLibA_25720	KRTAP22-2	108.141	204.693	1.89283
HGLibA_60314	hsa-mir-4476	80.1402	151.431	1.88957
HGLibA_63481	hsa-mir-6826	144.832	273.62	1.88923
HGLibA_65239	NonTargetingControlGuideForHuman_0856	68.5536	129.499	1.88902
HGLibA_39705	PYROXD2	121.659	229.757	1.88854
HGLibA_10877	COX8C	49.2427	92.9471	1.88753
HGLibA_47190	SSU72	268.421	506.51	1.887
HGLibA_61819	hsa-mir-542	41.5184	78.3262	1.88654
HGLibA_51479	TRIM38	245.248	462.647	1.88644
HGLibA_32965	NUDT19	37.6562	71.0158	1.8859
HGLibA_23035	IL19	63.7259	120.1	1.88464
HGLibA_43396	SENP6	63.7259	120.1	1.88464
HGLibA_20148	GPS1	183.453	345.68	1.88429
HGLibA_59971	hsa-mir-4314	59.8637	112.79	1.88411
HGLibA_60357	hsa-mir-4485	59.8637	112.79	1.88411
HGLibA_05395	C15orf40	29.9319	56.3949	1.88411
HGLibA_57736	hsa-mir-1305	29.9319	56.3949	1.88411
HGLibA_25380	KPTN	138.073	260.043	1.88338
HGLibA_35262	PARVG	134.211	252.733	1.8831
HGLibA_38524	PRKAR1B	26.0697	49.0844	1.88282
HGLibA_13067	DGKE	88.83	167.096	1.88107
HGLibA_40585	RBM8A	84.9679	159.785	1.88054
HGLibA_00052	AAMDC	18.3453	34.4635	1.8786
HGLibA_59137	hsa-mir-3648	149.659	280.93	1.87713
HGLibA_16903	FASTKD2	98.4855	184.85	1.87693
HGLibA_21233	HGC6.3	47.3117	88.7697	1.87628
HGLibA_28755	MED14	47.3117	88.7697	1.87628
HGLibA_18337	GABARAPL2	109.106	204.693	1.87608
HGLibA_42586	S100PBP	76.278	143.076	1.87572
HGLibA_07372	CATSPERG	14.4832	27.1531	1.8748
HGLibA_45314	SLC6A18	14.4832	27.1531	1.8748
HGLibA_26115	LCE1F	115.865	217.225	1.8748
HGLibA_16334	FAM185A	43.4495	81.4593	1.8748
HGLibA_65074	NonTargetingControlGuideForHuman_0691	275.18	515.909	1.8748
HGLibA_22520	ICT1	122.624	229.757	1.87367
HGLibA_03784	ATP8B2	176.695	331.059	1.87362
HGLibA_06456	C6orf163	54.0705	101.302	1.87352
HGLibA_47377	STARD9	133.245	249.6	1.87324
HGLibA_15719	EXD2	140.004	262.132	1.87232
HGLibA_10430	CNTNAP4	150.625	281.974	1.87203
HGLibA_08777	CDK5R1	25.1041	46.9957	1.87203
HGLibA_04882	BST1	149.659	279.886	1.87015
HGLibA_48204	TAF12	160.28	299.728	1.87003
HGLibA_56799	ZNF81	398.77	745.666	1.86992
HGLibA_27083	LPGAT1	78.2091	146.209	1.86946
HGLibA_09577	CHRNA5	42.4839	79.3706	1.86825
HGLibA_20768	H2AFZ	42.4839	79.3706	1.86825
HGLibA_56615	ZNF711	123.59	230.801	1.86748
HGLibA_53731	VPS13A	59.8637	111.745	1.86666
HGLibA_17570	FKBP2	171.867	320.615	1.86549
HGLibA_04855	BRWD1	122.624	228.713	1.86515
HGLibA_62936	hsa-mir-6516	28.0008	52.2175	1.86486
HGLibA_30821	MYO1A	140.004	261.087	1.86486
HGLibA_18303	G3BP2	73.3813	136.81	1.86437
HGLibA_26101	LCE1A	73.3813	136.81	1.86437
HGLibA_13078	DGKK	146.763	273.62	1.86437
HGLibA_09057	CENPH	34.7596	64.7497	1.86279
HGLibA_60083	hsa-mir-4424	17.3798	32.3748	1.86279
HGLibA_02910	ARID5B	69.5192	129.499	1.86279
HGLibA_09090	CENPV	93.6578	174.406	1.86217
HGLibA_42213	RPUSD3	76.278	142.032	1.86203
HGLibA_58730	hsa-mir-3163	58.8982	109.657	1.8618
HGLibA_60065	hsa-mir-4419b	83.0368	154.564	1.86139
HGLibA_58156	hsa-mir-200b	41.5184	77.2819	1.86139
HGLibA_37968	PPM1D	24.1386	44.907	1.86038
HGLibA_40096	RAD52	24.1386	44.907	1.86038
HGLibA_34315	OR5K3	116.831	217.225	1.85931
HGLibA_00082	AASS	30.8974	57.4392	1.85903
HGLibA_47109	SS18L2	30.8974	57.4392	1.85903
HGLibA_11577	CTAGE6	37.6562	69.9714	1.85816
HGLibA_12235	CYTH1	44.415	82.5036	1.85756
HGLibA_30189	MSH2	146.763	272.575	1.85725
HGLibA_55612	ZNF222	51.1738	95.0358	1.85712
HGLibA_62164	hsa-mir-5581	57.9326	107.568	1.85678
HGLibA_25536	KRT75	64.6914	120.1	1.85651
HGLibA_25440	KRT19	78.2091	145.165	1.85611
HGLibA_43821	SGK110	135.176	250.644	1.8542
HGLibA_61121	hsa-mir-4756	6.75881	12.5322	1.8542
HGLibA_18852	GDF1	27.0352	50.1288	1.8542
HGLibA_02969	ARL4C	94.6233	175.451	1.8542
HGLibA_41798	RPA1	280.008	519.042	1.85367
HGLibA_18550	GALNT18	171.867	318.527	1.85333
HGLibA_62813	hsa-mir-642b	276.146	511.731	1.85312
HGLibA_42776	SATB1	56.9671	105.479	1.85158
HGLibA_13346	DLGAP3	107.175	198.426	1.85142
HGLibA_21198	HESX1	50.2083	92.9471	1.85123
HGLibA_51056	TP53BP2	133.245	246.467	1.84972
HGLibA_51576	TRIM64	83.0368	153.519	1.84881
HGLibA_20769	H2AFZ	23.1731	42.8183	1.84776
HGLibA_05600	C17orf98	139.038	256.91	1.84776
HGLibA_20796	HABP4	39.5873	73.1045	1.84666
HGLibA_46224	SOX1	135.176	249.6	1.84648
HGLibA_42074	RPS14	95.5889	176.495	1.8464
HGLibA_08286	CD200R1	207.592	383.276	1.8463
HGLibA_49422	THUMPD3	56.0016	103.391	1.84621
HGLibA_44795	SLC26A4	233.662	431.316	1.8459
HGLibA_50536	TMEM88	32.8285	60.5723	1.84511
HGLibA_58187	hsa-mir-2054	49.2427	90.8584	1.84511
HGLibA_33650	OR1C1	216.282	398.942	1.84454
HGLibA_27771	LYSMD3	94.6233	174.406	1.84317
HGLibA_01026	ADPRH	52.1394	96.0802	1.84276
HGLibA_56096	ZNF492	35.7251	65.794	1.84167
HGLibA_28704	MDN1	45.3806	83.548	1.84105
HGLibA_20138	GPRC6A	84.0023	154.564	1.83999
HGLibA_15442	ERCC5	300.284	552.461	1.83979
HGLibA_62094	hsa-mir-549a	103.313	190.072	1.83976
HGLibA_09858	CLDN14	122.624	225.58	1.8396
HGLibA_01950	ANKDD1B	125.521	230.801	1.83875
HGLibA_41863	RPL11	48.2772	88.7697	1.83875
HGLibA_17430	FGFBP2	38.6218	71.0158	1.83875
HGLibA_42775	SATB1	114.9	210.959	1.83602
HGLibA_29380	MLH1	306.077	561.86	1.83568
HGLibA_25427	KRT14	31.863	58.4836	1.83547
HGLibA_45987	SNRPF	31.863	58.4836	1.83547
HGLibA_57456	hsa-mir-126	127.452	233.934	1.83547
HGLibA_46474	SPATA31A3	85.9334	157.697	1.8351
HGLibA_52712	UBL5	88.83	162.919	1.83405
HGLibA_34613	ORC5	208.558	382.232	1.83274
HGLibA_26093	LCA5L	69.5192	127.411	1.83274
HGLibA_62278	hsa-mir-5690	72.4158	132.632	1.83154
HGLibA_41031	RGPD3	185.384	339.414	1.83086
HGLibA_49235	TGFBRAP1	197.937	362.389	1.83084
HGLibA_45319	SLC6A2	100.417	183.806	1.83043
HGLibA_37888	PPFIBP2	112.969	206.781	1.83043
HGLibA_58587	hsa-mir-3133	25.1041	45.9514	1.83043
HGLibA_39092	PSMA8	241.386	441.76	1.8301
HGLibA_30848	MYO3B	90.7611	166.052	1.82955
HGLibA_20652	GUCY1A2	181.522	332.103	1.82955
HGLibA_52400	TXN	159.315	291.374	1.82892
HGLibA_39574	PTX4	93.6578	171.273	1.82871
HGLibA_57475	hsa-mir-1263	283.87	519.042	1.82845
HGLibA_48803	TCHH	208.558	381.188	1.82773
HGLibA_41624	RNF214	189.247	345.68	1.82661
HGLibA_03563	ATP12A	102.348	186.939	1.82651
HGLibA_00439	ACIN1	440.288	804.149	1.82642
HGLibA_63262	hsa-mir-6772	331.182	604.678	1.82582
HGLibA_49706	TM4SF5	120.693	220.358	1.82577
HGLibA_44169	SIKE1	61.7948	112.79	1.82523
HGLibA_35502	PCDHB5	30.8974	56.3949	1.82523
HGLibA_35040	PAK1IP1	80.1402	146.209	1.82442
HGLibA_17641	FLNB	144.832	264.22	1.82433
HGLibA_24787	KIAA1586	187.316	341.502	1.82314
HGLibA_49618	TLE6	18.3453	33.4192	1.82167
HGLibA_10278	CNGB3	91.7267	167.096	1.82167
HGLibA_01394	AK7	285.801	520.086	1.81975
HGLibA_27068	LPAR6	42.4839	77.2819	1.81908
HGLibA_29649	MORC1	42.4839	77.2819	1.81908
HGLibA_16486	FAM216B	21.242	38.6409	1.81908
HGLibA_51596	TRIM7	215.316	391.631	1.81886
HGLibA_60784	hsa-mir-4667	87.8645	159.785	1.81854
HGLibA_47196	SSX1	154.487	280.93	1.81847
HGLibA_15001	EMC1	221.11	402.075	1.81844
HGLibA_14893	ELF2	90.7611	165.007	1.81804
HGLibA_65195	NonTargetingControlGuideForHuman_0812	45.3806	82.5036	1.81804
HGLibA_51188	TPRN	45.3806	82.5036	1.81804
HGLibA_28416	MAT1A	48.2772	87.7254	1.81712
HGLibA_31769	NFAT5	603.465	1096.57	1.81712
HGLibA_15837	EZR	177.66	322.704	1.81641
HGLibA_15371	EPS15L1	27.0352	49.0844	1.81557
HGLibA_51001	TOP3A	54.0705	98.1689	1.81557
HGLibA_38317	PRAMEF4	176.695	320.615	1.81452
HGLibA_29066	MFI2	62.7604	113.834	1.81379
HGLibA_20182	GPX5	229.799	416.695	1.8133
HGLibA_48832	TCP10	32.8285	59.5279	1.8133
HGLibA_36597	PIGW	65.657	119.056	1.8133
HGLibA_40706	RCN3	101.382	183.806	1.813
HGLibA_48472	TBC1D12	110.072	199.471	1.81218
HGLibA_49225	TGFBR2	267.456	484.578	1.81181
HGLibA_21090	HECA	115.865	209.914	1.81171
HGLibA_26929	LOC389895	41.5184	75.1932	1.81108
HGLibA_59693	hsa-mir-421	210.489	381.188	1.81097
HGLibA_61351	hsa-mir-488	85.9334	155.608	1.8108
HGLibA_48048	SYT10	183.453	332.103	1.81029
HGLibA_36620	PIK3C2A	112.003	202.604	1.80891
HGLibA_06913	CACNA2D4	194.074	350.901	1.80808
HGLibA_03562	ATP12A	70.4847	127.411	1.80764
HGLibA_63308	hsa-mir-6783	73.3813	132.632	1.80744
HGLibA_30269	MSTO1	316.698	572.304	1.80709
HGLibA_41244	RIF1	240.42	434.449	1.80704
HGLibA_42339	RSPH6A	119.727	216.18	1.8056
HGLibA_30844	MYO3A	262.628	474.135	1.80535
HGLibA_49178	TFG	220.144	396.853	1.8027
HGLibA_26902	LOC200726	14.4832	26.1087	1.8027
HGLibA_08116	CCNL1	121.659	219.313	1.8027
HGLibA_53877	VSX2	26.0697	46.9957	1.8027
HGLibA_53920	VWA9	26.0697	46.9957	1.8027
HGLibA_18945	GFI1B	69.5192	125.322	1.8027
HGLibA_34829	OXNAD1	11.5865	20.887	1.8027
HGLibA_50445	TMEM55A	11.5865	20.887	1.8027
HGLibA_59737	hsa-mir-4257	2.89663	5.22175	1.8027
HGLibA_64080	hsa-mir-8060	2.89663	5.22175	1.8027
HGLibA_59594	hsa-mir-3929	8.6899	15.6652	1.8027
HGLibA_43802	SGCD	34.7596	62.661	1.8027
HGLibA_34662	OSBPL6	37.6562	67.8827	1.8027
HGLibA_02019	ANKRD18A	60.8293	109.657	1.8027
HGLibA_19686	GOSR2	60.8293	109.657	1.8027
HGLibA_33576	OR11H2	20.2764	36.5522	1.8027
HGLibA_49917	TMEM127	84.0023	151.431	1.8027
HGLibA_33757	OR2AP1	349.527	629.743	1.8017
HGLibA_02501	APOBR	256.835	462.647	1.80134
HGLibA_23067	IL1RN	103.313	185.894	1.79933
HGLibA_06049	C21orf91	195.04	350.901	1.79913
HGLibA_05296	C12orf75	94.6233	170.229	1.79902
HGLibA_58298	hsa-mir-222	74.3469	133.677	1.79801
HGLibA_19639	GOLGA8A	137.107	246.467	1.79762
HGLibA_10556	COL28A1	62.7604	112.79	1.79715
HGLibA_59896	hsa-mir-4296	179.591	322.704	1.79688
HGLibA_15225	EOGT	54.0705	97.1245	1.79626
HGLibA_21275	HIAT1	54.0705	97.1245	1.79626
HGLibA_10182	CMBL	51.1738	91.9028	1.79589
HGLibA_19985	GPR180	51.1738	91.9028	1.79589
HGLibA_15015	EMC4	99.451	178.584	1.7957
HGLibA_42686	SAMD4B	45.3806	81.4593	1.79503
HGLibA_36117	PEX5	42.4839	76.2375	1.7945
HGLibA_59871	hsa-mir-4290	118.762	213.047	1.7939
HGLibA_31618	NEFH	214.351	384.321	1.79295
HGLibA_32265	NOL3	70.4847	126.366	1.79282
HGLibA_55734	ZNF281	70.4847	126.366	1.79282
HGLibA_01790	AMICA1	67.5881	121.145	1.7924
HGLibA_56326	ZNF586	67.5881	121.145	1.7924
HGLibA_41142	RHBDL3	188.281	337.325	1.7916
HGLibA_13585	DNAJC17	89.7956	160.83	1.79107
HGLibA_06755	C9orf69	142.901	255.866	1.79052
HGLibA_60891	hsa-mir-4696	56.0016	100.258	1.79026
HGLibA_32507	NPR1	134.211	240.2	1.78973
HGLibA_59942	hsa-mir-4308	75.3124	134.721	1.78883
HGLibA_17868	FOXF2	50.2083	89.8141	1.78883
HGLibA_21925	HOXB1	50.2083	89.8141	1.78883
HGLibA_65054	NonTargetingControlGuideForHuman_0671	25.1041	44.907	1.78883
HGLibA_00748	ADAM2	119.727	214.092	1.78816
HGLibA_01123	AFMID	69.5192	124.278	1.78767
HGLibA_50435	TMEM52B	269.387	481.445	1.78719
HGLibA_60113	hsa-mir-4432	44.415	79.3706	1.78702
HGLibA_39240	PSTPIP2	177.66	317.482	1.78702
HGLibA_07016	CALHM2	174.763	312.261	1.78676
HGLibA_12135	CYP2J2	108.141	193.205	1.7866
HGLibA_55197	ZFP3	124.555	222.446	1.78593
HGLibA_22800	IGF2BP1	201.799	360.301	1.78545
HGLibA_49975	TMEM147	80.1402	143.076	1.78532
HGLibA_41806	RPA3	99.451	177.539	1.78519
HGLibA_00266	ABHD17B	77.2435	137.854	1.78467
HGLibA_12891	DEFB129	151.59	270.487	1.78432
HGLibA_34433	OR6N2	74.3469	132.632	1.78397
HGLibA_50713	TNFAIP3	214.351	382.232	1.78321
HGLibA_52572	UBE2A	222.075	395.808	1.78232
HGLibA_16135	FAM135B	16.4142	29.2418	1.78149
HGLibA_57281	hsa-mir-1207	16.4142	29.2418	1.78149
HGLibA_62989	hsa-mir-663b	16.4142	29.2418	1.78149
HGLibA_44367	SLC12A4	98.4855	175.451	1.78149
HGLibA_46508	SPATA32	49.2427	87.7254	1.78149
HGLibA_40709	RCOR1	177.66	316.438	1.78114
HGLibA_31092	NANOGNB	161.246	287.196	1.78111
HGLibA_15662	ETV5	158.349	281.974	1.78071
HGLibA_22312	HSPB6	62.7604	111.745	1.78051
HGLibA_24314	KCNK18	109.106	194.249	1.78036
HGLibA_62385	hsa-mir-5739	92.6922	165.007	1.78016
HGLibA_64414	NonTargetingControlGuideForHuman_0031	46.3461	82.5036	1.78016
HGLibA_26977	LOC646862	59.8637	106.524	1.77944
HGLibA_58568	hsa-mir-3129	70.4847	125.322	1.778
HGLibA_42284	RRP8	121.659	216.18	1.77694
HGLibA_33059	NUP54	27.0352	48.0401	1.77694
HGLibA_35604	PCGF6	148.694	264.22	1.77694
HGLibA_60349	hsa-mir-4483	54.0705	96.0802	1.77694
HGLibA_64132	hsa-mir-8072	51.1738	90.8584	1.77549
HGLibA_43144	SDHC	102.348	181.717	1.77549
HGLibA_04487	BHMT2	112.969	200.515	1.77496
HGLibA_29381	MLH1	158.349	280.93	1.77412
HGLibA_21386	HIST1H2AE	24.1386	42.8183	1.77385
HGLibA_24626	KIAA0355	69.5192	123.233	1.77265
HGLibA_10678	COMMD8	170.901	302.861	1.77214
HGLibA_51400	TRIL	45.3806	80.4149	1.77201
HGLibA_46415	SPANXN5	56.0016	99.2132	1.77162
HGLibA_48886	TDO2	56.0016	99.2132	1.77162
HGLibA_36377	PHF3	112.003	198.426	1.77162
HGLibA_32275	NOL7	66.6225	118.012	1.77135
HGLibA_60562	hsa-mir-4525	77.2435	136.81	1.77115
HGLibA_63680	hsa-mir-6874	77.2435	136.81	1.77115
HGLibA_07616	CCDC140	87.8645	155.608	1.771
HGLibA_15809	EXTL1	87.8645	155.608	1.771
HGLibA_40660	RBX1	109.106	193.205	1.77079
HGLibA_03128	ARSA	138.073	244.378	1.76992
HGLibA_11491	CSTF3	53.1049	93.9915	1.76992
HGLibA_13072	DGKH	220.144	389.542	1.76949
HGLibA_31589	NECAB3	71.4503	126.366	1.76859
HGLibA_13487	DNAH3	60.8293	107.568	1.76836
HGLibA_03811	ATR	161.246	285.107	1.76815
HGLibA_20841	HAPLN1	100.417	177.539	1.76803
HGLibA_09991	CLEC4F	50.2083	88.7697	1.76803
HGLibA_36852	PKP1	118.762	209.914	1.76752
HGLibA_03815	ATRIP	158.349	279.886	1.76752
HGLibA_44420	SLC16A10	266.49	471.002	1.76743
HGLibA_53411	USP7	57.9326	102.346	1.76664
HGLibA_56180	ZNF532	57.9326	102.346	1.76664
HGLibA_17439	FGFR1OP	247.179	436.538	1.76608
HGLibA_24231	KCNH8	65.657	115.923	1.76558
HGLibA_07583	CCDC127	120.693	213.047	1.7652
HGLibA_31691	NENF	120.693	213.047	1.7652
HGLibA_52489	TYW5	18.3453	32.3748	1.76474
HGLibA_39949	RAB43	73.3813	129.499	1.76474
HGLibA_23668	ISL2	413.253	728.956	1.76395
HGLibA_13316	DLD	277.111	488.756	1.76375
HGLibA_10782	CORO2A	44.415	78.3262	1.76351
HGLibA_36113	PEX3	44.415	78.3262	1.76351
HGLibA_27850	MAD2L2	974.234	1717.96	1.76339
HGLibA_09715	CINP	52.1394	91.9028	1.76264
HGLibA_49946	TMEM134	52.1394	91.9028	1.76264
HGLibA_35716	PDCD1	78.2091	137.854	1.76264
HGLibA_49825	TMED8	168.97	297.64	1.76149
HGLibA_13648	DNAL4	67.5881	119.056	1.76149
HGLibA_42314	RSG1	109.106	192.16	1.76122
HGLibA_42852	SCAND1	41.5184	73.1045	1.76077
HGLibA_52186	TTLL1	41.5184	73.1045	1.76077
HGLibA_49272	TGM7	495.324	872.032	1.76053
HGLibA_60028	hsa-mir-4326	90.7611	159.785	1.76051
HGLibA_36354	PHF17	140.004	246.467	1.76043
HGLibA_52857	UFSP2	140.004	246.467	1.76043
HGLibA_01441	AKAP7	329.25	579.614	1.7604
HGLibA_45372	SLC7A6	393.942	693.448	1.76028
HGLibA_27004	LOC730183	49.2427	86.681	1.76028
HGLibA_23508	IQCF3	106.21	186.939	1.76009
HGLibA_08521	CDC20B	212.42	373.877	1.76009
HGLibA_44531	SLC20A2	56.9671	100.258	1.75992
HGLibA_64917	NonTargetingControlGuideForHuman_0534	72.4158	127.411	1.75943
HGLibA_40340	RASGRF2	80.1402	140.987	1.75926
HGLibA_53441	UTP15	87.8645	154.564	1.75911
HGLibA_44545	SLC22A13	111.038	195.293	1.7588
HGLibA_18934	GFAP	92.6922	162.919	1.75763
HGLibA_62772	hsa-mir-633	7.72435	13.5765	1.75763
HGLibA_37623	POLR3F	7.72435	13.5765	1.75763
HGLibA_39100	PSMB11	239.455	420.873	1.75763
HGLibA_24530	KDM5D	46.3461	81.4593	1.75763
HGLibA_35317	PAX8	30.8974	54.3062	1.75763
HGLibA_03753	ATP6V1F	54.0705	95.0358	1.75763
HGLibA_00646	ACTR10	23.1731	40.7296	1.75763
HGLibA_54615	XYLB	23.1731	40.7296	1.75763
HGLibA_44377	SLC12A8	123.59	217.225	1.75763
HGLibA_09975	CLEC3B	151.59	266.309	1.75677
HGLibA_18722	GBF1	112.969	198.426	1.75647
HGLibA_08652	CDH18	179.591	315.394	1.75618
HGLibA_26694	LMNA	89.7956	157.697	1.75618
HGLibA_56718	ZNF775	171.867	301.817	1.75611
HGLibA_51606	TRIM73	164.142	288.24	1.75604
HGLibA_56771	ZNF792	294.491	516.953	1.75541
HGLibA_41642	RNF222	102.348	179.628	1.75508
HGLibA_11900	CXCR7	138.073	242.289	1.75479
HGLibA_58183	hsa-mir-2053	43.4495	76.2375	1.75462
HGLibA_60743	hsa-mir-4659a	71.4503	125.322	1.75397
HGLibA_63713	hsa-mir-6882	35.7251	62.661	1.75397
HGLibA_57920	hsa-mir-1538	214.351	375.966	1.75397
HGLibA_50200	TMEM208	112.003	196.338	1.75297
HGLibA_13088	DGUOK	132.28	231.846	1.75269
HGLibA_10953	CPNE1	236.558	414.607	1.75266
HGLibA_02922	ARL1	76.278	133.677	1.75249
HGLibA_05910	C1orf95	165.108	289.285	1.75209
HGLibA_08147	CCR10	322.492	564.993	1.75196
HGLibA_02565	APPL1	129.383	226.624	1.75158
HGLibA_07100	CAMLG	60.8293	106.524	1.75119
HGLibA_61051	hsa-mir-4738	20.2764	35.5079	1.75119
HGLibA_62087	hsa-mir-548y	20.2764	35.5079	1.75119
HGLibA_45462	SLCO2B1	20.2764	35.5079	1.75119
HGLibA_55386	ZMPSTE24	101.382	177.539	1.75119
HGLibA_47255	ST5	171.867	300.773	1.75003
HGLibA_13559	DNAJB9	118.762	207.826	1.74993
HGLibA_35692	PCTP	209.523	366.567	1.74953
HGLibA_22658	IFNA10	78.2091	136.81	1.74928
HGLibA_00714	ACYP2	45.3806	79.3706	1.749
HGLibA_26667	LMAN2L	194.074	339.414	1.74888
HGLibA_20335	GRK6	70.4847	123.233	1.74837
HGLibA_50194	TMEM206	70.4847	123.233	1.74837
HGLibA_26037	LARP4B	83.0368	145.165	1.7482
HGLibA_58277	hsa-mir-219a-1	108.141	189.027	1.74797
HGLibA_27557	LSMEM1	158.349	276.753	1.74774
HGLibA_30624	MXRA7	112.969	197.382	1.74723
HGLibA_62244	hsa-mir-5681b	218.213	381.188	1.74686
HGLibA_63182	hsa-mir-6756	142.901	249.6	1.74667
HGLibA_47638	STX1B	147.728	257.954	1.74614
HGLibA_07768	CCDC38	122.624	214.092	1.74592
HGLibA_36678	PIM2	55.036	96.0802	1.74577
HGLibA_10982	CPOX	97.5199	170.229	1.74558
HGLibA_24783	KIAA1551	144.832	252.733	1.74501
HGLibA_36993	PLCD3	144.832	252.733	1.74501
HGLibA_13808	DPAGT1	132.28	230.801	1.7448
HGLibA_41105	RGS7BP	162.211	283.019	1.74475
HGLibA_36437	PHLPP2	311.871	544.106	1.74465
HGLibA_25361	KPNA3	59.8637	104.435	1.74454
HGLibA_57530	hsa-mir-1273a	29.9319	52.2175	1.74454
HGLibA_08194	CCT2	184.419	321.66	1.74418
HGLibA_44792	SLC26A3	124.555	217.225	1.744
HGLibA_31056	NAE1	47.3117	82.5036	1.74383
HGLibA_19044	GHRH	164.142	286.152	1.74331
HGLibA_34295	OR5H15	427.736	745.666	1.74328
HGLibA_13010	DESI2	290.629	506.51	1.74281
HGLibA_21367	HIST1H1D	34.7596	60.5723	1.74261
HGLibA_62582	hsa-mir-6080	74.3469	129.499	1.74183
HGLibA_63034	hsa-mir-6718	56.9671	99.2132	1.74159
HGLibA_05264	C12orf54	215.316	374.922	1.74126
HGLibA_45629	SMARCD1	39.5873	68.9271	1.74114
HGLibA_09207	CERS3	150.625	262.132	1.7403
HGLibA_12623	DDN	88.83	154.564	1.73999
HGLibA_03439	ATF4	44.415	77.2819	1.73999
HGLibA_30157	MS4A6A	22.2075	38.6409	1.73999
HGLibA_07898	CCDC85C	182.488	317.482	1.73975
HGLibA_02834	ARHGEF2	93.6578	162.919	1.73951
HGLibA_04344	BCL7C	54.0705	93.9915	1.73831
HGLibA_22982	IL15RA	167.039	290.329	1.73809
HGLibA_54784	ZBBX	85.9334	149.342	1.73788
HGLibA_01996	ANKRD12	58.8982	102.346	1.73768
HGLibA_63964	hsa-mir-7844	149.659	260.043	1.73757
HGLibA_62852	hsa-mir-6500	127.452	221.402	1.73714
HGLibA_38163	PPP2R3C	141.935	246.467	1.73647
HGLibA_64959	NonTargetingControlGuideForHuman_0576	110.072	191.116	1.73628
HGLibA_24470	KCTD9	271.318	471.002	1.73598
HGLibA_44444	SLC16A5	78.2091	135.765	1.73593
HGLibA_10333	CNOT11	258.766	449.07	1.73543
HGLibA_19982	GPR18	217.247	377.01	1.7354
HGLibA_31336	NCOA1	175.729	304.95	1.73534
HGLibA_30307	MT4	97.5199	169.185	1.73487
HGLibA_19472	GNAT1	199.868	346.724	1.73477
HGLibA_12781	DEDD	153.521	266.309	1.73467
HGLibA_25634	KRTAP12-2	158.349	274.664	1.73455
HGLibA_59092	hsa-mir-3616	214.351	371.788	1.73449
HGLibA_14123	DUS4L	60.8293	105.479	1.73402
HGLibA_20666	GUCY2F	136.142	236.023	1.73366
HGLibA_45029	SLC35G6	70.4847	122.189	1.73355
HGLibA_29771	MPPED1	160.28	277.797	1.73319
HGLibA_48242	TAF5L	165.108	286.152	1.73312
HGLibA_10633	COLEC10	84.9679	147.253	1.73305
HGLibA_38371	PRDM12	179.591	311.216	1.73291
HGLibA_63379	hsa-mir-6800	113.934	197.382	1.73242
HGLibA_07856	CCDC71L	167.039	289.285	1.73184
HGLibA_21886	HOPX	348.561	603.634	1.73179
HGLibA_31114	NAP1L2	168.97	292.418	1.73059
HGLibA_28426	MATN1	14.4832	25.0644	1.73059
HGLibA_40248	RAPGEF2	14.4832	25.0644	1.73059
HGLibA_50045	TMEM168	246.214	426.095	1.73059
HGLibA_02352	AP5B1	125.521	217.225	1.73059
HGLibA_62225	hsa-mir-566	4.82772	8.3548	1.73059
HGLibA_50999	TOP3A	9.65544	16.7096	1.73059
HGLibA_50840	TNIP3	101.382	175.451	1.73059
HGLibA_06063	C22orf26	38.6218	66.8384	1.73059
HGLibA_18842	GDAP1L1	38.6218	66.8384	1.73059
HGLibA_53936	VWF	233.662	404.163	1.72969
HGLibA_20556	GTF2H3	190.212	328.97	1.72949
HGLibA_11890	CXCR4	166.074	287.196	1.72933
HGLibA_11977	CYB561	151.59	262.132	1.72921
HGLibA_41800	RPA1	259.731	449.07	1.72898
HGLibA_50490	TMEM66	117.796	203.648	1.72882
HGLibA_37125	PLEKHH1	221.11	382.232	1.7287
HGLibA_57598	hsa-mir-1284	108.141	186.939	1.72866
HGLibA_22382	HTR3B	468.289	809.371	1.72836
HGLibA_41928	RPL29	84.0023	145.165	1.7281
HGLibA_26455	LHX4	134.211	231.846	1.72748
HGLibA_05937	C1QTNF1	119.727	206.781	1.7271
HGLibA_15834	EZH2	114.9	198.426	1.72695
HGLibA_02618	AR	110.072	190.072	1.72679
HGLibA_28028	MALL	162.211	279.886	1.72544
HGLibA_03362	ASPRV1	40.5528	69.9714	1.72544
HGLibA_59486	hsa-mir-383	300.284	517.997	1.72502
HGLibA_57006	ZSCAN23	71.4503	123.233	1.72474
HGLibA_07404	CBLL1	35.7251	61.6166	1.72474
HGLibA_31010	NAALAD2	35.7251	61.6166	1.72474
HGLibA_50743	TNFRSF10D	142.901	246.467	1.72474
HGLibA_12632	DDR1	195.04	336.281	1.72416
HGLibA_65072	NonTargetingControlGuideForHuman_0689	159.315	274.664	1.72403
HGLibA_40824	RELN	159.315	274.664	1.72403
HGLibA_07151	CAPN12	61.7948	106.524	1.72383
HGLibA_51427	TRIM2	61.7948	106.524	1.72383
HGLibA_33782	OR2D2	123.59	213.047	1.72383
HGLibA_07779	CCDC41	413.253	712.246	1.72351
HGLibA_60265	hsa-mir-4465	196.971	339.414	1.72317
HGLibA_09736	CISH	109.106	187.983	1.72293
HGLibA_54962	ZC3H13	213.385	367.611	1.72276
HGLibA_37798	POU6F2	26.0697	44.907	1.72258
HGLibA_17724	FMR1NB	208.558	359.256	1.72258
HGLibA_13008	DESI1	99.451	171.273	1.72219
HGLibA_43642	SETD2	47.3117	81.4593	1.72176
HGLibA_12434	DCAF16	257.8	443.849	1.72168
HGLibA_31073	NAGPA	63.7259	109.657	1.72076
HGLibA_63507	hsa-mir-6832	21.242	36.5522	1.72076
HGLibA_43711	SF3B4	21.242	36.5522	1.72076
HGLibA_61707	hsa-mir-5197	212.42	365.522	1.72076
HGLibA_18725	GBGT1	165.108	284.063	1.72047
HGLibA_14804	EIF4A1	143.866	247.511	1.72043
HGLibA_55680	ZNF257	86.899	149.342	1.71857
HGLibA_52223	TTPA	152.556	262.132	1.71827
HGLibA_22290	HSPA5	201.799	346.724	1.71817
HGLibA_23608	IRG1	295.456	507.554	1.71786
HGLibA_07698	CCDC172	32.8285	56.3949	1.71786
HGLibA_18930	GEN1	49.2427	84.5923	1.71786
HGLibA_50900	TNPO2	49.2427	84.5923	1.71786
HGLibA_56327	ZNF586	110.072	189.027	1.71731
HGLibA_16981	FBXL15	358.217	615.122	1.71718
HGLibA_16335	FAM186A	226.903	389.542	1.71678
HGLibA_43806	SGCE	177.66	304.95	1.71648
HGLibA_44496	SLC18B1	133.245	228.713	1.71648
HGLibA_34028	OR4K17	116.831	200.515	1.71629
HGLibA_35769	PDE1A	72.4158	124.278	1.71617
HGLibA_53331	USP31	151.59	260.043	1.71543
HGLibA_31272	NCAPG2	39.5873	67.8827	1.71476
HGLibA_36925	PLA2G7	311.871	534.707	1.71451
HGLibA_02357	AP5M1	295.456	506.51	1.71433
HGLibA_40060	RAD18	102.348	175.451	1.71426
HGLibA_14921	ELL	113.934	195.293	1.71409
HGLibA_53239	USP17L1P	227.868	390.587	1.71409
HGLibA_09247	CFC1	206.626	354.035	1.7134
HGLibA_42511	RXRG	206.626	354.035	1.7134
HGLibA_31576	NDUFV3	109.106	186.939	1.71336
HGLibA_12656	DDX17	254.904	436.538	1.71256
HGLibA_41930	RPL3	46.3461	79.3706	1.71256
HGLibA_50008	TMEM155	34.7596	59.5279	1.71256
HGLibA_03422	ATAT1	23.1731	39.6853	1.71256
HGLibA_41793	RP2	23.1731	39.6853	1.71256
HGLibA_17134	FBXW10	57.9326	99.2132	1.71256
HGLibA_54056	WDR26	81.1057	138.898	1.71256
HGLibA_63281	hsa-mir-6777	69.5192	119.056	1.71256
HGLibA_18664	GATA1	168.97	289.285	1.71205
HGLibA_02400	APCS	245.248	419.829	1.71185
HGLibA_29209	MICALCL	633.397	1084.03	1.71146
HGLibA_18421	GADD45G	140.969	241.245	1.71133
HGLibA_58974	hsa-mir-328	258.766	442.804	1.71122
HGLibA_45148	SLC43A1	53.1049	90.8584	1.71092
HGLibA_51861	TSHZ1	265.525	454.292	1.71092
HGLibA_40055	RAD1	891.197	1524.75	1.7109
HGLibA_01206	AGO1	147.728	252.733	1.71079
HGLibA_46058	SNX2	126.486	216.18	1.70912
HGLibA_62725	hsa-mir-621	48.2772	82.5036	1.70896
HGLibA_53169	USF2	448.012	765.508	1.70868
HGLibA_11424	CSRNP1	245.248	418.784	1.70759
HGLibA_15268	EPC2	171.867	293.462	1.7075
HGLibA_10734	COPS8	135.176	230.801	1.70741
HGLibA_60383	hsa-mir-4491	178.626	304.95	1.7072
HGLibA_25942	LAMA1	160.28	273.62	1.70713
HGLibA_12369	DAZL	61.7948	105.479	1.70693
HGLibA_31140	NAPSA	61.7948	105.479	1.70693
HGLibA_38092	PPP1R36	167.039	285.107	1.70683
HGLibA_20517	GTDC2	105.244	179.628	1.70677
HGLibA_20203	GRAMD2	43.4495	74.1488	1.70655
HGLibA_28750	MED13L	118.762	202.604	1.70597
HGLibA_60389	hsa-mir-4493	125.521	214.092	1.70563
HGLibA_61940	hsa-mir-548ax	50.2083	85.6367	1.70563
HGLibA_55976	ZNF43	50.2083	85.6367	1.70563
HGLibA_54337	WNK3	100.417	171.273	1.70563
HGLibA_08679	CDH4	25.1041	42.8183	1.70563
HGLibA_56290	ZNF575	25.1041	42.8183	1.70563
HGLibA_26028	LARP1	647.88	1104.92	1.70544
HGLibA_27540	LSM3	107.175	182.761	1.70525
HGLibA_28307	MAPKAPK5	189.247	322.704	1.7052
HGLibA_65266	NonTargetingControlGuideForHuman_0883	113.934	194.249	1.70492
HGLibA_19118	GIPC1	56.9671	97.1245	1.70492
HGLibA_26949	LOC440563	56.9671	97.1245	1.70492
HGLibA_33322	OGG1	56.9671	97.1245	1.70492
HGLibA_11688	CTSA	145.797	248.555	1.7048
HGLibA_03371	ASS1	120.693	205.737	1.70463
HGLibA_59967	hsa-mir-4313	248.145	422.962	1.7045
HGLibA_38943	PRSS45	134.211	228.713	1.70413
HGLibA_38257	PQLC3	372.7	634.965	1.70369
HGLibA_63321	hsa-mir-6786	77.2435	131.588	1.70355
HGLibA_64322	hsa-mir-937	97.5199	166.052	1.70274
HGLibA_18711	GBA	58.8982	100.258	1.70222
HGLibA_53109	UQCRB	183.453	312.261	1.70212
HGLibA_46006	SNTG1	72.4158	123.233	1.70175
HGLibA_39305	PTGDR	224.006	381.188	1.70168
HGLibA_27337	LRRC38	198.902	338.369	1.70119
HGLibA_22230	HSF4	173.798	295.551	1.70054
HGLibA_37372	PNMA3	6.75881	11.4878	1.69969
HGLibA_42327	RSPH10B	6.75881	11.4878	1.69969
HGLibA_16051	FAM118B	67.5881	114.878	1.69969
HGLibA_10702	COPE	277.111	471.002	1.69969
HGLibA_33716	OR1S2	74.3469	126.366	1.69969
HGLibA_56055	ZNF471	148.694	252.733	1.69969
HGLibA_02409	APEX2	54.0705	91.9028	1.69969
HGLibA_35193	PARG	40.5528	68.9271	1.69969
HGLibA_39613	PVALB	20.2764	34.4635	1.69969
HGLibA_46658	SPIC	40.5528	68.9271	1.69969
HGLibA_33084	NUPL2	94.6233	160.83	1.69969
HGLibA_65052	NonTargetingControlGuideForHuman_0669	218.213	370.744	1.699
HGLibA_36901	PLA2G4A	150.625	255.866	1.69869
HGLibA_03015	ARMC2	137.107	232.89	1.6986
HGLibA_60203	hsa-mir-4449	267.456	454.292	1.69857
HGLibA_17499	FIBCD1	276.146	468.913	1.69806
HGLibA_39091	PSMA8	166.074	281.974	1.69789
HGLibA_59908	hsa-mir-4299	76.278	129.499	1.69773
HGLibA_43862	SGSM2	125.521	213.047	1.69731
HGLibA_59287	hsa-mir-3683	56.0016	95.0358	1.69702
HGLibA_17262	FDX1L	315.733	535.751	1.69685
HGLibA_07670	CCDC160	49.2427	83.548	1.69666
HGLibA_21172	HERPUD1	49.2427	83.548	1.69666
HGLibA_25182	KLHL31	140.969	239.156	1.69651
HGLibA_25448	KRT20	84.9679	144.12	1.69617
HGLibA_06470	C6orf203	120.693	204.693	1.69598
HGLibA_34520	OR8G2	192.143	325.837	1.6958
HGLibA_46710	SPINK9	113.934	193.205	1.69576
HGLibA_09755	CKAP2	107.175	181.717	1.69551
HGLibA_37510	POLE	178.626	302.861	1.69551
HGLibA_20860	HARS2	35.7251	60.5723	1.69551
HGLibA_33680	OR1J4	35.7251	60.5723	1.69551
HGLibA_34637	OSBP	229.799	389.542	1.69514
HGLibA_44381	SLC12A9	28.9663	49.0844	1.69453
HGLibA_40630	RBP1	131.314	222.446	1.694
HGLibA_61309	hsa-mir-4801	51.1738	86.681	1.69385
HGLibA_19238	GLDN	66.6225	112.79	1.69297
HGLibA_60642	hsa-mir-4634	44.415	75.1932	1.69297
HGLibA_25138	KLHL15	22.2075	37.5966	1.69297
HGLibA_40793	REG1A	252.973	428.183	1.69261
HGLibA_65165	NonTargetingControlGuideForHuman_0782	82.0712	138.898	1.69241
HGLibA_04527	BIRC7	135.176	228.713	1.69196
HGLibA_06303	C4orf21	75.3124	127.411	1.69176
HGLibA_49105	TEX37	128.417	217.225	1.69155
HGLibA_41789	RP1L1	53.1049	89.8141	1.69126
HGLibA_44758	SLC25A48	53.1049	89.8141	1.69126
HGLibA_57665	hsa-mir-1296	68.5536	115.923	1.69098
HGLibA_18974	GFRA4	269.387	455.336	1.69027
HGLibA_60391	hsa-mir-4493	30.8974	52.2175	1.69003
HGLibA_13166	DHX15	108.141	182.761	1.69003
HGLibA_49012	TERF1	189.247	319.571	1.68865
HGLibA_20452	GSTA1	134.211	226.624	1.68857
HGLibA_47429	STEAP3	39.5873	66.8384	1.68838
HGLibA_48201	TAF11	158.349	267.353	1.68838
HGLibA_16293	FAM177A1	206.626	348.813	1.68813
HGLibA_54002	WBSCR28	167.039	281.974	1.68807
HGLibA_58820	hsa-mir-3181	191.178	322.704	1.68798
HGLibA_11988	CYB5A	279.042	471.002	1.68792
HGLibA_47580	STRAP	279.042	471.002	1.68792
HGLibA_24041	KANSL2	87.8645	148.298	1.6878
HGLibA_27585	LTB4R	87.8645	148.298	1.6878
HGLibA_30582	MUT	168.97	285.107	1.68732
HGLibA_24991	KIR3DL1	48.2772	81.4593	1.68732
HGLibA_40903	RFC1	48.2772	81.4593	1.68732
HGLibA_41845	RPH3A	56.9671	96.0802	1.68659
HGLibA_07979	CCL17	293.525	495.022	1.68647
HGLibA_54329	WIZ	131.314	221.402	1.68605
HGLibA_49078	TEX26	98.4855	166.052	1.68605
HGLibA_08431	CD69	41.5184	69.9714	1.68531
HGLibA_34453	OR6Y1	83.0368	139.943	1.68531
HGLibA_05295	C12orf74	91.7267	154.564	1.68505
HGLibA_05618	C18orf54	91.7267	154.564	1.68505
HGLibA_35859	PDGFRL	425.805	717.468	1.68497
HGLibA_01619	ALG14	58.8982	99.2132	1.68449
HGLibA_06204	C3	185.384	312.261	1.68439
HGLibA_38278	PRAMEF1	67.5881	113.834	1.68423
HGLibA_21584	HK3	202.764	341.502	1.68423
HGLibA_18944	GFI1B	84.9679	143.076	1.68388
HGLibA_05011	BZRAP1	93.6578	157.697	1.68376
HGLibA_30547	MUC4	376.562	633.92	1.68344
HGLibA_37704	POR	256.835	432.361	1.68342
HGLibA_40625	RBMY1J	225.937	380.143	1.68252
HGLibA_57720	hsa-mir-1302-8	17.3798	29.2418	1.68252
HGLibA_44131	SIGLEC12	8.6899	14.6209	1.68252
HGLibA_16809	FAM98A	78.2091	131.588	1.68252
HGLibA_41468	RNF112	478.91	805.194	1.68131
HGLibA_58026	hsa-mir-1908	88.83	149.342	1.68121
HGLibA_59136	hsa-mir-3648	62.7604	105.479	1.68067
HGLibA_60495	hsa-mir-4513	207.592	348.813	1.68028
HGLibA_49970	TMEM144	153.521	257.954	1.68025
HGLibA_20426	GSG2	244.283	410.429	1.68014
HGLibA_41993	RPL7	90.7611	152.475	1.67996
HGLibA_49224	TGFBR1	155.453	261.087	1.67953
HGLibA_38404	PRDM9	36.6907	61.6166	1.67935
HGLibA_31327	NCL	28.0008	46.9957	1.67837
HGLibA_33987	OR4E2	159.315	267.353	1.67815
HGLibA_23630	IRX2	178.626	299.728	1.67797
HGLibA_30707	MYH10	75.3124	126.366	1.67789
HGLibA_62610	hsa-mir-6088	180.557	302.861	1.67738
HGLibA_53161	USB1	476.979	799.972	1.67716
HGLibA_09221	CES2	221.11	370.744	1.67674
HGLibA_62955	hsa-mir-655	38.6218	64.7497	1.67651
HGLibA_51632	TRIP10	57.9326	97.1245	1.67651
HGLibA_34789	OVCA2	242.352	406.252	1.67629
HGLibA_50531	TMEM87A	87.8645	147.253	1.67591
HGLibA_28620	MCM6	68.5536	114.878	1.67575
HGLibA_06522	C7orf10	137.107	229.757	1.67575
HGLibA_01683	ALOX15	304.146	509.643	1.67565
HGLibA_19667	GOLT1B	98.4855	165.007	1.67545
HGLibA_27714	LYPD1	286.767	480.401	1.67523
HGLibA_40159	RALGAPA2	79.1746	132.632	1.67519
[truncated: 62,646 more rows]

## Sheet: Timepoint - 12 days
Table S1 - MAGeCK analyses of UVC-treated screen - Timepoint (12 days)
[truncated: 5,708 more rows]

[truncated: 3 more sheets: T15_Rep-Sort read counts, Timepoint - 15 days, Timepoints breakdown]
