# Supplementary material for: A genome-wide screen identifies SCAI as a modulator of the UV-induced replicative stress response
Source: PLoS Biol. 2022 Oct 10;20(10):e3001543. doi: 10.1371/journal.pbio.3001543 (PMC9584372; doi:10.1371/journal.pbio.3001543)
Supplement: S2 Table — Related to Figs 5I–5K and S4D. (XLSX) [file pbio.3001543.s011.xlsx]

## Sheet: Raw data
Protein IDs	Majority protein IDs	Peptide counts (all)	Peptide counts (razor+unique)	Peptide counts (unique)	Protein names	Gene names	Fasta headers	Number of proteins	Peptides	Razor + unique peptides	Unique peptides	Peptides JF 1	Peptides JF 2	Peptides JF 3	Peptides JF 4	Peptides JF 5	Peptides JF 6	Peptides JF 7	Razor + unique peptides (Untreated - Replicat #1)	Razor + unique peptides (UVC; 2 J/m2 - 1 h recovery)	Razor + unique peptides (Untreated - Replicat #2)	Razor + unique peptides (UVC; 2 J/m2 - 3 h recovery)	Razor + unique peptides (Untreated - Replicat #3)	Razor + unique peptides (UVC; 2 J/m2 - 6 h recovery)	Unique peptides (Untreated - Replicat #1)	Unique peptides (UVC; 2 J/m2 - 1 h recovery)	Unique peptides (Untreated - Replicat #2)	Unique peptides (UVC; 2 J/m2 - 3 h recovery)	Unique peptides (Untreated - Replicat #3)	Unique peptides (UVC; 2 J/m2 - 6 h recovery)	Sequence coverage [%]	Unique + razor sequence coverage [%]	Unique sequence coverage [%]	Mol. weight [kDa]	Sequence length	Sequence lengths	Q-value	Score	Sequence coverage (Untreated - Replicat #1) [%]	Sequence coverage (UVC; 2 J/m2 - 1 h recovery) [%]	Sequence coverage (Untreated - Replicat #2) [%]	Sequence coverage (UVC; 2 J/m2 - 3 h recovery) [%]	Sequence coverage (Untreated - Replicat #3) [%]	Sequence coverage (UVC; 2 J/m2 - 6 h recovery) [%]	Intensity	Intensity (Untreated - Replicat #1)	Intensity (UVC; 2 J/m2 - 1 h recovery)	Intensity (Untreated - Replicat #2)	Intensity (UVC; 2 J/m2 - 3 h recovery)
Q09666;E9PKR9;E9PLK4;E9PJZ0;E9PJC6;Q09666-2;E9PQE3	Q09666	494;5;5;4;4;4;3	494;5;5;4;4;4;3	494;5;5;4;4;4;3	Neuroblast differentiation-associated protein AHNAK	AHNAK	>sp|Q09666|AHNK_HUMAN Neuroblast differentiation-associated protein AHNAK OS=Homo sapiens GN=AHNAK PE=1 SV=2	7	494	494	494	356	334	422	390	428	421	434	356	334	422	390	428	421	356	334	422	390	428	421	85.2	85.2	85.2	629.09	5890	5890;123;144;121;131;149;86	0	323.31	75.7	73.9	81	78.1	81.9	81.7	626990000000	43265000000	33554000000	102520000000	57916000000
Q13085;Q13085-4;Q13085-2;Q59FY4;K4DID9;K7EK64;K7EPF1;F6QQI9;H0YGH5;D3YTK0;K7EMF7;K7EJ22;E9PEW7	Q13085;Q13085-4;Q13085-2;Q59FY4	149;148;147;78;37;11;5;4;4;2;2;2;1	149;148;147;78;37;11;5;4;4;2;2;2;1	5;4;3;0;0;0;0;0;0;2;0;2;0	Acetyl-CoA carboxylase 1;Biotin carboxylase	ACACA	>sp|Q13085|ACACA_HUMAN Acetyl-CoA carboxylase 1 OS=Homo sapiens GN=ACACA PE=1 SV=2;>sp|Q13085-4|ACACA_HUMAN Isoform 4 of Acetyl-CoA carboxylase 1 OS=Homo sapiens GN=ACACA;>sp|Q13085-2|ACACA_HUMAN Isoform 2 of Acetyl-CoA carboxylase 1 OS=Homo sapiens GN=ACA	13	149	149	5	134	130	114	94	85	98	129	134	130	114	94	85	98	5	5	3	1	1	2	65.5	65.5	2.3	265.55	2346	2346;2383;2288;998;472;235;52;858;859;77;96;112;92	0	323.31	59.3	59.9	53.3	47.8	42	49.5	73259000000	13646000000	12029000000	11143000000	5435400000
P11498;B4DN00;E9PRE7;E9PS68	P11498	113;43;39;38	113;43;39;38	113;43;39;38	Pyruvate carboxylase, mitochondrial	PC	>sp|P11498|PYC_HUMAN Pyruvate carboxylase, mitochondrial OS=Homo sapiens GN=PC PE=1 SV=2	4	113	113	113	103	103	96	89	86	86	90	103	103	96	89	86	86	103	103	96	89	86	86	80.6	80.6	80.6	129.63	1178	1178;529;489;298	0	323.31	74.6	79.2	76.7	73.6	73.4	74.4	255200000000	42456000000	39919000000	43224000000	27379000000
J3KP19;F5GYF8;H0YJY2;G3V4Z3	J3KP19;F5GYF8	133;96;16;1	133;96;16;1	1;1;0;0	Signal-induced proliferation-associated 1-like protein 1	SIPA1L1	>tr|J3KP19|J3KP19_HUMAN Signal-induced proliferation-associated 1-like protein 1 OS=Homo sapiens GN=SIPA1L1 PE=4 SV=1;>tr|F5GYF8|F5GYF8_HUMAN Signal-induced proliferation-associated 1-like protein 1 OS=Homo sapiens GN=SIPA1L1 PE=2 SV=1	4	133	133	1	91	94	112	103	109	106	96	91	94	112	103	109	106	0	0	1	0	1	1	73.6	73.6	2.1	197.41	1782	1782;1257;262;32	0	323.31	59.7	59.5	64.8	61.4	67.8	65.8	81340000000	6630000000	5501300000	15611000000	8025700000
Q15149-4;Q15149-7;Q15149-8;Q15149-9;Q15149-5;Q15149-6;Q15149-3;Q15149-2;Q15149;E9PMV1;H0YDN1;E9PKG0;E9PQ28	Q15149-4;Q15149-7;Q15149-8;Q15149-9;Q15149-5;Q15149-6;Q15149-3;Q15149-2;Q15149	155;153;153;153;153;153;153;153;153;16;6;2;1	155;153;153;153;153;153;153;153;153;16;6;2;1	153;151;151;151;151;151;151;151;151;16;6;2;1	Plectin	PLEC	>sp|Q15149-4|PLEC_HUMAN Isoform 4 of Plectin OS=Homo sapiens GN=PLEC;>sp|Q15149-7|PLEC_HUMAN Isoform 7 of Plectin OS=Homo sapiens GN=PLEC;>sp|Q15149-8|PLEC_HUMAN Isoform 8 of Plectin OS=Homo sapiens GN=PLEC;>sp|Q15149-9|PLEC_HUMAN Isoform 9 of Plectin OS=H	13	155	155	153	88	79	99	81	93	116	96	88	79	99	81	93	116	88	79	97	80	93	115	41.7	41.7	40.9	516.19	4547	4547;4515;4525;4533;4547;4551;4570;4574;4684;703;200;190;83	0	323.31	26.3	22.5	29.3	23.9	28.7	34.6	14856000000	1356100000	919560000	2443100000	1324700000
F5H315;Q9HCS7	F5H315;Q9HCS7	93;93	93;93	93;93	Pre-mRNA-splicing factor SYF1	XAB2	>tr|F5H315|F5H315_HUMAN Pre-mRNA-splicing factor SYF1 OS=Homo sapiens GN=XAB2 PE=2 SV=1;>sp|Q9HCS7|SYF1_HUMAN Pre-mRNA-splicing factor SYF1 OS=Homo sapiens GN=XAB2 PE=1 SV=2	2	93	93	93	85	75	82	77	77	77	80	85	75	82	77	77	77	85	75	82	77	77	77	84.6	84.6	84.6	99.679	852	852;855	0	323.31	77.9	71.2	79.3	73.2	81.6	79.2	170750000000	16890000000	14373000000	31828000000	18454000000
Q8IVF2-3;Q8IVF2;Q8IVF2-2	Q8IVF2-3;Q8IVF2	150;150;26	150;150;26	150;150;26	Protein AHNAK2	AHNAK2	>sp|Q8IVF2-3|AHNK2_HUMAN Isoform 3 of Protein AHNAK2 OS=Homo sapiens GN=AHNAK2;>sp|Q8IVF2|AHNK2_HUMAN Protein AHNAK2 OS=Homo sapiens GN=AHNAK2 PE=1 SV=2	3	150	150	150	79	68	124	86	109	109	115	79	68	124	86	109	109	79	68	124	86	109	109	49.4	49.4	49.4	605.64	5695	5695;5795;793	0	323.31	32.3	30.1	44.5	33.3	39.8	42	35492000000	2327000000	1607300000	6740300000	2692000000
Q16666-2;Q16666;Q16666-3;E7EPR3;Q16666-6;Q16666-7;H3BM18;H3BR88;H3BVE6;H3BR65;Q6K0P9-6;Q6K0P9-5	Q16666-2;Q16666;Q16666-3;E7EPR3;Q16666-6;Q16666-7	80;80;77;71;71;48;21;19;10;6;3;3	80;80;77;71;71;48;21;19;10;6;3;3	77;77;74;68;68;45;18;19;7;6;0;0	Gamma-interferon-inducible protein 16	IFI16	>sp|Q16666-2|IF16_HUMAN Isoform 2 of Gamma-interferon-inducible protein 16 OS=Homo sapiens GN=IFI16;>sp|Q16666|IF16_HUMAN Gamma-interferon-inducible protein 16 OS=Homo sapiens GN=IFI16 PE=1 SV=3;>sp|Q16666-3|IF16_HUMAN Isoform 3 of Gamma-interferon-inducib	12	80	80	77	76	68	68	61	57	56	72	76	68	68	61	57	56	74	65	66	59	56	54	80.1	80.1	80.1	82.095	729	729;785;673;733;729;414;167;229;83;74;236;245	0	323.31	80.1	76.5	74.3	67.6	64.7	66.4	144330000000	26413000000	19202000000	25852000000	13318000000
P25054;P25054-2;E9PFT7;B7Z2B6;R4GMU6;E7EMH9;H3BNH8;D6RFL6;B5MDS5	P25054;P25054-2;E9PFT7;B7Z2B6	96;89;72;61;15;15;5;4;1	96;89;72;61;15;15;5;4;1	95;88;71;60;15;15;5;4;0	Adenomatous polyposis coli protein	APC	>sp|P25054|APC_HUMAN Adenomatous polyposis coli protein OS=Homo sapiens GN=APC PE=1 SV=2;>sp|P25054-2|APC_HUMAN Isoform Short of Adenomatous polyposis coli protein OS=Homo sapiens GN=APC;>tr|E9PFT7|E9PFT7_HUMAN Adenomatous polyposis coli protein (Fragment)	9	96	96	95	73	70	76	66	62	60	69	73	70	76	66	62	60	72	69	75	65	61	59	42.1	42.1	42.1	311.64	2843	2843;2742;1305;1135;272;287;94;118;2029	0	323.31	30.7	27.9	34.3	28.3	30.9	28.6	25255000000	3389900000	3095700000	5012000000	2798500000
Q96RQ3;E9PHF7;E9PG35;F5GYT8;G5E9X5;F8WDI3	Q96RQ3;E9PHF7;E9PG35;F5GYT8;G5E9X5	63;57;52;47;44;4	63;57;52;47;44;4	63;57;52;47;44;4	Methylcrotonoyl-CoA carboxylase subunit alpha, mitochondrial	MCCC1	>sp|Q96RQ3|MCCA_HUMAN Methylcrotonoyl-CoA carboxylase subunit alpha, mitochondrial OS=Homo sapiens GN=MCCC1 PE=1 SV=3;>tr|E9PHF7|E9PHF7_HUMAN Methylcrotonoyl-CoA carboxylase subunit alpha, mitochondrial OS=Homo sapiens GN=MCCC1 PE=2 SV=1;>tr|E9PG35|E9PG35_	6	63	63	63	61	61	61	61	57	54	57	61	61	61	61	57	54	61	61	61	61	57	54	67.4	67.4	67.4	80.472	725	725;616;598;426;434;112	0	323.31	67.4	67	67	67	64.1	63.7	171260000000	29258000000	26368000000	29727000000	16881000000
P05165;P05165-2;P05165-3;H0Y5U0;Q5JVH2;Q5JTW6;H0Y4B9	P05165;P05165-2;P05165-3	67;66;61;9;6;6;1	67;66;61;9;6;6;1	67;66;61;9;6;6;1	Propionyl-CoA carboxylase alpha chain, mitochondrial	PCCA	>sp|P05165|PCCA_HUMAN Propionyl-CoA carboxylase alpha chain, mitochondrial OS=Homo sapiens GN=PCCA PE=1 SV=4;>sp|P05165-2|PCCA_HUMAN Isoform 2 of Propionyl-CoA carboxylase alpha chain, mitochondrial OS=Homo sapiens GN=PCCA;>sp|P05165-3|PCCA_HUMAN Isoform 3	7	67	67	67	61	61	54	52	50	52	51	61	61	54	52	50	52	61	61	54	52	50	52	68.8	68.8	68.8	80.058	728	728;702;681;139;111;149;134	0	323.31	65.4	66.6	63.2	61	64	64.1	150350000000	25217000000	22802000000	26210000000	15856000000
P49792;C9J1W9;C9JF75;H0YBN8;Q7Z3J3-2;F8WBP7;C9J1P2	P49792	141;5;5;4;4;1;1	141;5;5;4;4;1;1	95;0;0;0;0;1;0	E3 SUMO-protein ligase RanBP2	RANBP2	>sp|P49792|RBP2_HUMAN E3 SUMO-protein ligase RanBP2 OS=Homo sapiens GN=RANBP2 PE=1 SV=2	7	141	141	95	57	60	90	69	116	115	92	57	60	90	69	116	115	36	37	59	45	78	75	53.5	53.5	40	358.2	3224	3224;134;135;98;155;51;56	0	323.31	21.9	24.8	35.9	27.9	45	46.9	37439000000	1494200000	1385700000	5863600000	2709700000
Q14980;Q14980-2;Q14980-4;Q14980-3;H0YFY6;Q9BTE9;F5H4J1;K4DIE0;F5H6Y5;F5H763;F5H0Z7;F5H1L0;F5GZW1;F5H2F3;F5H3L6;F8W6T3	Q14980;Q14980-2;Q14980-4;Q14980-3	111;107;101;101;55;40;32;31;26;5;4;3;3;3;3;2	111;107;101;101;55;40;32;31;26;5;4;3;3;3;3;2	111;107;101;101;55;40;32;31;26;5;4;3;3;3;3;2	Nuclear mitotic apparatus protein 1	NUMA1	>sp|Q14980|NUMA1_HUMAN Nuclear mitotic apparatus protein 1 OS=Homo sapiens GN=NUMA1 PE=1 SV=2;>sp|Q14980-2|NUMA1_HUMAN Isoform 2 of Nuclear mitotic apparatus protein 1 OS=Homo sapiens GN=NUMA1;>sp|Q14980-4|NUMA1_HUMAN Isoform Numa-s of Nuclear mitotic appa	16	111	111	111	55	56	74	62	86	94	68	55	56	74	62	86	94	55	56	74	62	86	94	58.1	58.1	58.1	238.26	2115	2115;2101;1763;1776;964;979;852;353;691;220;201;109;146;159;174;91	0	323.31	31.3	31.9	39.5	35.5	51	51.3	17910000000	949200000	842730000	2930800000	1450200000
O75533;H7C341;B4DGZ4;O75533-2;F8WC19	O75533	94;12;10;10;5	94;12;10;10;5	94;12;10;10;5	Splicing factor 3B subunit 1	SF3B1	>sp|O75533|SF3B1_HUMAN Splicing factor 3B subunit 1 OS=Homo sapiens GN=SF3B1 PE=1 SV=3	5	94	94	94	54	54	75	69	83	85	74	54	54	75	69	83	85	54	54	75	69	83	85	61.5	61.5	61.5	145.83	1304	1304;241;154;144;37	0	323.31	45.6	46.6	50.8	48	57.4	59.8	59549000000	2433600000	1882300000	9210800000	4885800000
P08670;B0YJC4;B0YJC5;Q5JVS8;H7C5W5;P17661;F8W835;Q16352;P07197-2;P07196;P12036-2;P12036	P08670;B0YJC4	67;62;31;19;6;5;2;2;2;1;1;1	67;62;31;19;6;5;2;2;2;1;1;1	59;54;23;17;0;1;0;0;0;0;0;0	Vimentin	VIM	>sp|P08670|VIME_HUMAN Vimentin OS=Homo sapiens GN=VIM PE=1 SV=4;>tr|B0YJC4|B0YJC4_HUMAN Vimentin OS=Homo sapiens GN=VIM PE=3 SV=1	12	67	67	59	52	54	55	58	55	54	51	52	54	55	58	55	54	46	48	49	50	49	48	86.1	86.1	80.9	53.651	466	466;431;228;173;200;470;207;499;540;543;963;1026	0	323.31	81.3	82.4	79.8	83.3	81.5	80	141240000000	10776000000	8837200000	22406000000	14279000000
Q8N9R8;Q8N9R8-2;Q3SXZ0;H7C4U2	Q8N9R8;Q8N9R8-2;Q3SXZ0	56;55;42;4	56;55;42;4	56;55;42;4	Protein SCAI	SCAI;C9orf126	>sp|Q8N9R8|SCAI_HUMAN Protein SCAI OS=Homo sapiens GN=SCAI PE=1 SV=2;>sp|Q8N9R8-2|SCAI_HUMAN Isoform 2 of Protein SCAI OS=Homo sapiens GN=SCAI;>tr|Q3SXZ0|Q3SXZ0_HUMAN C9orf126 protein OS=Homo sapiens GN=C9orf126 PE=2 SV=1	4	56	56	56	52	51	51	49	48	50	49	52	51	51	49	48	50	52	51	51	49	48	50	64.9	64.9	64.9	70.399	606	606;629;490;88	0	323.31	64.9	64.9	64.9	64.5	62.2	62.2	166310000000	19842000000	17696000000	26822000000	13857000000
Q5TGY3	Q5TGY3	58	58	58	AT-hook DNA-binding motif-containing protein 1	AHDC1	>sp|Q5TGY3|AHDC1_HUMAN AT-hook DNA-binding motif-containing protein 1 OS=Homo sapiens GN=AHDC1 PE=1 SV=1	1	58	58	58	52	50	51	43	36	40	45	52	50	51	43	36	40	52	50	51	43	36	40	50.9	50.9	50.9	168.35	1603	1603	0	323.31	45.5	42.3	48.2	40.9	34.2	36.7	34096000000	5479900000	4876900000	6140200000	3330200000
P46013;P46013-2	P46013;P46013-2	136;131	136;131	136;131	Antigen KI-67	MKI67	>sp|P46013|KI67_HUMAN Antigen KI-67 OS=Homo sapiens GN=MKI67 PE=1 SV=2;>sp|P46013-2|KI67_HUMAN Isoform Short of Antigen KI-67 OS=Homo sapiens GN=MKI67	2	136	136	136	51	46	87	70	107	99	112	51	46	87	70	107	99	51	46	87	70	107	99	51.1	51.1	51.1	358.69	3256	3256;2896	0	323.31	23.5	22.1	37.1	29.4	43.1	39.7	24918000000	1156900000	791970000	3666700000	1650600000
P51587;H0YE37	P51587	88;5	88;5	84;5	Breast cancer type 2 susceptibility protein	BRCA2	>sp|P51587|BRCA2_HUMAN Breast cancer type 2 susceptibility protein OS=Homo sapiens GN=BRCA2 PE=1 SV=2	2	88	88	84	50	50	55	44	26	46	74	50	50	55	44	26	46	49	49	53	42	26	44	35.7	35.7	34	384.22	3418	3418;186	0	323.31	21.4	21.6	23.9	17.7	12.1	20.6	10212000000	1147100000	1046800000	1771200000	976260000
Q9NRZ9;Q9NRZ9-2;Q9NRZ9-4;Q9NRZ9-5;Q9NRZ9-3;Q9NRZ9-6;Q9NRZ9-7;Q9NRZ9-8;Q9NW36;B1ALG6;Q76H82;Q9NRZ9-9	Q9NRZ9;Q9NRZ9-2;Q9NRZ9-4;Q9NRZ9-5;Q9NRZ9-3;Q9NRZ9-6	53;52;50;49;49;47;20;18;14;10;4;4	53;52;50;49;49;47;20;18;14;10;4;4	53;52;50;49;49;47;20;18;14;10;4;4	Lymphoid-specific helicase	HELLS	>sp|Q9NRZ9|HELLS_HUMAN Lymphoid-specific helicase OS=Homo sapiens GN=HELLS PE=1 SV=1;>sp|Q9NRZ9-2|HELLS_HUMAN Isoform 2 of Lymphoid-specific helicase OS=Homo sapiens GN=HELLS;>sp|Q9NRZ9-4|HELLS_HUMAN Isoform 4 of Lymphoid-specific helicase OS=Homo sapiens	12	53	53	53	48	45	39	32	35	36	43	48	45	39	32	35	36	48	45	39	32	35	36	61	61	61	97.073	838	838;822;782;740;806;708;345;315;310;192;97;129	0	323.31	56.7	56.6	45.5	35.9	41.2	46.8	22577000000	3346100000	2530400000	3672500000	2229400000
O14497;O14497-3;O14497-2;H0Y488;Q96SM7;H0YEW5;H0YCU6	O14497;O14497-3;O14497-2;H0Y488	79;72;67;60;33;6;3	79;72;67;60;33;6;3	76;69;64;59;32;6;3	AT-rich interactive domain-containing protein 1A	ARID1A	>sp|O14497|ARI1A_HUMAN AT-rich interactive domain-containing protein 1A OS=Homo sapiens GN=ARID1A PE=1 SV=3;>sp|O14497-3|ARI1A_HUMAN Isoform 3 of AT-rich interactive domain-containing protein 1A OS=Homo sapiens GN=ARID1A;>sp|O14497-2|ARI1A_HUMAN Isoform 2	7	79	79	76	45	44	63	61	64	68	67	45	44	63	61	64	68	43	42	61	59	62	66	39.9	39.9	38.9	242.04	2285	2285;1902;2068;1182;613;188;144	0	323.31	29.5	27	35.2	32.6	36.1	37	49704000000	2161500000	1933700000	8247500000	4755300000
Q5HY54;P21333-2;P21333;F8WE98;E9PHF0;H0Y5C6;H0Y5F3	Q5HY54;P21333-2;P21333	75;75;75;26;14;3;1	75;75;75;26;14;3;1	71;71;71;22;14;3;1	Filamin-A	FLNA	>tr|Q5HY54|Q5HY54_HUMAN Filamin-A OS=Homo sapiens GN=FLNA PE=2 SV=1;>sp|P21333-2|FLNA_HUMAN Isoform 2 of Filamin-A OS=Homo sapiens GN=FLNA;>sp|P21333|FLNA_HUMAN Filamin-A OS=Homo sapiens GN=FLNA PE=1 SV=4	7	75	75	71	45	41	52	43	57	59	61	45	41	52	43	57	59	42	38	49	40	55	57	38.4	38.4	37.6	276.55	2607	2607;2639;2647;604;780;281;232	0	323.31	25.4	22.9	29.2	22.2	30.8	31.3	16921000000	1285900000	1052700000	2530900000	1343300000
O43290;E9PQI8	O43290	63;6	63;6	63;6	U4/U6.U5 tri-snRNP-associated protein 1	SART1	>sp|O43290|SNUT1_HUMAN U4/U6.U5 tri-snRNP-associated protein 1 OS=Homo sapiens GN=SART1 PE=1 SV=1	2	63	63	63	45	43	49	50	57	55	53	45	43	49	50	57	55	45	43	49	50	57	55	63.9	63.9	63.9	90.254	800	800;164	0	323.31	55.6	53.2	56.8	54.4	61.5	60.5	51948000000	3170900000	2598500000	8446400000	4429000000
Q7LBC6;Q7LBC6-2;F5H275;H0Y9V5	Q7LBC6;Q7LBC6-2;F5H275	86;76;45;5	86;76;45;5	42;32;1;5	Lysine-specific demethylase 3B	KDM3B	>sp|Q7LBC6|KDM3B_HUMAN Lysine-specific demethylase 3B OS=Homo sapiens GN=KDM3B PE=1 SV=2;>sp|Q7LBC6-2|KDM3B_HUMAN Isoform 2 of Lysine-specific demethylase 3B OS=Homo sapiens GN=KDM3B;>tr|F5H275|F5H275_HUMAN Lysine-specific demethylase 3B OS=Homo sapiens GN	4	86	86	42	45	46	58	49	50	55	76	45	46	58	49	50	55	25	28	30	28	29	30	55.8	55.8	28.7	191.58	1761	1761;1417;793;274	0	323.31	34.9	38.3	44	34.3	36.6	38.3	41213000000	4756300000	2559500000	6701800000	3039200000
Q9Y2W1	Q9Y2W1	56	55	55	Thyroid hormone receptor-associated protein 3	THRAP3	>sp|Q9Y2W1|TR150_HUMAN Thyroid hormone receptor-associated protein 3 OS=Homo sapiens GN=THRAP3 PE=1 SV=2	1	56	55	55	45	45	48	49	51	47	48	45	45	47	48	50	46	45	45	47	48	50	46	42.7	42.7	42.7	108.66	955	955	0	323.31	38.3	40	41.5	40.4	40.6	39	112770000000	7734500000	6400400000	18914000000	11088000000
O94986;O94986-3;O94986-2;O94986-1	O94986;O94986-3;O94986-2;O94986-1	61;59;50;48	61;59;50;48	61;59;50;48	Centrosomal protein of 152 kDa	CEP152	>sp|O94986|CE152_HUMAN Centrosomal protein of 152 kDa OS=Homo sapiens GN=CEP152 PE=1 SV=4;>sp|O94986-3|CE152_HUMAN Isoform 3 of Centrosomal protein of 152 kDa OS=Homo sapiens GN=CEP152;>sp|O94986-2|CE152_HUMAN Isoform 2 of Centrosomal protein of 152 kDa OS	4	61	61	61	45	44	42	30	26	28	38	45	44	42	30	26	28	45	44	42	30	26	28	42.5	42.5	42.5	195.62	1710	1710;1654;1368;1275	0	323.31	35	34.3	31.2	24.8	23.9	25.6	7792300000	1155400000	1140400000	1443200000	770270000
Q8NFD5-2;G3XAA0;Q8NFD5;Q8NFD5-3;H0Y7H8;Q8NFD5-4;H0Y3S9	Q8NFD5-2;G3XAA0;Q8NFD5;Q8NFD5-3;H0Y7H8;Q8NFD5-4	74;73;73;73;71;70;13	71;70;70;70;68;67;11	55;54;54;54;52;52;0	AT-rich interactive domain-containing protein 1B	ARID1B	>sp|Q8NFD5-2|ARI1B_HUMAN Isoform 2 of AT-rich interactive domain-containing protein 1B OS=Homo sapiens GN=ARID1B;>tr|G3XAA0|G3XAA0_HUMAN AT rich interactive domain 1B (SWI1-like), isoform CRA_a OS=Homo sapiens GN=ARID1B PE=4 SV=1;>sp|Q8NFD5|ARI1B_HUMAN AT-	7	74	71	55	46	53	61	62	61	64	64	44	51	59	60	59	62	37	44	46	47	44	47	38.4	36.6	28.9	237.66	2249	2249;2231;2236;2289;1758;1486;273	0	323.31	26.1	28.7	32.7	34	33.3	35	67756000000	2279300000	4771000000	7305300000	13186000000
O95613-2;O95613;H7C2A3	O95613-2;O95613	55;55;1	55;55;1	55;55;1	Pericentrin	PCNT	>sp|O95613-2|PCNT_HUMAN Isoform 2 of Pericentrin OS=Homo sapiens GN=PCNT;>sp|O95613|PCNT_HUMAN Pericentrin OS=Homo sapiens GN=PCNT PE=1 SV=4	3	55	55	55	43	36	38	26	21	28	30	43	36	38	26	21	28	43	36	38	26	21	28	23.4	23.4	23.4	355.88	3139	3139;3336;228	0	267.58	18.7	15.1	17.2	11.6	9.5	12.6	4401600000	602800000	528360000	854070000	344470000
Q9NYF8-2;Q9NYF8;E9PQN2;E9PKI6;E9PK09;Q9NYF8-4;E9PJA7;H0YF00;B0AZU3	Q9NYF8-2;Q9NYF8;E9PQN2;E9PKI6;E9PK09;Q9NYF8-4	62;62;56;56;54;43;28;11;5	62;62;56;56;54;43;28;11;5	0;0;0;0;0;0;0;0;0	Bcl-2-associated transcription factor 1	BCLAF1	>sp|Q9NYF8-2|BCLF1_HUMAN Isoform 2 of Bcl-2-associated transcription factor 1 OS=Homo sapiens GN=BCLAF1;>sp|Q9NYF8|BCLF1_HUMAN Bcl-2-associated transcription factor 1 OS=Homo sapiens GN=BCLAF1 PE=1 SV=2;>tr|E9PQN2|E9PQN2_HUMAN Bcl-2-associated transcriptio	9	62	62	0	41	43	53	53	57	51	49	41	43	53	53	57	51	0	0	0	0	0	0	46.4	46.4	0	105.95	918	918;920;750;752;726;747;467;118;138	0	323.31	37.4	36.6	43.7	44.1	44.8	44.2	39099000000	2206200000	1938900000	6245400000	3661900000
Q9UQ35;Q9UQ35-2;I3L4D8;I3L182;I3L1I8;Q9UQ35-3;I3L0N7;I3L1C0;I3L3Q8	Q9UQ35;Q9UQ35-2	63;44;20;14;8;8;5;4;1	63;44;20;14;8;8;5;4;1	63;44;20;14;8;8;5;4;1	Serine/arginine repetitive matrix protein 2	SRRM2	>sp|Q9UQ35|SRRM2_HUMAN Serine/arginine repetitive matrix protein 2 OS=Homo sapiens GN=SRRM2 PE=1 SV=2;>sp|Q9UQ35-2|SRRM2_HUMAN Isoform 2 of Serine/arginine repetitive matrix protein 2 OS=Homo sapiens GN=SRRM2	9	63	63	63	38	38	41	42	45	50	46	38	38	41	42	45	50	38	38	41	42	45	50	29.5	29.5	29.5	299.61	2752	2752;2334;1018;895;297;311;115;94;184	0	323.31	19.7	20.2	20.1	20.6	22.1	24.1	18180000000	1215400000	1102100000	2833700000	1382300000
Q5VWN6;Q5VWN6-2;J3KPH3	Q5VWN6;Q5VWN6-2	80;49;1	80;49;1	80;49;1	Protein FAM208B	FAM208B	>sp|Q5VWN6|F208B_HUMAN Protein FAM208B OS=Homo sapiens GN=FAM208B PE=1 SV=1;>sp|Q5VWN6-2|F208B_HUMAN Isoform 2 of Protein FAM208B OS=Homo sapiens GN=FAM208B	3	80	80	80	36	33	58	44	66	58	57	36	33	58	44	66	58	36	33	58	44	66	58	42.8	42.8	42.8	268.84	2430	2430;1625;247	0	323.31	21.4	18.9	32.4	25.1	39.1	33.1	27411000000	1547000000	1428000000	5128200000	2317500000
F5GWX5;Q14839;Q14839-2;K7EMY3;Q5TG85;Q12873-2;Q12873;Q12873-3;F5H6N4;F6T542;H7C3H7;H7C0J3	F5GWX5;Q14839;Q14839-2	62;62;62;13;11;8;8;8;2;1;1;1	62;62;62;13;11;8;8;8;2;1;1;1	46;46;46;0;0;0;0;0;2;0;0;0	Chromodomain-helicase-DNA-binding protein 4	CHD4	>tr|F5GWX5|F5GWX5_HUMAN Chromodomain-helicase-DNA-binding protein 4 OS=Homo sapiens GN=CHD4 PE=2 SV=1;>sp|Q14839|CHD4_HUMAN Chromodomain-helicase-DNA-binding protein 4 OS=Homo sapiens GN=CHD4 PE=1 SV=2;>sp|Q14839-2|CHD4_HUMAN Isoform 2 of Chromodomain-heli	12	62	62	46	36	34	48	39	51	54	46	36	34	48	39	51	54	24	23	34	28	35	40	36.1	36.1	27.8	217.1	1905	1905;1912;1940;1060;808;1966;2000;2059;354;110;277;383	0	323.31	23.4	22.5	28.5	24.7	31.3	33.6	21758000000	1125000000	1038800000	3502600000	1705200000
J3KTA4;P17844;B4DLW8;J3KRZ1;J3QSF1;J3QRQ7;J3KRX8;J3QR02;J3QRN5;J3QKN9;J3QLG9;J3QR62	J3KTA4;P17844;B4DLW8	66;66;62;27;21;19;11;9;2;1;1;1	66;66;62;27;21;19;11;9;2;1;1;1	48;48;44;10;13;14;11;9;2;1;1;1	Probable ATP-dependent RNA helicase DDX5	DDX5	>tr|J3KTA4|J3KTA4_HUMAN Probable ATP-dependent RNA helicase DDX5 OS=Homo sapiens GN=DDX5 PE=3 SV=1;>sp|P17844|DDX5_HUMAN Probable ATP-dependent RNA helicase DDX5 OS=Homo sapiens GN=DDX5 PE=1 SV=1;>tr|B4DLW8|B4DLW8_HUMAN Probable ATP-dependent RNA helicase	12	66	66	48	35	36	49	47	59	57	44	35	36	49	47	59	57	23	23	35	31	42	41	65	65	55.7	69.086	614	614;614;535;166;153;212;120;99;65;44;46;52	0	323.31	49.5	50	63.2	63.2	64.8	62.7	46609000000	1896000000	1494400000	6936500000	3614300000
E7EVA0;P27816-6;P27816;P27816-2;P27816-5;B9ZVR1;E9PGM5;P27816-4;H7C456;H7C4C5;B5MEG9;H0Y2V1;B4DSQ1;P27816-7	E7EVA0;P27816-6;P27816;P27816-2	55;52;52;41;25;24;14;14;11;11;10;9;8;3	55;52;52;41;25;24;14;14;11;11;10;9;8;3	47;44;44;33;19;18;6;6;11;5;6;1;1;3	Microtubule-associated protein;Microtubule-associated protein 4	MAP4	>tr|E7EVA0|E7EVA0_HUMAN Microtubule-associated protein OS=Homo sapiens GN=MAP4 PE=2 SV=1;>sp|P27816-6|MAP4_HUMAN Isoform 6 of Microtubule-associated protein 4 OS=Homo sapiens GN=MAP4;>sp|P27816|MAP4_HUMAN Microtubule-associated protein 4 OS=Homo sapiens GN	14	55	55	47	35	31	43	37	41	43	46	35	31	43	37	41	43	28	28	37	32	36	38	30.4	30.4	26.5	245.44	2297	2297;1135;1152;979;809;811;887;872;290;493;712;463;249;99	0	323.31	18.6	17.8	25.8	22.1	25.7	23.9	44298000000	2691300000	2389900000	5992800000	3371100000
Q12888;Q12888-2;F8VY86;A6NNK5;C9JXV0;H7BZY0;H7C3N7;M0R142;H7C151	Q12888;Q12888-2;F8VY86;A6NNK5	85;85;83;82;33;14;13;9;2	85;85;83;82;33;14;13;9;2	85;85;83;82;33;14;13;9;2	Tumor suppressor p53-binding protein 1	TP53BP1	>sp|Q12888|TP53B_HUMAN Tumor suppressor p53-binding protein 1 OS=Homo sapiens GN=TP53BP1 PE=1 SV=2;>sp|Q12888-2|TP53B_HUMAN Isoform 2 of Tumor suppressor p53-binding protein 1 OS=Homo sapiens GN=TP53BP1;>tr|F8VY86|F8VY86_HUMAN Tumor suppressor p53-binding	9	85	85	85	34	33	48	57	48	69	69	34	33	48	57	48	69	34	33	48	57	48	69	56.8	56.8	56.8	213.57	1972	1972;1977;1975;1927;1033;163;192;144;48	0	323.31	27	29.4	37.1	46.8	40.2	50.3	41905000000	1268800000	1273200000	3485600000	5589500000
F8W7U8;P49959;P49959-2;B3KTC7;F5GXT0;F5H742;F5H256	F8W7U8;P49959;P49959-2;B3KTC7	39;39;38;37;13;7;7	39;39;38;37;13;7;7	39;39;38;37;13;7;7	Double-strand break repair protein MRE11A	MRE11A	>tr|F8W7U8|F8W7U8_HUMAN Double-strand break repair protein MRE11A OS=Homo sapiens GN=MRE11A PE=2 SV=1;>sp|P49959|MRE11_HUMAN Double-strand break repair protein MRE11A OS=Homo sapiens GN=MRE11A PE=1 SV=3;>sp|P49959-2|MRE11_HUMAN Isoform 2 of Double-strand b	7	39	39	39	34	32	33	27	31	31	34	34	32	33	27	31	31	34	32	33	27	31	31	60.4	60.4	60.4	80.521	707	707;708;680;711;221;111;127	0	323.31	55.7	53.9	57.6	44.8	52.5	51.3	19273000000	1976200000	1766900000	2927900000	1731500000
A6NHR9;A6NHR9-2;J3KTL8;A6NHR9-3;J3QSH1;J3KTK7	A6NHR9;A6NHR9-2;J3KTL8	71;66;46;32;2;1	71;66;46;32;2;1	71;66;46;32;2;1	Structural maintenance of chromosomes flexible hinge domain-containing protein 1	SMCHD1	>sp|A6NHR9|SMHD1_HUMAN Structural maintenance of chromosomes flexible hinge domain-containing protein 1 OS=Homo sapiens GN=SMCHD1 PE=1 SV=2;>sp|A6NHR9-2|SMHD1_HUMAN Isoform 2 of Structural maintenance of chromosomes flexible hinge domain-containing protein	6	71	71	71	33	34	48	42	57	64	57	33	34	48	42	57	64	33	34	48	42	57	64	41.7	41.7	41.7	226.37	2005	2005;1917;1388;762;150;48	0	323.31	22.3	21.3	30.6	25.7	34.2	37.5	14542000000	649810000	532320000	2008100000	1014100000
Q96JM3	Q96JM3	55	55	55	Chromosome alignment-maintaining phosphoprotein 1	CHAMP1	>sp|Q96JM3|CHAP1_HUMAN Chromosome alignment-maintaining phosphoprotein 1 OS=Homo sapiens GN=CHAMP1 PE=1 SV=2	1	55	55	55	33	27	39	39	42	49	41	33	27	39	39	42	49	33	27	39	39	42	49	60.3	60.3	60.3	89.098	812	812	0	323.31	45.2	35.2	54.1	49.9	53.7	57.6	30190000000	1461600000	1120500000	4993500000	2591200000
C9JE98;C9J239;C9J0Q5;C9JFD3;Q9Y618-5;Q9Y618-4;Q9Y618-3;Q9Y618;C9J7T7;C9JQE8;Q9Y618-2;C9J330;H0YGK8;H7C1J7;H7C1Y3;H7C2D4;H7C184;C9JNV9;H7C0P3	C9JE98;C9J239;C9J0Q5;C9JFD3;Q9Y618-5;Q9Y618-4;Q9Y618-3;Q9Y618;C9J7T7;C9JQE8	83;83;83;83;83;83;83;83;66;49;20;18;8;7;6;4;3;3;2	83;83;83;83;83;83;83;83;66;49;20;18;8;7;6;4;3;3;2	81;81;81;81;81;81;81;81;65;47;20;17;7;7;5;4;3;2;2	Nuclear receptor corepressor 2	NCOR2	>tr|C9JE98|C9JE98_HUMAN Nuclear receptor corepressor 2 OS=Homo sapiens GN=NCOR2 PE=2 SV=1;>tr|C9J239|C9J239_HUMAN Nuclear receptor corepressor 2 OS=Homo sapiens GN=NCOR2 PE=2 SV=1;>tr|C9J0Q5|C9J0Q5_HUMAN Nuclear receptor corepressor 2 OS=Homo sapiens GN=NC	19	83	83	81	32	26	59	45	66	68	72	32	26	59	45	66	68	31	25	58	44	64	66	44.6	44.6	44.3	268.04	2458	2458;2459;2504;2514;2462;2508;2517;2525;2075;1451;769;493;275;225;245;311;134;162;156	0	323.31	20.2	15.2	36.5	26.6	38.5	38.4	22586000000	645370000	424690000	3458500000	1586500000
Q9UGU0-2;Q9UGU0;A9JX13;I3L1M7	Q9UGU0-2;Q9UGU0	67;67;4;1	67;67;4;1	66;66;4;1	Transcription factor 20	TCF20	>sp|Q9UGU0-2|TCF20_HUMAN Isoform 2 of Transcription factor 20 OS=Homo sapiens GN=TCF20;>sp|Q9UGU0|TCF20_HUMAN Transcription factor 20 OS=Homo sapiens GN=TCF20 PE=1 SV=3	4	67	67	66	32	24	46	40	53	53	61	32	24	46	40	53	53	32	24	46	40	52	52	46.9	46.9	46.3	209.65	1938	1938;1960;250;153	0	323.31	23.9	16.7	36.8	30.9	40.8	40.8	30629000000	1541000000	789390000	4966400000	2551000000
Q13129	Q13129	58	58	58	Zinc finger protein Rlf	RLF	>sp|Q13129|RLF_HUMAN Zinc finger protein Rlf OS=Homo sapiens GN=RLF PE=1 SV=2	1	58	58	58	32	34	47	38	47	48	46	32	34	47	38	47	48	32	34	47	38	47	48	36.1	36.1	36.1	217.95	1914	1914	0	323.31	22.9	24.7	30.6	24.5	31.6	32.4	13191000000	767200000	719510000	2605300000	1306700000
Q92900-2;Q92900	Q92900-2;Q92900	56;55	56;55	56;55	Regulator of nonsense transcripts 1	UPF1	>sp|Q92900-2|RENT1_HUMAN Isoform 2 of Regulator of nonsense transcripts 1 OS=Homo sapiens GN=UPF1;>sp|Q92900|RENT1_HUMAN Regulator of nonsense transcripts 1 OS=Homo sapiens GN=UPF1 PE=1 SV=2	2	56	56	56	32	37	45	37	42	44	50	32	37	45	37	42	44	32	37	45	37	42	44	58.9	58.9	58.9	123.03	1118	1118;1129	0	323.31	37.8	41	48.6	40.7	44.4	49.2	17779000000	1045900000	964670000	3050900000	2493800000
P50990;B4DEM7;B4DQH4;H7C2U0	P50990;B4DEM7;B4DQH4	46;41;33;5	46;41;33;5	23;19;19;5	T-complex protein 1 subunit theta	CCT8	>sp|P50990|TCPQ_HUMAN T-complex protein 1 subunit theta OS=Homo sapiens GN=CCT8 PE=1 SV=4;>tr|B4DEM7|B4DEM7_HUMAN T-complex protein 1 subunit theta OS=Homo sapiens GN=CCT8 PE=2 SV=1;>tr|B4DQH4|B4DQH4_HUMAN T-complex protein 1 subunit theta OS=Homo sapiens	4	46	46	23	32	30	38	34	39	39	37	32	30	38	34	39	39	17	16	18	16	20	20	77	77	38.1	59.62	548	548;529;475;107	0	323.31	59.7	57.3	65.5	62.6	67	65.7	32834000000	2559200000	2169000000	5025600000	2458300000
M0R2Z9;Q8IX01;Q8IX01-4;Q8IX01-3;M0R3F6;M0R216;M0R065;M0R2Y3	M0R2Z9;Q8IX01;Q8IX01-4;Q8IX01-3;M0R3F6	71;71;70;69;61;14;13;4	71;71;70;69;61;14;13;4	28;28;28;27;27;14;13;0	SURP and G-patch domain-containing protein 2	SUGP2	>tr|M0R2Z9|M0R2Z9_HUMAN SURP and G-patch domain-containing protein 2 OS=Homo sapiens GN=SUGP2 PE=4 SV=1;>sp|Q8IX01|SUGP2_HUMAN SURP and G-patch domain-containing protein 2 OS=Homo sapiens GN=SUGP2 PE=1 SV=2;>sp|Q8IX01-4|SUGP2_HUMAN Isoform 4 of SURP and G-	8	71	71	28	31	32	52	44	60	58	61	31	32	52	44	60	58	14	12	20	17	25	23	63.5	63.5	24.2	121.54	1096	1096;1082;1030;1040;841;170;111;65	0	323.31	38.9	39.6	52.1	47.5	59.4	53.7	28211000000	1196900000	963600000	4317000000	2195300000
Q92797;M0R3C7;Q92797-2;M0R1C2;M0R180;M0QXP5;M0R039;M0R033	Q92797	52;17;17;3;3;3;1;1	52;17;17;3;3;3;1;1	52;17;17;3;3;3;1;1	Symplekin	SYMPK	>sp|Q92797|SYMPK_HUMAN Symplekin OS=Homo sapiens GN=SYMPK PE=1 SV=2	8	52	52	52	30	29	35	31	42	46	40	30	29	35	31	42	46	30	29	35	31	42	46	45.5	45.5	45.5	141.15	1274	1274;673;673;115;137;142;50;95	0	323.31	33.4	29	36	31.9	39.4	39.6	26040000000	1795500000	1300000000	4037500000	2209900000
Q6P1J9	Q6P1J9	47	47	47	Parafibromin	CDC73	>sp|Q6P1J9|CDC73_HUMAN Parafibromin OS=Homo sapiens GN=CDC73 PE=1 SV=1	1	47	47	47	29	30	37	35	38	37	38	29	30	37	35	38	37	29	30	37	35	38	37	75	75	75	60.576	531	531	0	323.31	53.5	49	66.9	61	70.8	71.4	18033000000	891050000	766940000	3002000000	1807000000
A6NHB5;Q14202;Q14202-2;A6NHN7;A6NL54;Q14202-3	A6NHB5;Q14202;Q14202-2;A6NHN7	41;41;40;38;8;8	41;41;40;38;8;8	40;40;39;37;8;8	Zinc finger MYM-type protein 3	ZMYM3	>tr|A6NHB5|A6NHB5_HUMAN Zinc finger MYM-type protein 3 OS=Homo sapiens GN=ZMYM3 PE=2 SV=1;>sp|Q14202|ZMYM3_HUMAN Zinc finger MYM-type protein 3 OS=Homo sapiens GN=ZMYM3 PE=1 SV=2;>sp|Q14202-2|ZMYM3_HUMAN Isoform 2 of Zinc finger MYM-type protein 3 OS=Homo	6	41	41	40	29	29	35	31	35	35	31	29	29	35	31	35	35	28	28	34	30	34	34	32.4	32.4	32.4	152.6	1372	1372;1370;1358;1280;497;495	0	323.31	23.5	23.5	26.7	24.4	26.9	29.3	20187000000	917310000	938940000	3379700000	1763800000
Q9P0K7-2;E7EMX7;Q9P0K7-3;Q9P0K7;Q9P0K7-4;D6RB27;D6R9G4;D6RBY4;D6REL2;D6R9G6;D6RF74;D6RE17	Q9P0K7-2;E7EMX7;Q9P0K7-3;Q9P0K7;Q9P0K7-4	46;45;45;45;44;1;1;1;1;1;1;1	46;45;45;45;44;1;1;1;1;1;1;1	46;45;45;45;44;1;1;1;1;1;1;1	Ankycorbin	RAI14	>sp|Q9P0K7-2|RAI14_HUMAN Isoform 2 of Ankycorbin OS=Homo sapiens GN=RAI14;>tr|E7EMX7|E7EMX7_HUMAN Ankycorbin OS=Homo sapiens GN=RAI14 PE=2 SV=1;>sp|Q9P0K7-3|RAI14_HUMAN Isoform 3 of Ankycorbin OS=Homo sapiens GN=RAI14;>sp|Q9P0K7|RAI14_HUMAN Ankycorbin OS=H	12	46	46	46	29	26	34	32	33	30	31	29	26	34	32	33	30	29	26	34	32	33	30	56.6	56.6	56.6	110.42	983	983;973;972;980;951;104;107;114;125;126;139;150	0	323.31	37.9	30.3	42.7	39.3	45	40.4	14034000000	789400000	3019600000	1835700000	2644400000
Q9BRR8;K7ES97;K7EQ19	Q9BRR8	37;5;1	37;5;1	37;5;1	G patch domain-containing protein 1	GPATCH1	>sp|Q9BRR8|GPTC1_HUMAN G patch domain-containing protein 1 OS=Homo sapiens GN=GPATCH1 PE=1 SV=1	3	37	37	37	29	31	33	26	28	30	32	29	31	33	26	28	30	29	31	33	26	28	30	43.4	43.4	43.4	103.34	931	931;308;128	0	322.61	39.5	40.1	41.7	37.1	39.5	40.1	11561000000	1402400000	1251700000	2182900000	1040200000
Q92922;F8WE13	Q92922	51;7	51;7	39;7	SWI/SNF complex subunit SMARCC1	SMARCC1	>sp|Q92922|SMRC1_HUMAN SWI/SNF complex subunit SMARCC1 OS=Homo sapiens GN=SMARCC1 PE=1 SV=3	2	51	51	39	28	25	37	35	44	45	45	28	25	37	35	44	45	20	17	27	26	33	33	45.2	45.2	39	122.87	1105	1105;133	0	323.31	30.5	28	37.6	37.5	40.5	41.4	27651000000	1250900000	899490000	4260200000	2565900000
P07355;P07355-2;H0YN42;A6NMY6;H0YMD0;H0YMU9;H0YM50;H0YKS4;H0YNP5;H0YN28;H0YL33;H0YMM1;H0YKZ7;H0YLV6;H0YMT9;H0YKX9;H0YKL9;H0YMW4;H0YNA0;H0YKV8;H0YN52;H0YMD9;H0YLE2;H0YKN4;H0YNB8	P07355;P07355-2;H0YN42;A6NMY6;H0YMD0;H0YMU9;H0YM50;H0YKS4;H0YNP5	35;34;28;27;25;25;22;19;18;16;16;15;12;12;12;12;10;10;9;9;7;6;4;4;3	35;34;28;27;25;25;22;19;18;16;16;15;12;12;12;12;10;10;9;9;7;6;4;4;3	35;34;28;27;25;25;22;19;18;16;16;15;12;12;12;12;10;10;9;9;7;6;4;4;3	Annexin A2;Annexin;Putative annexin A2-like protein	ANXA2;ANXA2P2	>sp|P07355|ANXA2_HUMAN Annexin A2 OS=Homo sapiens GN=ANXA2 PE=1 SV=2;>sp|P07355-2|ANXA2_HUMAN Isoform 2 of Annexin A2 OS=Homo sapiens GN=ANXA2;>tr|H0YN42|H0YN42_HUMAN Annexin (Fragment) OS=Homo sapiens GN=ANXA2 PE=2 SV=1;>sp|A6NMY6|AXA2L_HUMAN Putative ann	25	35	35	35	28	25	29	26	30	30	28	28	25	29	26	30	30	28	25	29	26	30	30	82.3	82.3	82.3	38.604	339	339;357;256;339;227;230;248;176;175;139;142;149;119;132;133;134;110;146;79;81;59;65;45;69;47	0	323.31	74.6	71.1	74	74.3	78.2	77.6	13540000000	1422100000	1156800000	2259200000	1215300000
P52272;P52272-2;M0QZM1;M0R019;M0R2T0;M0R2I7;M0R0N3;M0QYQ7;M0QY96;M0R0Y6;M0QYL3	P52272;P52272-2	52;51;23;20;18;17;16;11;9;6;4	52;51;23;20;18;17;16;11;9;6;4	52;51;23;20;18;17;16;11;9;6;4	Heterogeneous nuclear ribonucleoprotein M	HNRNPM	>sp|P52272|HNRPM_HUMAN Heterogeneous nuclear ribonucleoprotein M OS=Homo sapiens GN=HNRNPM PE=1 SV=3;>sp|P52272-2|HNRPM_HUMAN Isoform 2 of Heterogeneous nuclear ribonucleoprotein M OS=Homo sapiens GN=HNRNPM	11	52	52	52	27	23	37	34	44	46	35	27	23	37	34	44	46	27	23	37	34	44	46	78.1	78.1	78.1	77.515	730	730;691;383;353;357;214;276;219;116;99;99	0	323.31	45.8	40	54.4	50.5	68.2	73.8	36396000000	1131000000	866830000	4580700000	2312000000
Q9ULK4-4;Q9ULK4-5;Q9ULK4;H7BYY3;Q9ULK4-3;Q5JWT2;F5H685;Q9ULK4-2;B9TX55	Q9ULK4-4;Q9ULK4-5;Q9ULK4;H7BYY3;Q9ULK4-3;Q5JWT2;F5H685;Q9ULK4-2	40;40;40;38;38;37;24;24;14	40;40;40;38;38;37;24;24;14	14;14;14;12;12;12;12;12;14	Mediator of RNA polymerase II transcription subunit 23	MED23	>sp|Q9ULK4-4|MED23_HUMAN Isoform 4 of Mediator of RNA polymerase II transcription subunit 23 OS=Homo sapiens GN=MED23;>sp|Q9ULK4-5|MED23_HUMAN Isoform 5 of Mediator of RNA polymerase II transcription subunit 23 OS=Homo sapiens GN=MED23;>sp|Q9ULK4|MED23_HUM	9	40	40	14	27	25	35	28	32	33	32	27	25	35	28	32	33	11	9	13	9	13	12	34.3	34.3	9.7	155.55	1359	1359;1364;1368;1374;1365;1374;886;886;475	0	323.31	23.5	22.1	28.8	23.1	28.3	29.9	20387000000	1584000000	1633600000	3651900000	1967400000
Q96C24;F8W9B9;Q96C24-2	Q96C24;F8W9B9	38;32;18	38;32;18	38;32;18	Synaptotagmin-like protein 4	SYTL4	>sp|Q96C24|SYTL4_HUMAN Synaptotagmin-like protein 4 OS=Homo sapiens GN=SYTL4 PE=1 SV=2;>tr|F8W9B9|F8W9B9_HUMAN Synaptotagmin-like protein 4 OS=Homo sapiens GN=SYTL4 PE=2 SV=1	3	38	38	38	27	26	31	27	27	28	32	27	26	31	27	27	28	27	26	31	27	27	28	53.2	53.2	53.2	76.023	671	671;673;349	0	323.31	44.4	41.7	46.2	42.5	46.6	46.2	15017000000	1323400000	1324000000	2857500000	1574000000
Q14160-3;Q14160;Q14160-2;H0YCG0;Q5T0G3;Q9BTT6-2	Q14160-3;Q14160;Q14160-2	54;53;50;23;1;1	54;53;50;23;1;1	45;44;42;23;0;0	Protein scribble homolog	SCRIB	>sp|Q14160-3|SCRIB_HUMAN Isoform 3 of Protein scribble homolog OS=Homo sapiens GN=SCRIB;>sp|Q14160|SCRIB_HUMAN Protein scribble homolog OS=Homo sapiens GN=SCRIB PE=1 SV=4;>sp|Q14160-2|SCRIB_HUMAN Isoform 2 of Protein scribble homolog OS=Homo sapiens GN=SCR	6	54	54	45	26	23	41	26	48	48	40	26	23	41	26	48	48	23	18	35	22	41	40	46.9	46.9	41.5	177.69	1655	1655;1630;1549;650;154;197	0	315.98	24.6	19.7	35.8	23.3	43	43.6	12126000000	716680000	446220000	2012900000	734020000
F5H7K2;Q8IWI9;E7ENI0;H3BP52;H3BTF4;H3BTN2;Q8IWI9-2	F5H7K2;Q8IWI9;E7ENI0;H3BP52;H3BTF4	68;68;68;42;42;6;6	68;68;68;42;42;6;6	59;59;59;42;42;6;0	MAX gene-associated protein	MGA	>tr|F5H7K2|F5H7K2_HUMAN Maltase-glucoamylase, intestinal OS=Homo sapiens GN=MGA PE=4 SV=1;>sp|Q8IWI9|MGAP_HUMAN MAX gene-associated protein OS=Homo sapiens GN=MGA PE=1 SV=2;>tr|E7ENI0|E7ENI0_HUMAN Maltase-glucoamylase, intestinal OS=Homo sapiens GN=MGA PE=	7	68	68	59	26	28	46	36	47	46	52	26	28	46	36	47	46	26	28	41	34	42	41	31.7	31.7	26.5	315.22	2856	2856;3026;3065;1086;1138;83;697	0	323.31	11.5	12.4	23.2	18	21.6	22.1	21870000000	1586600000	1418000000	3798400000	2062900000
J3KNL6;O15027;O15027-4;O15027-2;O15027-3	J3KNL6;O15027;O15027-4;O15027-2;O15027-3	52;48;47;46;46	52;48;47;46;46	4;0;0;0;0	Protein transport protein Sec16A	SEC16A	>tr|J3KNL6|J3KNL6_HUMAN Protein transport protein Sec16A OS=Homo sapiens GN=SEC16A PE=4 SV=1;>sp|O15027|SC16A_HUMAN Protein transport protein Sec16A OS=Homo sapiens GN=SEC16A PE=1 SV=3;>sp|O15027-4|SC16A_HUMAN Isoform 4 of Protein transport protein Sec16A	5	52	52	4	26	23	34	30	39	44	43	26	23	34	30	39	44	0	0	2	1	3	3	35.9	35.9	3.3	251.89	2357	2357;2179;2154;2134;2159	0	323.31	18.6	15.7	22.7	19.9	28.8	30.7	17160000000	898900000	592530000	2515000000	1270700000
Q15233;Q15233-2;C9JYS8;H7C367;C9IZL7;C9J4X2;C9JJ13	Q15233;Q15233-2;C9JYS8	47;41;27;23;22;10;3	47;41;27;23;22;10;3	45;39;27;21;20;10;3	Non-POU domain-containing octamer-binding protein	NONO	>sp|Q15233|NONO_HUMAN Non-POU domain-containing octamer-binding protein OS=Homo sapiens GN=NONO PE=1 SV=4;>sp|Q15233-2|NONO_HUMAN Isoform 2 of Non-POU domain-containing octamer-binding protein OS=Homo sapiens GN=NONO;>tr|C9JYS8|C9JYS8_HUMAN Non-POU domain-	7	47	47	45	26	24	33	34	38	40	37	26	24	33	34	38	40	25	23	32	32	36	39	78.3	78.3	78.3	54.231	471	471;382;248;235;207;124;66	0	323.31	55	53.9	69.2	60.5	76.2	74.9	31041000000	1148900000	865380000	4701800000	2443100000
P48681	P48681	49	49	49	Nestin	NES	>sp|P48681|NEST_HUMAN Nestin OS=Homo sapiens GN=NES PE=1 SV=2	1	49	49	49	26	22	35	24	33	31	32	26	22	35	24	33	31	26	22	35	24	33	31	36.2	36.2	36.2	177.44	1621	1621	0	323.31	22.6	21.3	31.2	21.3	26.7	27.1	12467000000	900840000	507080000	2434900000	1028900000
E7EQT4;Q9UKV3;Q9UKV3-5;G3V3B0;Q9UKV3-3;G3V3T3	E7EQT4;Q9UKV3;Q9UKV3-5	40;40;39;15;15;1	40;40;39;15;15;1	25;25;25;0;0;0	Apoptotic chromatin condensation inducer in the nucleus	ACIN1	>tr|E7EQT4|E7EQT4_HUMAN Apoptotic chromatin condensation inducer in the nucleus OS=Homo sapiens GN=ACIN1 PE=2 SV=2;>sp|Q9UKV3|ACINU_HUMAN Apoptotic chromatin condensation inducer in the nucleus OS=Homo sapiens GN=ACIN1 PE=1 SV=2;>sp|Q9UKV3-5|ACINU_HUMAN Is	6	40	40	25	25	19	28	28	34	35	29	25	19	28	28	34	35	17	14	19	20	23	23	35	35	22.4	147.36	1301	1301;1341;1328;582;583;194	0	323.31	23.9	21.1	29.1	25.4	31.7	32.8	13130000000	2603800000	404010000	1711400000	934750000
G5E9E7;Q07157-2;G3V1L9;Q07157;H0YKB1;H0Y3R8	G5E9E7;Q07157-2;G3V1L9;Q07157	53;53;51;51;7;4	53;53;51;51;7;4	53;53;51;51;7;4	Tight junction protein ZO-1	TJP1	>tr|G5E9E7|G5E9E7_HUMAN Tight junction protein 1 (Zona occludens 1), isoform CRA_e OS=Homo sapiens GN=TJP1 PE=4 SV=1;>sp|Q07157-2|ZO1_HUMAN Isoform Short of Tight junction protein ZO-1 OS=Homo sapiens GN=TJP1;>tr|G3V1L9|G3V1L9_HUMAN Tight junction protein	6	53	53	53	25	19	39	25	38	35	25	25	19	39	25	38	35	25	19	39	25	38	35	48.1	48.1	48.1	189.67	1692	1692;1668;1768;1748;383;227	0	323.31	21.3	15.4	35	21.3	37.5	36	8928400000	375330000	284200000	1770500000	628390000
Q13573;G3V3A4;G3V4X8;G3V5R3	Q13573;G3V3A4;G3V4X8	39;33;28;11	39;33;28;11	39;33;28;11	SNW domain-containing protein 1	SNW1	>sp|Q13573|SNW1_HUMAN SNW domain-containing protein 1 OS=Homo sapiens GN=SNW1 PE=1 SV=1;>tr|G3V3A4|G3V3A4_HUMAN SNW domain-containing protein 1 OS=Homo sapiens GN=SNW1 PE=2 SV=1;>tr|G3V4X8|G3V4X8_HUMAN SNW domain-containing protein 1 OS=Homo sapiens GN=SNW	4	39	39	39	25	22	33	31	30	31	27	25	22	33	31	30	31	25	22	33	31	30	31	67.7	67.7	67.7	61.494	536	536;571;374;185	0	323.31	54.1	52.1	65.1	60.4	60.6	58.8	28804000000	1289900000	1054100000	3985700000	2378600000
Q52LW3;F8VWZ8;Q52LW3-2	Q52LW3;F8VWZ8	40;29;11	40;29;11	40;29;11	Rho GTPase-activating protein 29	ARHGAP29	>sp|Q52LW3|RHG29_HUMAN Rho GTPase-activating protein 29 OS=Homo sapiens GN=ARHGAP29 PE=1 SV=2;>tr|F8VWZ8|F8VWZ8_HUMAN Rho GTPase-activating protein 29 OS=Homo sapiens GN=ARHGAP29 PE=2 SV=1	3	40	40	40	25	25	33	23	24	25	34	25	25	33	23	24	25	25	25	33	23	24	25	38.5	38.5	38.5	142.06	1261	1261;1035;393	0	323.31	23.4	22.6	30.6	22.4	26	25.8	5258900000	483600000	400530000	990640000	457210000
Q14966;Q14966-3;Q14966-4;C9JBI6;F5H330;Q14966-2;M0QXP4;C9JWN0	Q14966;Q14966-3;Q14966-4;C9JBI6;F5H330;Q14966-2	59;57;42;35;35;35;11;5	59;57;42;35;35;35;11;5	38;38;38;35;35;35;11;5	Zinc finger protein 638	ZNF638	>sp|Q14966|ZN638_HUMAN Zinc finger protein 638 OS=Homo sapiens GN=ZNF638 PE=1 SV=2;>sp|Q14966-3|ZN638_HUMAN Isoform 3 of Zinc finger protein 638 OS=Homo sapiens GN=ZNF638;>sp|Q14966-4|ZN638_HUMAN Isoform 4 of Zinc finger protein 638 OS=Homo sapiens GN=ZNF6	8	59	59	38	24	24	43	35	52	51	44	24	24	43	35	52	51	17	18	31	26	35	36	33.2	33.2	17.6	220.62	1978	1978;1957;1139;918;1024;814;192;197	0	323.31	16.9	16.4	25.6	21.8	31	27.9	14823000000	433980000	380420000	2135600000	1125800000
P18583-5;P18583-7;P18583;P18583-9;P18583-2;P18583-10;P18583-4;P18583-3;H7C1M2;J3QSZ5;H7C2G8;P18583-8;H7C1S4;H7C257	P18583-5;P18583-7;P18583;P18583-9;P18583-2;P18583-10;P18583-4;P18583-3;H7C1M2	58;55;55;55;48;47;47;45;38;22;14;10;2;2	58;55;55;55;48;47;47;45;38;22;14;10;2;2	22;19;19;19;22;11;11;9;22;19;11;0;2;2	Protein SON	SON	>sp|P18583-5|SON_HUMAN Isoform D of Protein SON OS=Homo sapiens GN=SON;>sp|P18583-7|SON_HUMAN Isoform G of Protein SON OS=Homo sapiens GN=SON;>sp|P18583|SON_HUMAN Protein SON OS=Homo sapiens GN=SON PE=1 SV=4;>sp|P18583-9|SON_HUMAN Isoform I of Protein SON	14	58	58	22	24	25	42	36	47	48	36	24	25	42	36	47	48	7	6	13	10	16	17	28.6	28.6	9.9	267.03	2459	2459;2386;2426;2466;2140;2282;2325;2303;1454;454;343;699;92;97	0	323.31	13.8	13.3	23.8	19.4	25.3	24.4	17308000000	582460000	527210000	2623900000	1328100000
O60264	O60264	49	49	36	SWI/SNF-related matrix-associated actin-dependent regulator of chromatin subfamily A member 5	SMARCA5	>sp|O60264|SMCA5_HUMAN SWI/SNF-related matrix-associated actin-dependent regulator of chromatin subfamily A member 5 OS=Homo sapiens GN=SMARCA5 PE=1 SV=1	1	49	49	36	24	27	32	32	45	38	37	24	27	32	32	45	38	16	18	23	22	32	26	43.1	43.1	32.8	121.9	1052	1052	0	245.15	25.1	30	31.5	32.1	42	38.3	7880500000	322180000	346710000	1103800000	703090000
Q14692;A8MXU9;A8MV67	Q14692	47;5;5	47;5;5	47;5;5	Ribosome biogenesis protein BMS1 homolog	BMS1	>sp|Q14692|BMS1_HUMAN Ribosome biogenesis protein BMS1 homolog OS=Homo sapiens GN=BMS1 PE=1 SV=1	3	47	47	47	24	19	31	25	39	38	35	24	19	31	25	39	38	24	19	31	25	39	38	44.1	44.1	44.1	145.81	1282	1282;101;101	0	323.31	23.6	19.1	28.9	24.3	40.2	34.5	10864000000	516160000	321740000	1686600000	764180000
O43395;E7EVD1;B4DSY9	O43395;E7EVD1	41;36;17	41;36;17	41;36;17	U4/U6 small nuclear ribonucleoprotein Prp3	PRPF3	>sp|O43395|PRPF3_HUMAN U4/U6 small nuclear ribonucleoprotein Prp3 OS=Homo sapiens GN=PRPF3 PE=1 SV=2;>tr|E7EVD1|E7EVD1_HUMAN U4/U6 small nuclear ribonucleoprotein Prp3 OS=Homo sapiens GN=PRPF3 PE=2 SV=1	3	41	41	41	24	24	33	27	36	36	34	24	24	33	27	36	36	24	24	33	27	36	36	54.3	54.3	54.3	77.528	683	683;634;281	0	323.31	39.4	45.1	48	44.1	48.3	47.1	25463000000	1060300000	1022500000	4247500000	1972300000
Q8TDM6;Q8TDM6-4;Q8TDM6-2;Q8TDM6-3;R4GMQ2;Q8TDM6-5	Q8TDM6;Q8TDM6-4;Q8TDM6-2	49;47;42;17;7;4	49;47;42;17;7;4	49;47;42;17;7;4	Disks large homolog 5	DLG5	>sp|Q8TDM6|DLG5_HUMAN Disks large homolog 5 OS=Homo sapiens GN=DLG5 PE=1 SV=4;>sp|Q8TDM6-4|DLG5_HUMAN Isoform 4 of Disks large homolog 5 OS=Homo sapiens GN=DLG5;>sp|Q8TDM6-2|DLG5_HUMAN Isoform 2 of Disks large homolog 5 OS=Homo sapiens GN=DLG5	6	49	49	49	24	21	32	32	35	32	33	24	21	32	32	35	32	24	21	32	32	35	32	30.1	30.1	30.1	213.87	1919	1919;1809;1579;684;214;674	0	323.31	15.5	12.7	19.5	19.2	21.1	21.2	6228100000	390440000	276110000	1009000000	612340000
Q15424-2;Q15424;Q15424-4;Q15424-3;F5GZU3;B7Z2F6;K7ES42;K7EII0	Q15424-2;Q15424;Q15424-4;Q15424-3;F5GZU3;B7Z2F6	37;37;37;37;28;28;9;5	37;37;37;37;28;28;9;5	24;24;24;24;15;15;9;5	Scaffold attachment factor B1	SAFB	>sp|Q15424-2|SAFB1_HUMAN Isoform 2 of Scaffold attachment factor B1 OS=Homo sapiens GN=SAFB;>sp|Q15424|SAFB1_HUMAN Scaffold attachment factor B1 OS=Homo sapiens GN=SAFB PE=1 SV=4;>sp|Q15424-4|SAFB1_HUMAN Isoform 4 of Scaffold attachment factor B1 OS=Homo s	8	37	37	24	24	23	32	29	31	30	26	24	23	32	29	31	30	17	17	21	20	21	20	43.6	43.6	29.7	95.18	848	848;915;916;917;747;759;106;153	0	323.31	30.5	31.8	41.2	41.6	40.2	38.8	21534000000	1187900000	1001300000	3266900000	1715700000
Q01780;Q01780-2;B4DKG8;K7EJ37	Q01780;Q01780-2;B4DKG8	51;46;36;8	51;46;36;8	51;46;36;8	Exosome component 10	EXOSC10	>sp|Q01780|EXOSX_HUMAN Exosome component 10 OS=Homo sapiens GN=EXOSC10 PE=1 SV=2;>sp|Q01780-2|EXOSX_HUMAN Isoform 2 of Exosome component 10 OS=Homo sapiens GN=EXOSC10;>tr|B4DKG8|B4DKG8_HUMAN Exosome component 10 OS=Homo sapiens GN=EXOSC10 PE=2 SV=1	4	51	51	51	23	23	37	26	42	41	36	23	23	37	26	42	41	23	23	37	26	42	41	59.8	59.8	59.8	100.83	885	885;860;679;124	0	323.31	34.4	38.9	50.6	39.5	53.9	54	20048000000	899470000	755590000	2965300000	1276300000
Q9H2P0;E9PQK8	Q9H2P0	54;11	54;11	54;11	Activity-dependent neuroprotector homeobox protein	ADNP	>sp|Q9H2P0|ADNP_HUMAN Activity-dependent neuroprotector homeobox protein OS=Homo sapiens GN=ADNP PE=1 SV=1	2	54	54	54	23	19	39	25	41	37	39	23	19	39	25	41	37	23	19	39	25	41	37	51.5	51.5	51.5	123.56	1102	1102;173	0	323.31	26.4	24.3	40	27	42.3	41.5	10786000000	496790000	424150000	1779600000	660130000
Q9H9J4-2;Q9H9J4;C9JPC9;E7EWZ4;E5RJP3;B4DP25	Q9H9J4-2;Q9H9J4;C9JPC9	38;36;22;7;4;3	38;36;22;7;4;3	38;36;22;7;4;3	Ubiquitin carboxyl-terminal hydrolase 42	USP42	>sp|Q9H9J4-2|UBP42_HUMAN Isoform 2 of Ubiquitin carboxyl-terminal hydrolase 42 OS=Homo sapiens GN=USP42;>sp|Q9H9J4|UBP42_HUMAN Ubiquitin carboxyl-terminal hydrolase 42 OS=Homo sapiens GN=USP42 PE=1 SV=3;>tr|C9JPC9|C9JPC9_HUMAN Ubiquitin carboxyl-terminal h	6	38	38	38	23	22	29	26	32	33	30	23	22	29	26	32	33	23	22	29	26	32	33	29.8	29.8	29.8	144.33	1316	1316;1324;1044;475;219;174	0	323.31	20.1	20.7	21.2	22.5	26.9	27.1	12272000000	799190000	719170000	2056800000	1069400000
P09874;Q5VX84;Q5VX85	P09874	33;3;3	33;3;3	33;3;3	Poly [ADP-ribose] polymerase 1	PARP1	>sp|P09874|PARP1_HUMAN Poly [ADP-ribose] polymerase 1 OS=Homo sapiens GN=PARP1 PE=1 SV=4	3	33	33	33	23	14	22	14	20	26	23	23	14	22	14	20	26	23	14	22	14	20	26	40.9	40.9	40.9	113.08	1014	1014;108;155	0	120.19	29.1	20.4	29.3	19.4	25.7	33.9	4408500000	360250000	226300000	669810000	301290000
P11142-2;P11142;E9PKE3;E9PN89;E9PNE6;E9PLF4;E9PQQ4;E9PQK7;E9PK54;E9PPY6;E9PN25;E9PI65;A8K7Q2;P54652;E9PS65	P11142-2;P11142;E9PKE3;E9PN89;E9PNE6;E9PLF4;E9PQQ4;E9PQK7;E9PK54	29;29;27;21;17;16;15;15;15;12;11;11;11;9;1	29;29;27;21;17;16;15;15;15;12;11;11;11;9;1	25;25;23;19;14;13;13;13;13;10;9;8;10;5;1	Heat shock cognate 71 kDa protein	HSPA8	>sp|P11142-2|HSP7C_HUMAN Isoform 2 of Heat shock cognate 71 kDa protein OS=Homo sapiens GN=HSPA8;>sp|P11142|HSP7C_HUMAN Heat shock cognate 71 kDa protein OS=Homo sapiens GN=HSPA8 PE=1 SV=1;>tr|E9PKE3|E9PKE3_HUMAN Heat shock cognate 71 kDa protein OS=Homo s	15	29	29	25	23	22	24	23	27	24	25	23	22	24	23	27	24	20	19	20	19	23	20	57.2	57.2	51.9	53.517	493	493;646;627;312;500;187;171;178;184;137;132;168;410;639;223	0	323.31	45.6	40.8	45.6	45.6	57.2	49.9	19361000000	1376900000	1193500000	2802400000	1718100000
P63261;I3L3I0;I3L1U9;I3L4N8;K7EM38;I3L3R2;J3KT65	P63261;I3L3I0;I3L1U9	28;16;16;13;9;9;9	28;16;16;13;9;9;9	1;1;1;1;1;1;1	Actin, cytoplasmic 2;Actin, cytoplasmic 2, N-terminally processed	ACTG1	>sp|P63261|ACTG_HUMAN Actin, cytoplasmic 2 OS=Homo sapiens GN=ACTG1 PE=1 SV=1;>tr|I3L3I0|I3L3I0_HUMAN Actin, cytoplasmic 2, N-terminally processed (Fragment) OS=Homo sapiens GN=ACTG1 PE=2 SV=1;>tr|I3L1U9|I3L1U9_HUMAN Actin, cytoplasmic 2, N-terminally proc	7	28	28	1	23	23	21	23	20	21	22	23	23	21	23	20	21	1	1	1	1	1	1	76.8	76.8	4.5	41.792	375	375;214;214;242;133;164;198	0	323.31	64.8	65.1	63.5	67.5	66.1	68.3	20079000000	2795500000	2183500000	2427300000	2152900000
Q6STE5-2;Q6STE5;C9JYI7;F8VRQ4	Q6STE5-2;Q6STE5	29;29;7;2	29;29;7;2	23;23;4;0	SWI/SNF-related matrix-associated actin-dependent regulator of chromatin subfamily D member 3	SMARCD3	>sp|Q6STE5-2|SMRD3_HUMAN Isoform 2 of SWI/SNF-related matrix-associated actin-dependent regulator of chromatin subfamily D member 3 OS=Homo sapiens GN=SMARCD3;>sp|Q6STE5|SMRD3_HUMAN SWI/SNF-related matrix-associated actin-dependent regulator of chromatin s	4	29	29	23	23	25	21	21	15	17	21	23	25	21	21	15	17	17	19	15	15	11	12	63.2	63.2	51.1	53.687	470	470;483;139;313	0	247.08	47.7	52.6	47.4	46.8	44.9	51.5	6429900000	1129200000	741710000	1016500000	626320000
Q5VT06;H0Y7F7;Q5T2X4;E9PIK0;H0Y6Q4;H0YD38;A2A4F6	Q5VT06;H0Y7F7	35;27;9;2;2;1;1	35;27;9;2;2;1;1	35;27;9;2;2;1;1	Centrosome-associated protein 350	CEP350	>sp|Q5VT06|CE350_HUMAN Centrosome-associated protein 350 OS=Homo sapiens GN=CEP350 PE=1 SV=1;>tr|H0Y7F7|H0Y7F7_HUMAN Centrosome-associated protein 350 (Fragment) OS=Homo sapiens GN=CEP350 PE=4 SV=1	7	35	35	35	23	20	20	10	13	14	21	23	20	20	10	13	14	23	20	20	10	13	14	14	14	14	350.93	3117	3117;1292;581;242;331;57;130	0	108.61	9.5	8.1	8.7	4.4	5.4	6.4	2780000000	447560000	307940000	525960000	210640000
O75643;C9JAQ9;O75643-2;B4E0P5	O75643	62;19;19;16	62;19;19;16	62;19;19;16	U5 small nuclear ribonucleoprotein 200 kDa helicase	SNRNP200	>sp|O75643|U520_HUMAN U5 small nuclear ribonucleoprotein 200 kDa helicase OS=Homo sapiens GN=SNRNP200 PE=1 SV=2	4	62	62	62	22	25	40	30	46	54	41	22	25	40	30	46	54	22	25	40	30	46	54	36.3	36.3	36.3	244.5	2136	2136;625;625;595	0	323.31	14.3	15.1	24.4	17.3	28.2	33.1	9762500000	408440000	420090000	1510900000	649590000
P11388;P11388-2;P11388-4;P11388-3;J3KTB7	P11388;P11388-2;P11388-4;P11388-3	60;60;60;59;6	60;60;60;59;6	51;51;51;50;2	DNA topoisomerase 2-alpha	TOP2A	>sp|P11388|TOP2A_HUMAN DNA topoisomerase 2-alpha OS=Homo sapiens GN=TOP2A PE=1 SV=3;>sp|P11388-2|TOP2A_HUMAN Isoform 2 of DNA topoisomerase 2-alpha OS=Homo sapiens GN=TOP2A;>sp|P11388-4|TOP2A_HUMAN Isoform 4 of DNA topoisomerase 2-alpha OS=Homo sapiens GN=	5	60	60	51	22	30	39	32	43	46	39	22	30	39	32	43	46	19	25	34	28	38	38	42.8	42.8	37	174.38	1531	1531;1557;1612;1567;147	0	323.31	15.8	23.5	29.7	23.6	32.6	35.1	10276000000	404100000	472030000	1528000000	689850000
Q8N163;Q8N163-2;H0YB24;G3V119;E5RHJ4;E5RFJ3;E5RGU7;H0YC69;H0YC58;E5RHH8	Q8N163;Q8N163-2;H0YB24;G3V119	45;43;32;28;15;6;5;4;4;2	45;43;32;28;15;6;5;4;4;2	45;43;32;28;15;6;5;4;4;2	Cell cycle and apoptosis regulator protein 2	CCAR2	>sp|Q8N163|K1967_HUMAN DBIRD complex subunit KIAA1967 OS=Homo sapiens GN=KIAA1967 PE=1 SV=2;>sp|Q8N163-2|K1967_HUMAN Isoform 2 of DBIRD complex subunit KIAA1967 OS=Homo sapiens GN=KIAA1967;>tr|H0YB24|H0YB24_HUMAN DBIRD complex subunit KIAA1967 (Fragment) O	10	45	45	45	22	20	30	26	38	42	33	22	20	30	26	38	42	22	20	30	26	38	42	58.6	58.6	58.6	102.9	923	923;923;615;598;277;162;150;148;183;81	0	323.31	35.1	33	46.2	38.6	52.8	57.5	28722000000	842370000	603010000	3782700000	1794000000
Q8N3V7-2	Q8N3V7-2	39	39	12	Synaptopodin	SYNPO	>sp|Q8N3V7-2|SYNPO_HUMAN Isoform 2 of Synaptopodin OS=Homo sapiens GN=SYNPO	1	39	39	12	22	17	30	25	35	35	31	22	17	30	25	35	35	6	5	7	7	10	9	56.8	56.8	14.7	96.395	903	903	0	323.31	37.2	24.1	50.2	39.4	51.2	53.5	16700000000	705180000	534590000	2808500000	1203300000
Q7L014;D6RJA6;H0Y9U3	Q7L014	52;17;2	52;17;2	52;17;2	Probable ATP-dependent RNA helicase DDX46	DDX46	>sp|Q7L014|DDX46_HUMAN Probable ATP-dependent RNA helicase DDX46 OS=Homo sapiens GN=DDX46 PE=1 SV=2	3	52	52	52	22	22	32	24	36	33	37	22	22	32	24	36	33	22	22	32	24	36	33	58.9	58.9	58.9	117.36	1031	1031;471;70	0	323.31	28.1	32	38.7	31.4	43.1	40.3	9763300000	610850000	447700000	1474600000	632540000
B8ZZJ3;Q8TCU4-2;Q8TCU4;Q8TCU4-3;A6NMY3;H7C1D9	B8ZZJ3;Q8TCU4-2;Q8TCU4;Q8TCU4-3;A6NMY3	42;42;42;39;21;14	42;42;42;39;21;14	42;42;42;39;21;14	Alstrom syndrome protein 1	ALMS1	>tr|B8ZZJ3|B8ZZJ3_HUMAN Alstrom syndrome protein 1 OS=Homo sapiens GN=ALMS1 PE=2 SV=1;>sp|Q8TCU4-2|ALMS1_HUMAN Isoform 2 of Alstrom syndrome protein 1 OS=Homo sapiens GN=ALMS1;>sp|Q8TCU4|ALMS1_HUMAN Alstrom syndrome protein 1 OS=Homo sapiens GN=ALMS1 PE=1	6	42	42	42	22	24	22	13	13	13	20	22	24	22	13	13	13	22	24	22	13	13	13	16.2	16.2	16.2	456.32	4125	4125;4120;4167;3858;2561;1023	0	73.945	7.9	8.5	8.3	5	5.7	5.4	1802000000	248110000	212240000	402950000	148720000
P49790;F6QR24	P49790;F6QR24	49;47	49;47	49;47	Nuclear pore complex protein Nup153	NUP153	>sp|P49790|NU153_HUMAN Nuclear pore complex protein Nup153 OS=Homo sapiens GN=NUP153 PE=1 SV=2;>tr|F6QR24|F6QR24_HUMAN Nuclear pore complex protein Nup153 OS=Homo sapiens GN=NUP153 PE=2 SV=1	2	49	49	49	21	19	34	29	45	40	36	21	19	34	29	45	40	21	19	34	29	45	40	44.7	44.7	44.7	153.94	1475	1475;1506	0	226.93	17.1	16.4	29	25.5	41.7	36.4	8971900000	298790000	255710000	1330800000	549610000
Q8IY81;J3KS36;J3QSE2;J3QRS5;J3KS74	Q8IY81	34;3;2;1;1	34;3;2;1;1	34;3;2;1;1	pre-rRNA processing protein FTSJ3	FTSJ3	>sp|Q8IY81|SPB1_HUMAN pre-rRNA processing protein FTSJ3 OS=Homo sapiens GN=FTSJ3 PE=1 SV=2	5	34	34	34	21	18	24	24	32	31	24	21	18	24	24	32	31	21	18	24	24	32	31	40.9	40.9	40.9	96.557	847	847;151;115;33;67	0	323.31	32.6	29.6	34.5	32.3	39.8	39.3	17264000000	1069300000	804870000	2457400000	1227900000
Q63ZY3-3;Q63ZY3;Q63ZY3-2;K7ERU2;K7EIU4;K7ES05	Q63ZY3-3;Q63ZY3;Q63ZY3-2	34;34;33;9;8;3	34;34;33;9;8;3	33;33;32;9;7;3	KN motif and ankyrin repeat domain-containing protein 2	KANK2	>sp|Q63ZY3-3|KANK2_HUMAN Isoform 3 of KN motif and ankyrin repeat domain-containing protein 2 OS=Homo sapiens GN=KANK2;>sp|Q63ZY3|KANK2_HUMAN KN motif and ankyrin repeat domain-containing protein 2 OS=Homo sapiens GN=KANK2 PE=1 SV=1;>sp|Q63ZY3-2|KANK2_HUMA	6	34	34	33	21	20	26	23	23	26	30	21	20	26	23	23	26	20	19	25	22	22	25	49.1	49.1	49.1	90.043	841	841;851;859;122;221;148	0	168.57	35.9	31.7	39.1	37.1	41.3	35.7	7465100000	611610000	436100000	1324300000	700560000
Q86XP3;J3QRI2;J3KTK9	Q86XP3	44;3;3	44;3;3	3;3;3	ATP-dependent RNA helicase DDX42	DDX42	>sp|Q86XP3|DDX42_HUMAN ATP-dependent RNA helicase DDX42 OS=Homo sapiens GN=DDX42 PE=1 SV=1	3	44	44	3	20	18	35	28	37	39	36	20	18	35	28	37	39	0	1	2	1	1	3	56.7	56.7	5.2	102.97	938	938;104;159	0	323.31	22.5	20.4	46.6	31.6	47.4	53.8	16436000000	588170000	509130000	2607500000	1250300000
Q6PJT7-2;Q6PJT7-9;Q6PJT7-3;H0YJA2	Q6PJT7-2;Q6PJT7-9;Q6PJT7-3;H0YJA2	42;41;35;34	42;41;35;34	0;0;0;0	Zinc finger CCCH domain-containing protein 14	ZC3H14	>sp|Q6PJT7-2|ZC3HE_HUMAN Isoform 2 of Zinc finger CCCH domain-containing protein 14 OS=Homo sapiens GN=ZC3H14;>sp|Q6PJT7-9|ZC3HE_HUMAN Isoform 9 of Zinc finger CCCH domain-containing protein 14 OS=Homo sapiens GN=ZC3H14;>sp|Q6PJT7-3|ZC3HE_HUMAN Isoform 3 o	4	42	42	0	20	18	34	27	38	37	36	20	18	34	27	38	37	0	0	0	0	0	0	60.8	60.8	0	82.804	735	735;730;579;651	0	323.31	31.6	30.7	50.9	41.4	60.7	57.8	12085000000	400400000	312620000	1935800000	1001700000
Q70CQ2;Q70CQ2-3;Q70CQ2-2;H7C183;H7C150;H7BZ73	Q70CQ2;Q70CQ2-3;Q70CQ2-2	49;47;47;17;7;1	49;47;47;17;7;1	49;47;47;17;7;1	Ubiquitin carboxyl-terminal hydrolase 34	USP34	>sp|Q70CQ2|UBP34_HUMAN Ubiquitin carboxyl-terminal hydrolase 34 OS=Homo sapiens GN=USP34 PE=1 SV=2;>sp|Q70CQ2-3|UBP34_HUMAN Isoform 3 of Ubiquitin carboxyl-terminal hydrolase 34 OS=Homo sapiens GN=USP34;>sp|Q70CQ2-2|UBP34_HUMAN Isoform 2 of Ubiquitin carbo	6	49	49	49	20	18	30	21	24	32	34	20	18	30	21	24	32	20	18	30	21	24	32	19.1	19.1	19.1	404.23	3546	3546;3312;3395;1223;424;45	0	173.18	8.3	6.9	12.5	8.9	10.3	12.7	4458800000	320090000	245190000	693000000	378820000
O15042-2;O15042;E7ET15;O15042-3;C9JB80;E7EW00;H0Y8D9;H7C4V2;C9J5L1;C9JDJ7	O15042-2;O15042;E7ET15;O15042-3;C9JB80	37;37;33;20;19;16;16;6;4;2	37;37;33;20;19;16;16;6;4;2	37;37;33;20;19;16;16;6;4;2	U2 snRNP-associated SURP motif-containing protein	U2SURP	>sp|O15042-2|SR140_HUMAN Isoform 2 of U2 snRNP-associated SURP motif-containing protein OS=Homo sapiens GN=U2SURP;>sp|O15042|SR140_HUMAN U2 snRNP-associated SURP motif-containing protein OS=Homo sapiens GN=U2SURP PE=1 SV=2;>tr|E7ET15|E7ET15_HUMAN U2 snRNP-	10	37	37	37	20	21	27	26	31	31	27	20	21	27	26	31	31	20	21	27	26	31	31	39	39	39	118.23	1028	1028;1029;1028;620;488;425;439;290;161;131	0	323.31	20.4	21.1	28.5	27.5	33.9	33.4	10095000000	406480000	362180000	1478600000	793600000
P61978;P61978-2;Q5T6W5;P61978-3;Q5T6W2;Q5T6W1	P61978;P61978-2;Q5T6W5;P61978-3;Q5T6W2;Q5T6W1	33;33;32;32;26;21	33;33;32;32;26;21	33;33;32;32;26;21	Heterogeneous nuclear ribonucleoprotein K	HNRNPK	>sp|P61978|HNRPK_HUMAN Heterogeneous nuclear ribonucleoprotein K OS=Homo sapiens GN=HNRNPK PE=1 SV=1;>sp|P61978-2|HNRPK_HUMAN Isoform 2 of Heterogeneous nuclear ribonucleoprotein K OS=Homo sapiens GN=HNRNPK;>tr|Q5T6W5|Q5T6W5_HUMAN Heterogeneous nuclear rib	6	33	33	33	20	20	28	26	28	29	25	20	20	28	26	28	29	20	20	28	26	28	29	67.2	67.2	67.2	50.976	463	463;464;428;440;379;306	0	323.31	45.4	42.8	58.1	52.5	61.6	58.1	30020000000	1179900000	1054100000	4268500000	2277100000
P35240;P35240-3;P35240-2;P35240-4;P35240-6;P35240-5;P35240-8;P35240-7;P35240-10;P35240-9	P35240;P35240-3;P35240-2;P35240-4;P35240-6;P35240-5;P35240-8	31;30;30;29;29;29;28;12;6;4	31;30;30;29;29;29;28;12;6;4	31;30;30;29;29;29;28;12;6;4	Merlin	NF2	>sp|P35240|MERL_HUMAN Merlin OS=Homo sapiens GN=NF2 PE=1 SV=1;>sp|P35240-3|MERL_HUMAN Isoform 3 of Merlin OS=Homo sapiens GN=NF2;>sp|P35240-2|MERL_HUMAN Isoform 2 of Merlin OS=Homo sapiens GN=NF2;>sp|P35240-4|MERL_HUMAN Isoform 4 of Merlin OS=Homo sapiens	10	31	31	31	20	16	24	21	23	28	22	20	16	24	21	23	28	20	16	24	21	23	28	42.2	42.2	42.2	69.689	595	595;590;620;507;548;549;561;259;220;165	0	317.81	36.3	30.9	38.2	34.3	38.8	40.7	7889100000	532840000	458820000	1302200000	724470000
Q00839-2;Q00839;Q5RI18	Q00839-2;Q00839	33;33;8	33;33;8	33;33;8	Heterogeneous nuclear ribonucleoprotein U	HNRNPU	>sp|Q00839-2|HNRPU_HUMAN Isoform Short of Heterogeneous nuclear ribonucleoprotein U OS=Homo sapiens GN=HNRNPU;>sp|Q00839|HNRPU_HUMAN Heterogeneous nuclear ribonucleoprotein U OS=Homo sapiens GN=HNRNPU PE=1 SV=6	3	33	33	33	20	18	22	23	25	27	23	20	18	22	23	25	27	20	18	22	23	25	27	48.6	48.6	48.6	88.979	806	806;825;242	0	323.31	29.7	28	30	38.8	37.8	43.1	15135000000	750790000	647580000	2236100000	1123600000
P52597	P52597	27	27	25	Heterogeneous nuclear ribonucleoprotein F;Heterogeneous nuclear ribonucleoprotein F, N-terminally processed	HNRNPF	>sp|P52597|HNRPF_HUMAN Heterogeneous nuclear ribonucleoprotein F OS=Homo sapiens GN=HNRNPF PE=1 SV=3	1	27	27	25	20	20	23	21	26	24	23	20	20	23	21	26	24	18	18	21	19	24	22	61.2	61.2	61.2	45.671	415	415	0	323.31	54.2	58.8	59.8	54.2	60.7	54.7	34640000000	1891800000	1379800000	5367100000	2744000000
Q6Y7W6;Q6Y7W6-4;I1E4Y6;Q6Y7W6-3;E7ESB6;E9PC50;C9JHW1;C9JH18;C9JH78;C9IYH5;C9JW88;F8WCD5;C9JPV7;C9JXQ0;C9J0V6;C9JHT0;C9JRZ2	Q6Y7W6;Q6Y7W6-4;I1E4Y6;Q6Y7W6-3;E7ESB6;E9PC50	28;27;26;26;16;16;13;5;3;3;2;2;2;2;2;2;2	28;27;26;26;16;16;13;5;3;3;2;2;2;2;2;2;2	28;27;26;26;16;16;13;5;3;3;2;2;2;2;2;2;2	PERQ amino acid-rich with GYF domain-containing protein 2	GIGYF2	>sp|Q6Y7W6|PERQ2_HUMAN PERQ amino acid-rich with GYF domain-containing protein 2 OS=Homo sapiens GN=GIGYF2 PE=1 SV=1;>sp|Q6Y7W6-4|PERQ2_HUMAN Isoform 3 of PERQ amino acid-rich with GYF domain-containing protein 2 OS=Homo sapiens GN=GIGYF2;>tr|I1E4Y6|I1E4Y6	17	28	28	28	20	16	23	23	21	23	23	20	16	23	23	21	23	20	16	23	23	21	23	27.9	27.9	27.9	150.07	1299	1299;1286;1321;1320;836;872;720;149;90;119;68;92;93;100;106;113;115	0	323.31	18.8	16.5	21.9	22.7	19	23	7887400000	563160000	384620000	1462900000	726330000
Q9Y2X9;A6NF48	Q9Y2X9;A6NF48	35;34	35;34	34;33	Zinc finger protein 281	ZNF281	>sp|Q9Y2X9|ZN281_HUMAN Zinc finger protein 281 OS=Homo sapiens GN=ZNF281 PE=1 SV=1;>tr|A6NF48|A6NF48_HUMAN Zinc finger protein 281 OS=Homo sapiens GN=ZNF281 PE=2 SV=1	2	35	35	34	20	18	25	19	24	22	31	20	18	25	19	24	22	20	18	24	18	24	22	57.7	57.7	56.6	96.914	895	895;859	0	323.31	38.7	32.4	45.1	39.4	38.4	39	26123000000	3093500000	1957300000	4727000000	2239600000
Q96RT1-5;Q96RT1-3;Q96RT1-9;Q96RT1-2;Q96RT1;Q96RT1-8;Q96RT1-6;Q96RT1-4;Q96RT1-7;B4DIP2;H0YA04;H0Y9E8;B1AKT2;Q96NW7-3	Q96RT1-5;Q96RT1-3;Q96RT1-9;Q96RT1-2;Q96RT1;Q96RT1-8;Q96RT1-6;Q96RT1-4;Q96RT1-7	47;47;47;47;47;47;46;46;45;15;5;2;1;1	47;47;47;47;47;47;46;46;45;15;5;2;1;1	44;44;44;44;44;44;43;43;42;12;5;2;0;0	Protein LAP2	ERBB2IP	>sp|Q96RT1-5|LAP2_HUMAN Isoform 5 of Protein LAP2 OS=Homo sapiens GN=ERBB2IP;>sp|Q96RT1-3|LAP2_HUMAN Isoform 3 of Protein LAP2 OS=Homo sapiens GN=ERBB2IP;>sp|Q96RT1-9|LAP2_HUMAN Isoform 9 of Protein LAP2 OS=Homo sapiens GN=ERBB2IP;>sp|Q96RT1-2|LAP2_HUMAN I	14	47	47	44	19	16	27	27	39	32	33	19	16	27	27	39	32	19	16	27	27	36	32	46.3	46.3	44.3	152.29	1356	1356;1360;1367;1371;1412;1419;1340;1346;1302;610;197;158;217;179	0	323.31	23.3	20.9	30.5	29.6	37.2	35.2	11601000000	580890000	390760000	1770500000	1088600000
E7EV56;Q15154-2;Q15154;E7ETA6;E5RGQ4;E9PGW9;E7EV93;Q15154-3;A6NNN6;H0YBA1	E7EV56;Q15154-2;Q15154;E7ETA6	35;35;35;34;9;9;9;9;8;8	35;35;35;34;9;9;9;9;8;8	35;35;35;34;9;9;9;9;8;8	Pericentriolar material 1 protein	PCM1	>tr|E7EV56|E7EV56_HUMAN Methyl-CpG-binding domain protein 1 OS=Homo sapiens GN=PCM1 PE=2 SV=1;>sp|Q15154-2|PCM1_HUMAN Isoform 2 of Pericentriolar material 1 protein OS=Homo sapiens GN=PCM1;>sp|Q15154|PCM1_HUMAN Pericentriolar material 1 protein OS=Homo sap	10	35	35	35	19	18	28	20	26	27	28	19	18	28	20	26	27	19	18	28	20	26	27	27.6	27.6	27.6	210.13	1860	1860;1969;2024;2016;408;530;749;530;723;764	0	133.76	14.2	13.8	22.4	15.6	19.8	21.5	5069900000	285750000	241360000	1038100000	350850000
Q9NVM9;B4DNK1;H0YI01;H0YH12;F5H5W1;F5H457;H0YIA9;F8VRX9	Q9NVM9;B4DNK1	29;23;14;12;7;7;3;1	29;23;14;12;7;7;3;1	29;23;14;12;7;7;3;1	Protein asunder homolog	ASUN	>sp|Q9NVM9|ASUN_HUMAN Protein asunder homolog OS=Homo sapiens GN=ASUN PE=1 SV=2;>tr|B4DNK1|B4DNK1_HUMAN Protein asunder homolog OS=Homo sapiens GN=ASUN PE=2 SV=1	8	29	29	29	19	16	25	19	23	27	26	19	16	25	19	23	27	19	16	25	19	23	27	43.1	43.1	43.1	80.224	706	706;605;223;353;163;225;153;124	0	156.36	27.1	26.6	36.5	29.5	35.6	40.8	5085300000	287340000	196430000	790830000	361790000
Q9NQS7-2;Q9NQS7;E9PM67	Q9NQS7-2;Q9NQS7	32;32;10	32;32;10	32;32;10	Inner centromere protein	INCENP	>sp|Q9NQS7-2|INCE_HUMAN Isoform 2 of Inner centromere protein OS=Homo sapiens GN=INCENP;>sp|Q9NQS7|INCE_HUMAN Inner centromere protein OS=Homo sapiens GN=INCENP PE=1 SV=3	3	32	32	32	19	19	27	21	28	26	25	19	19	27	21	28	26	19	19	27	21	28	26	34.9	34.9	34.9	104.99	914	914;918;167	0	323.31	20.8	20.8	27.4	22.2	30.1	30.1	13914000000	1044100000	795050000	2440700000	1025000000
P35579;P35579-2;F8W6L6;P35580;P35580-2;P35580-3;P35580-4	P35579;P35579-2	31;24;1;1;1;1;1	31;24;1;1;1;1;1	31;24;1;1;1;1;1	Myosin-9	MYH9	>sp|P35579|MYH9_HUMAN Myosin-9 OS=Homo sapiens GN=MYH9 PE=1 SV=4;>sp|P35579-2|MYH9_HUMAN Isoform 2 of Myosin-9 OS=Homo sapiens GN=MYH9	7	31	31	31	19	19	18	13	19	22	23	19	19	18	13	19	22	19	19	18	13	19	22	22.8	22.8	22.8	226.53	1960	1960;1382;1992;1976;1992;1997;2007	0	242.25	13	13.7	14.2	9.5	14.9	16.9	3012900000	271030000	253860000	411970000	184300000
Q5JP53;P07437;Q5ST81;E9PBJ4;F5H0I4;Q5SQY0;G3V2A3;M0R1I1;G3V5W4;G3V2R8;G3V3R4;G3V2N6	Q5JP53;P07437;Q5ST81;E9PBJ4	22;22;18;11;4;4;3;1;1;1;1;1	22;22;18;11;4;4;3;1;1;1;1;1	5;5;2;4;0;0;0;0;0;0;0;0	Tubulin beta chain	TUBB	>tr|Q5JP53|Q5JP53_HUMAN Tubulin beta chain OS=Homo sapiens GN=TUBB PE=3 SV=1;>sp|P07437|TBB5_HUMAN Tubulin beta chain OS=Homo sapiens GN=TUBB PE=1 SV=2;>tr|Q5ST81|Q5ST81_HUMAN Tubulin beta chain OS=Homo sapiens GN=TUBB PE=3 SV=1;>tr|E9PBJ4|E9PBJ4_HUMAN Tub	12	22	22	5	19	14	12	11	15	17	20	19	14	12	11	15	17	5	3	3	3	4	5	62.2	62.2	17.8	47.766	426	426;444;372;243;372;410;189;74;97;118;148;164	0	168.06	50.2	37.8	34	35.4	47.9	50.9	5131300000	706510000	392060000	663650000	396590000
Q06830	Q06830	20	20	17	Peroxiredoxin-1	PRDX1	>sp|Q06830|PRDX1_HUMAN Peroxiredoxin-1 OS=Homo sapiens GN=PRDX1 PE=1 SV=1	1	20	20	17	19	19	14	15	8	8	16	19	19	14	15	8	8	16	16	11	12	6	6	61.8	61.8	61.8	22.11	199	199	0	179.19	61.8	61.8	61.8	61.8	45.2	57.3	8789000000	1596500000	1678000000	1244600000	673560000
O60673-2;O60673;H0Y5T4	O60673-2;O60673	36;36;3	36;36;3	36;36;3	DNA polymerase zeta catalytic subunit	REV3L	>sp|O60673-2|DPOLZ_HUMAN Isoform 2 of DNA polymerase zeta catalytic subunit OS=Homo sapiens GN=REV3L;>sp|O60673|DPOLZ_HUMAN DNA polymerase zeta catalytic subunit OS=Homo sapiens GN=REV3L PE=1 SV=2	3	36	36	36	19	24	11	7	2	1	13	19	24	11	7	2	1	19	24	11	7	2	1	14.7	14.7	14.7	344.15	3052	3052;3130;184	0	55.364	7.8	9.9	5.3	2.5	1.1	0.6	963870000	274600000	250710000	155860000	79939000
J3KMW7;O95071;E7EMW7;E7ET84;E5RFK7;H0YBB4;H0YAV7	J3KMW7;O95071;E7EMW7	57;57;54;14;8;2;1	57;57;54;14;8;2;1	57;57;54;14;8;2;1	E3 ubiquitin-protein ligase UBR5	UBR5	>tr|J3KMW7|J3KMW7_HUMAN E3 ubiquitin-protein ligase UBR5 OS=Homo sapiens GN=UBR5 PE=4 SV=1;>sp|O95071|UBR5_HUMAN E3 ubiquitin-protein ligase UBR5 OS=Homo sapiens GN=UBR5 PE=1 SV=2;>tr|E7EMW7|E7EMW7_HUMAN E3 ubiquitin-protein ligase UBR5 OS=Homo sapiens GN=	7	57	57	57	18	20	38	24	40	50	42	18	20	38	24	40	50	18	20	38	24	40	50	28.6	28.6	28.6	309.22	2798	2798;2799;2792;527;166;195;201	0	323.31	9.4	9.5	20.9	12	21.3	25.8	7604500000	294980000	244370000	1123400000	442040000
Q08211;Q08211-2	Q08211	40;4	40;4	40;4	ATP-dependent RNA helicase A	DHX9	>sp|Q08211|DHX9_HUMAN ATP-dependent RNA helicase A OS=Homo sapiens GN=DHX9 PE=1 SV=4	2	40	40	40	18	18	29	23	33	33	30	18	18	29	23	33	33	18	18	29	23	33	33	31.4	31.4	31.4	140.96	1270	1270;235	0	234.5	20.2	17.1	28.6	21.5	28.5	28	5954600000	317660000	259680000	1036200000	486630000
Q9Y4C8;H0YIL2	Q9Y4C8	40;3	40;3	40;3	Probable RNA-binding protein 19	RBM19	>sp|Q9Y4C8|RBM19_HUMAN Probable RNA-binding protein 19 OS=Homo sapiens GN=RBM19 PE=1 SV=3	2	40	40	40	18	15	31	25	31	32	28	18	15	31	25	31	32	18	15	31	25	31	32	42.6	42.6	42.6	107.33	960	960;110	0	323.31	22.1	17.3	33.3	26.6	34.3	36.7	6974900000	268440000	247880000	1077600000	660210000
P17275	P17275	19	19	19	Transcription factor jun-B	JUNB	>sp|P17275|JUNB_HUMAN Transcription factor jun-B OS=Homo sapiens GN=JUNB PE=1 SV=1	1	19	19	19	18	13	17	15	17	17	15	18	13	17	15	17	17	18	13	17	15	17	17	57.6	57.6	57.6	35.879	347	347	0	323.31	57.6	53.9	57.1	53.9	57.1	57.1	59326000000	4708900000	3411900000	11473000000	6291300000
P68363;A8MUB1;P68366;C9JDS9;A6NHL2-2;A6NHL2	P68363;A8MUB1;P68366	20;14;14;5;4;4	20;14;14;5;4;4	2;2;2;0;0;0	Tubulin alpha-1B chain;Tubulin alpha-4A chain	TUBA1B;TUBA4A	>sp|P68363|TBA1B_HUMAN Tubulin alpha-1B chain OS=Homo sapiens GN=TUBA1B PE=1 SV=1;>tr|A8MUB1|A8MUB1_HUMAN Tubulin alpha-4A chain OS=Homo sapiens GN=TUBA4A PE=2 SV=1;>sp|P68366|TBA4A_HUMAN Tubulin alpha-4A chain OS=Homo sapiens GN=TUBA4A PE=1 SV=1	6	20	20	2	18	17	18	15	17	16	20	18	17	18	15	17	16	2	2	2	2	2	2	53.2	53.2	3.1	50.151	451	451;433;448;156;406;446	0	323.31	49.4	48.3	49.4	39.9	48.3	48.6	9439600000	1094400000	866820000	1558700000	798600000
Q9H6R4-4;Q9H6R4;Q9H6R4-2;G8JLK7;Q9H6R4-3	Q9H6R4-4;Q9H6R4;Q9H6R4-2;G8JLK7;Q9H6R4-3	34;34;33;30;22	34;34;33;30;22	34;34;33;30;22	Nucleolar protein 6	NOL6	>sp|Q9H6R4-4|NOL6_HUMAN Isoform 4 of Nucleolar protein 6 OS=Homo sapiens GN=NOL6;>sp|Q9H6R4|NOL6_HUMAN Nucleolar protein 6 OS=Homo sapiens GN=NOL6 PE=1 SV=2;>sp|Q9H6R4-2|NOL6_HUMAN Isoform 2 of Nucleolar protein 6 OS=Homo sapiens GN=NOL6;>tr|G8JLK7|G8JLK7_	5	34	34	34	17	16	26	25	30	32	24	17	16	26	25	30	32	17	16	26	25	30	32	32.4	32.4	32.4	127.32	1143	1143;1146;1007;1094;699	0	323.31	19.2	16.7	26.2	29.7	29.6	31.6	7165000000	273890000	243760000	1111400000	620330000
Q9HBD4;P51532-5;P51532-2;P51532-3;P51532-4;P51532;H0YGM3;K7EP28;F6XDY1;B1ALG2	Q9HBD4;P51532-5;P51532-2;P51532-3;P51532-4;P51532	38;38;38;38;38;38;14;7;2;2	38;38;38;38;38;38;14;7;2;2	24;24;24;24;24;24;9;7;0;0	Transcription activator BRG1	SMARCA4	>tr|Q9HBD4|Q9HBD4_HUMAN SMARCA4 isoform 2 OS=Homo sapiens GN=SMARCA4 PE=4 SV=1;>sp|P51532-5|SMCA4_HUMAN Isoform 5 of Transcription activator BRG1 OS=Homo sapiens GN=SMARCA4;>sp|P51532-2|SMCA4_HUMAN Isoform 2 of Transcription activator BRG1 OS=Homo sapiens	10	38	38	24	17	17	28	27	30	30	26	17	17	28	27	30	30	10	10	18	16	19	18	21.4	21.4	15.4	188.15	1679	1679;1613;1614;1616;1617;1647;427;136;171;254	0	323.31	13.2	12.6	19.7	16.9	18.6	19.8	7417500000	312750000	282290000	1192500000	682410000
Q5QJE6;J3KP30;E9PRB3	Q5QJE6;J3KP30	33;19;5	33;19;5	33;19;5	Deoxynucleotidyltransferase terminal-interacting protein 2	DNTTIP2	>sp|Q5QJE6|TDIF2_HUMAN Deoxynucleotidyltransferase terminal-interacting protein 2 OS=Homo sapiens GN=DNTTIP2 PE=1 SV=2;>tr|J3KP30|J3KP30_HUMAN Deoxynucleotidyltransferase terminal-interacting protein 2 OS=Homo sapiens GN=DNTTIP2 PE=4 SV=1	3	33	33	33	17	17	28	22	31	27	25	17	17	28	22	31	27	17	17	28	22	31	27	54.8	54.8	54.8	84.468	756	756;601;161	0	323.31	33.3	31.2	48.9	36.8	51.9	49.1	23055000000	1115600000	977250000	3556400000	1824500000
Q15393;Q15393-3;Q15393-2;J3QL37;J3QRB2;H3BMB0;I3L4G7;J3QKV4	Q15393	40;16;10;3;2;1;1;1	40;16;10;3;2;1;1;1	40;16;10;3;2;1;1;1	Splicing factor 3B subunit 3	SF3B3	>sp|Q15393|SF3B3_HUMAN Splicing factor 3B subunit 3 OS=Homo sapiens GN=SF3B3 PE=1 SV=4	8	40	40	40	17	19	23	17	26	27	28	17	19	23	17	26	27	17	19	23	17	26	27	34.4	34.4	34.4	135.58	1217	1217;399;275;58;31;30;72;91	0	156.89	18.6	18.7	24.9	18.5	26.5	26.8	5646300000	378080000	319740000	994340000	344640000
P78344;D3DQV9;P78344-2;H0Y3P2;H0YCH5;H0YD77;H0YEC5;H0YE22;H0YD99;H0YEN8;H0YDC0;H0YCF8	P78344;D3DQV9;P78344-2;H0Y3P2;H0YCH5	34;33;31;30;21;13;9;2;1;1;1;1	34;33;31;30;21;13;9;2;1;1;1;1	28;27;25;24;21;13;9;1;1;1;1;1	Eukaryotic translation initiation factor 4 gamma 2	EIF4G2	>sp|P78344|IF4G2_HUMAN Eukaryotic translation initiation factor 4 gamma 2 OS=Homo sapiens GN=EIF4G2 PE=1 SV=1;>tr|D3DQV9|D3DQV9_HUMAN Eukaryotic translation initiation factor 4 gamma 2 (Fragment) OS=Homo sapiens GN=EIF4G2 PE=4 SV=1;>sp|P78344-2|IF4G2_HUMAN	12	34	34	28	17	17	26	20	24	25	30	17	17	26	20	24	25	15	16	21	15	20	19	41.7	41.7	35.7	102.36	907	907;907;869;869;444;282;244;234;84;112;116;130	0	223.31	27.1	23.4	34.1	26.4	34.6	32.6	5971100000	368810000	286020000	987810000	471170000
P30414;C9JMM5;A8K7K2	P30414	31;3;3	31;3;3	31;3;3	NK-tumor recognition protein;Putative peptidyl-prolyl cis-trans isomerase	NKTR	>sp|P30414|NKTR_HUMAN NK-tumor recognition protein OS=Homo sapiens GN=NKTR PE=1 SV=2	3	31	31	31	17	19	20	15	22	23	21	17	19	20	15	22	23	17	19	20	15	22	23	28.7	28.7	28.7	165.67	1462	1462;104;105	0	267.74	16.8	19.4	20.2	14.8	25.2	22.9	5779600000	427010000	388960000	945730000	481870000
Q13123;E7EQZ7;D6REL4;D6RCQ4;D6RAY9	Q13123;E7EQZ7	23;14;9;3;3	23;14;9;3;3	23;14;9;3;3	Protein Red	IK	>sp|Q13123|RED_HUMAN Protein Red OS=Homo sapiens GN=IK PE=1 SV=3;>tr|E7EQZ7|E7EQZ7_HUMAN Protein Red (Fragment) OS=Homo sapiens GN=IK PE=2 SV=1	5	23	23	23	17	15	21	19	21	21	20	17	15	21	19	21	21	17	15	21	19	21	21	49.7	49.7	49.7	65.601	557	557;267;213;107;140	0	323.31	41.3	37.2	45.2	43.4	44.9	44.9	13105000000	733280000	551560000	2089100000	1071100000
P46937-2	P46937-2	20	20	0	Yorkie homolog	YAP1	>sp|P46937-2|YAP1_HUMAN Isoform 2 of Yorkie homolog OS=Homo sapiens GN=YAP1	1	20	20	0	17	15	19	17	17	18	19	17	15	19	17	17	18	0	0	0	0	0	0	59.8	59.8	0	52.747	488	488	0	323.31	48	40.8	57.6	48	53.9	57.6	41359000000	3130500000	2182800000	7494400000	4086700000
P38646;D6RJI2;D6RA73;H0YBG6	P38646	19;7;5;3	19;7;5;3	19;7;5;3	Stress-70 protein, mitochondrial	HSPA9	>sp|P38646|GRP75_HUMAN Stress-70 protein, mitochondrial OS=Homo sapiens GN=HSPA9 PE=1 SV=2	4	19	19	19	17	13	13	15	12	12	13	17	13	13	15	12	12	17	13	13	15	12	12	30.6	30.6	30.6	73.68	679	679;95;62;163	0	168.67	29.3	25.6	23.6	27	21.2	21.8	3373500000	527960000	432950000	609030000	373720000
Q5VT52-3;Q5VT52;Q5VT52-2;B4E2Q6;Q5VT52-4	Q5VT52-3;Q5VT52;Q5VT52-2;B4E2Q6	41;41;39;29;6	41;41;39;29;6	41;41;39;29;6	Regulation of nuclear pre-mRNA domain-containing protein 2	RPRD2	>sp|Q5VT52-3|RPRD2_HUMAN Isoform 3 of Regulation of nuclear pre-mRNA domain-containing protein 2 OS=Homo sapiens GN=RPRD2;>sp|Q5VT52|RPRD2_HUMAN Regulation of nuclear pre-mRNA domain-containing protein 2 OS=Homo sapiens GN=RPRD2 PE=1 SV=1;>sp|Q5VT52-2|RPRD	5	41	41	41	16	13	26	21	35	37	29	16	13	26	21	35	37	16	13	26	21	35	37	39.6	39.6	39.6	152.87	1435	1435;1461;1424;934;152	0	323.31	16.7	15.5	28.2	21	33.7	38.7	13081000000	438580000	306130000	1946600000	918040000
P98175-2;P98175;P98175-4;P98175-3	P98175-2;P98175;P98175-4;P98175-3	36;36;34;34	36;36;34;34	32;32;30;30	RNA-binding protein 10	RBM10	>sp|P98175-2|RBM10_HUMAN Isoform 2 of RNA-binding protein 10 OS=Homo sapiens GN=RBM10;>sp|P98175|RBM10_HUMAN RNA-binding protein 10 OS=Homo sapiens GN=RBM10 PE=1 SV=3;>sp|P98175-4|RBM10_HUMAN Isoform 4 of RNA-binding protein 10 OS=Homo sapiens GN=RBM10;>sp	4	36	36	32	16	14	27	22	28	33	25	16	14	27	22	28	33	15	13	24	19	26	29	50.9	50.9	48.9	103.43	929	929;930;852;853	0	323.31	34.6	26.9	45.2	39.3	43.5	49.1	11524000000	346820000	357620000	1884400000	734760000
P22626	P22626	30	30	2	Heterogeneous nuclear ribonucleoproteins A2/B1	HNRNPA2B1	>sp|P22626|ROA2_HUMAN Heterogeneous nuclear ribonucleoproteins A2/B1 OS=Homo sapiens GN=HNRNPA2B1 PE=1 SV=2	1	30	30	2	16	15	21	18	24	25	20	16	15	21	18	24	25	1	1	1	1	2	1	71.4	71.4	3.4	37.429	353	353	0	323.31	55.2	47.3	63.5	51	65.7	67.7	17841000000	829290000	566430000	2681600000	1267100000
O14646-2;O14646;H0Y8V4	O14646-2;O14646	39;39;3	38;38;3	35;35;3	Chromodomain-helicase-DNA-binding protein 1	CHD1	>sp|O14646-2|CHD1_HUMAN Isoform 2 of Chromodomain-helicase-DNA-binding protein 1 OS=Homo sapiens GN=CHD1;>sp|O14646|CHD1_HUMAN Chromodomain-helicase-DNA-binding protein 1 OS=Homo sapiens GN=CHD1 PE=1 SV=2	3	39	38	35	17	15	21	16	28	25	21	16	14	20	15	27	24	15	13	19	14	25	21	27.5	27	25.6	196.59	1709	1709;1710;113	0	133.44	14.5	10.1	14.9	13.3	22.3	16.7	3696700000	263730000	207670000	539890000	222020000
Q9ULJ3;Q9ULJ3-2	Q9ULJ3;Q9ULJ3-2	27;21	27;21	27;21	Zinc finger and BTB domain-containing protein 21	ZBTB21	>sp|Q9ULJ3|ZBT21_HUMAN Zinc finger and BTB domain-containing protein 21 OS=Homo sapiens GN=ZBTB21 PE=1 SV=2;>sp|Q9ULJ3-2|ZBT21_HUMAN Isoform 2 of Zinc finger and BTB domain-containing protein 21 OS=Homo sapiens GN=ZBTB21	2	27	27	27	16	17	18	17	18	19	24	16	17	18	17	18	19	16	17	18	17	18	19	40.4	40.4	40.4	118.87	1066	1066;865	0	225.2	23.7	26.5	28	26.7	29.5	29.4	5406400000	354500000	296510000	868000000	431180000
P46087-2;P46087;P46087-4;P46087-3;F5GYR3;F5H5X6;F5GWB7;F5H709;F5H359;F5H8G6	P46087-2;P46087;P46087-4;P46087-3	22;22;22;17;6;3;2;2;1;1	22;22;22;17;6;3;2;2;1;1	22;22;22;17;6;3;2;2;1;1	Probable 28S rRNA (cytosine(4447)-C(5))-methyltransferase	NOP2	>sp|P46087-2|NOP2_HUMAN Isoform 2 of Putative ribosomal RNA methyltransferase NOP2 OS=Homo sapiens GN=NOP2;>sp|P46087|NOP2_HUMAN Putative ribosomal RNA methyltransferase NOP2 OS=Homo sapiens GN=NOP2 PE=1 SV=2;>sp|P46087-4|NOP2_HUMAN Isoform 4 of Putative r	10	22	22	22	16	16	21	17	21	19	18	16	16	21	17	21	19	16	16	21	17	21	19	33.2	33.2	33.2	88.972	808	808;812;845;628;275;250;159;177;81;98	0	226.48	21.7	22.2	30.2	23.5	33.2	30.2	4777300000	310520000	251190000	855660000	367510000
P62195;P62195-2;J3QQM1;J3QSA9;J3KRP2;J3QLH6;J3QRW1;J3QSE0;J3QRR3;J3KTQ9	P62195;P62195-2;J3QQM1	22;20;11;10;9;8;6;6;4;2	22;20;11;10;9;8;6;6;4;2	21;19;10;9;8;7;5;6;3;2	26S protease regulatory subunit 8	PSMC5	>sp|P62195|PRS8_HUMAN 26S protease regulatory subunit 8 OS=Homo sapiens GN=PSMC5 PE=1 SV=1;>sp|P62195-2|PRS8_HUMAN Isoform 2 of 26S protease regulatory subunit 8 OS=Homo sapiens GN=PSMC5;>tr|J3QQM1|J3QQM1_HUMAN 26S protease regulatory subunit 8 (Fragment)	10	22	22	21	16	15	17	18	17	17	19	16	15	17	18	17	17	15	14	16	17	16	16	70.7	70.7	67.7	45.626	406	406;398;263;257;241;215;143;169;127;52	0	323.31	46.3	44.3	52.5	50.7	56.4	51.2	6886400000	1123700000	439450000	916490000	564770000
P02545;P02545-3;Q6UYC3;P02545-2;D6RAQ3;P02545-4;Q5TCI8;H0YAB0	P02545;P02545-3;Q6UYC3;P02545-2;D6RAQ3;P02545-4;Q5TCI8	26;24;23;22;19;19;15;6	26;24;23;22;19;19;15;6	26;24;23;22;19;19;15;6	Prelamin-A/C;Lamin-A/C	LMNA	>sp|P02545|LMNA_HUMAN Prelamin-A/C OS=Homo sapiens GN=LMNA PE=1 SV=1;>sp|P02545-3|LMNA_HUMAN Isoform ADelta10 of Prelamin-A/C OS=Homo sapiens GN=LMNA;>tr|Q6UYC3|Q6UYC3_HUMAN Prelamin-A/C OS=Homo sapiens GN=LMNA PE=2 SV=1;>sp|P02545-2|LMNA_HUMAN Isoform C o	8	26	26	26	16	16	19	17	13	15	15	16	16	19	17	13	15	16	16	19	17	13	15	54.8	54.8	54.8	74.139	664	664;634;614;572;565;574;491;182	0	305.13	33.1	36.9	43.5	37.3	31.9	38.4	3255400000	320090000	291850000	633170000	375780000
Q5JRA6;Q5JRA6-2;G8JLC6;Q5JRA6-4;H7BY50;Q5JRA6-3;H7C0T4	Q5JRA6;Q5JRA6-2;G8JLC6;Q5JRA6-4;H7BY50	51;50;49;32;26;4;1	51;50;49;32;26;4;1	51;50;49;32;26;4;1	Melanoma inhibitory activity protein 3	MIA3	>sp|Q5JRA6|MIA3_HUMAN Melanoma inhibitory activity protein 3 OS=Homo sapiens GN=MIA3 PE=1 SV=1;>sp|Q5JRA6-2|MIA3_HUMAN Isoform 2 of Melanoma inhibitory activity protein 3 OS=Homo sapiens GN=MIA3;>tr|G8JLC6|G8JLC6_HUMAN Melanoma inhibitory activity protein	7	51	51	51	15	18	35	30	43	41	33	15	18	35	30	43	41	15	18	35	30	43	41	31.9	31.9	31.9	213.7	1907	1907;1848;1907;785;1016;500;107	0	323.31	10	13	21.4	19.6	29.4	25.2	12099000000	273630000	783110000	1865900000	1062200000
Q9ULW0;Q96RR5	Q9ULW0;Q96RR5	40;39	40;39	40;39	Targeting protein for Xklp2	TPX2;HCA90	>sp|Q9ULW0|TPX2_HUMAN Targeting protein for Xklp2 OS=Homo sapiens GN=TPX2 PE=1 SV=2;>tr|Q96RR5|Q96RR5_HUMAN Hepatocellular carcinoma-associated antigen 90 OS=Homo sapiens GN=HCA90 PE=2 SV=1	2	40	40	40	15	12	30	22	37	34	33	15	12	30	22	37	34	15	12	30	22	37	34	54.9	54.9	54.9	85.652	747	747;783	0	323.31	25.2	19.3	46.1	33.6	51.1	49.8	13383000000	408330000	303540000	1949400000	790310000
Q96Q89-3;Q96Q89;C9J6W2;Q96Q89-2;Q96Q89-4;Q96Q89-5	Q96Q89-3;Q96Q89;C9J6W2;Q96Q89-2;Q96Q89-4	38;38;37;37;34;13	38;38;37;37;34;13	38;38;37;37;34;13	Kinesin-like protein KIF20B	KIF20B	>sp|Q96Q89-3|KI20B_HUMAN Isoform 3 of Kinesin-like protein KIF20B OS=Homo sapiens GN=KIF20B;>sp|Q96Q89|KI20B_HUMAN Kinesin-like protein KIF20B OS=Homo sapiens GN=KIF20B PE=1 SV=3;>tr|C9J6W2|C9J6W2_HUMAN Kinesin-like protein KIF20B OS=Homo sapiens GN=KIF20B	6	38	38	38	15	13	28	24	30	32	35	15	13	28	24	30	32	15	13	28	24	30	32	28.8	28.8	28.8	206.13	1780	1780;1820;1850;1853;1722;512	0	290.64	12.5	10.3	21.7	18	23.7	25.6	6784400000	228910000	198080000	1008200000	577760000
Q14669-2;Q14669-4;Q14669-3;Q14669;H7C2Y1;B4DYJ6;G5E9G6;F8W9P3;C9JLJ5;C9JSX9;C9JLD7	Q14669-2;Q14669-4;Q14669-3;Q14669	39;37;37;36;4;2;2;1;1;1;1	39;37;37;36;4;2;2;1;1;1;1	39;37;37;36;4;2;2;1;1;1;1	E3 ubiquitin-protein ligase TRIP12	TRIP12	>sp|Q14669-2|TRIPC_HUMAN Isoform 2 of E3 ubiquitin-protein ligase TRIP12 OS=Homo sapiens GN=TRIP12;>sp|Q14669-4|TRIPC_HUMAN Isoform 4 of E3 ubiquitin-protein ligase TRIP12 OS=Homo sapiens GN=TRIP12;>sp|Q14669-3|TRIPC_HUMAN Isoform 3 of E3 ubiquitin-protein	11	39	39	39	15	15	26	20	32	31	32	15	15	26	20	32	31	15	15	26	20	32	31	29.3	29.3	29.3	223.9	2025	2025;1722;2040;1992;187;346;430;99;149;154;190	0	124.37	12.1	11.7	20.4	15.5	24.8	22.7	4750900000	219500000	191020000	749270000	336950000
Q15020;B7ZKM0;F8VV04;Q15020-2;F8W667;H0YHU8;F8VZM2;F8VVK9;Q15020-3	Q15020;B7ZKM0;F8VV04	40;39;28;11;8;5;5;4;1	40;39;28;11;8;5;5;4;1	40;39;28;11;8;5;5;4;1	Squamous cell carcinoma antigen recognized by T-cells 3	SART3	>sp|Q15020|SART3_HUMAN Squamous cell carcinoma antigen recognized by T-cells 3 OS=Homo sapiens GN=SART3 PE=1 SV=1;>tr|B7ZKM0|B7ZKM0_HUMAN SART3 protein OS=Homo sapiens GN=SART3 PE=2 SV=1;>tr|F8VV04|F8VV04_HUMAN Squamous cell carcinoma antigen recognized by	9	40	40	40	15	12	24	19	29	29	29	15	12	24	19	29	29	15	12	24	19	29	29	51.7	51.7	51.7	109.93	963	963;927;771;364;305;144;156;111;129	0	323.31	21.1	16.7	37.3	27.6	39	41.1	6092600000	254490000	160370000	883230000	377010000
P09651;F8W6I7;P09651-2;P09651-3;F8VZ49;F8VTQ5;F8W646;H0YH80;F8VYN5	P09651;F8W6I7;P09651-2;P09651-3;F8VZ49;F8VTQ5	28;27;27;26;18;15;13;13;9	28;27;27;26;18;15;13;13;9	16;15;15;14;6;6;8;7;4	Heterogeneous nuclear ribonucleoprotein A1;Heterogeneous nuclear ribonucleoprotein A1, N-terminally processed	HNRNPA1	>sp|P09651|ROA1_HUMAN Heterogeneous nuclear ribonucleoprotein A1 OS=Homo sapiens GN=HNRNPA1 PE=1 SV=5;>tr|F8W6I7|F8W6I7_HUMAN Heterogeneous nuclear ribonucleoprotein A1 OS=Homo sapiens GN=HNRNPA1 PE=2 SV=1;>sp|P09651-2|ROA1_HUMAN Isoform A1-A of Heterogene	9	28	28	16	15	20	21	20	24	25	21	15	20	21	20	24	25	7	9	11	10	13	13	71.8	71.8	46.2	38.746	372	372;320;320;267;231;145;156;191;113	0	323.31	41.4	55.6	58.1	63.7	66.7	64.2	63755000000	2654200000	2578800000	9889000000	6913400000
O00571;O00571-2;B4DXX7;O15523;B4E132;C9J081;B4DLA0;C9J8G5;H0Y960;B4E3C4;Q9NQI0-3	O00571;O00571-2;B4DXX7;O15523	31;30;24;24;15;2;1;1;1;1;1	30;29;23;23;14;2;1;1;1;1;1	29;28;22;22;14;1;1;1;0;1;0	ATP-dependent RNA helicase DDX3X;ATP-dependent RNA helicase DDX3Y	DDX3X;DDX3Y	>sp|O00571|DDX3X_HUMAN ATP-dependent RNA helicase DDX3X OS=Homo sapiens GN=DDX3X PE=1 SV=3;>sp|O00571-2|DDX3X_HUMAN Isoform 2 of ATP-dependent RNA helicase DDX3X OS=Homo sapiens GN=DDX3X;>tr|B4DXX7|B4DXX7_HUMAN Uncharacterized protein OS=Homo sapiens GN=DD	11	31	30	29	16	15	20	17	24	25	22	15	14	19	16	23	24	15	14	18	15	22	23	52.3	52.3	50.5	73.243	662	662;646;657;660;407;250;139;224;305;308;575	0	149.61	33.4	28.2	36.6	33.7	45.5	41.4	3837400000	317660000	176760000	558920000	316480000
E7ERS3;Q86VM9;Q86VM9-2;H3BRN6;H3BRH3;H3BP01;H3BPD0	E7ERS3;Q86VM9;Q86VM9-2	30;28;26;4;4;4;2	30;28;26;4;4;4;2	30;28;26;4;4;4;2	Zinc finger CCCH domain-containing protein 18	ZC3H18	>tr|E7ERS3|E7ERS3_HUMAN Zinc finger CCCH domain-containing protein 18 OS=Homo sapiens GN=ZC3H18 PE=2 SV=1;>sp|Q86VM9|ZCH18_HUMAN Zinc finger CCCH domain-containing protein 18 OS=Homo sapiens GN=ZC3H18 PE=1 SV=2;>sp|Q86VM9-2|ZCH18_HUMAN Isoform 2 of Zinc fi	7	30	30	30	15	14	21	17	24	23	19	15	14	21	17	24	23	15	14	21	17	24	23	31.1	31.1	31.1	108.94	977	977;953;757;75;196;238;197	0	323.31	15.6	17.1	19.2	17.7	28.5	22.8	9114800000	426850000	487990000	1513000000	873270000
Q9C0K0-2;Q9C0K0;D3YTK1	Q9C0K0-2;Q9C0K0;D3YTK1	26;26;25	26;26;25	24;24;23	B-cell lymphoma/leukemia 11B	BCL11B	>sp|Q9C0K0-2|BC11B_HUMAN Isoform 2 of B-cell lymphoma/leukemia 11B OS=Homo sapiens GN=BCL11B;>sp|Q9C0K0|BC11B_HUMAN B-cell lymphoma/leukemia 11B OS=Homo sapiens GN=BCL11B PE=1 SV=1;>tr|D3YTK1|D3YTK1_HUMAN B-cell lymphoma/leukemia 11B OS=Homo sapiens GN=BCL	3	26	26	24	15	13	20	14	18	20	19	15	13	20	14	18	20	14	12	18	13	17	19	42.6	42.6	38.4	88.475	823	823;894;700	0	323.31	27.3	21.6	32.1	23.9	32.7	32.7	4779200000	276460000	225670000	908270000	364950000
Q9BRD0;Q9BRD0-2;H7C462	Q9BRD0;Q9BRD0-2	25;16;8	25;16;8	25;16;8	BUD13 homolog	BUD13	>sp|Q9BRD0|BUD13_HUMAN BUD13 homolog OS=Homo sapiens GN=BUD13 PE=1 SV=1;>sp|Q9BRD0-2|BUD13_HUMAN Isoform 2 of BUD13 homolog OS=Homo sapiens GN=BUD13	3	25	25	25	15	14	22	19	22	19	20	15	14	22	19	22	19	15	14	22	19	22	19	34.9	34.9	34.9	70.52	619	619;485;118	0	293.08	28.3	23.6	34.9	32.3	32.8	32.6	6203300000	425520000	341870000	1322900000	670650000
O95373;E9PLJ0	O95373	24;2	24;2	23;2	Importin-7	IPO7	>sp|O95373|IPO7_HUMAN Importin-7 OS=Homo sapiens GN=IPO7 PE=1 SV=1	2	24	24	23	15	17	17	9	14	19	18	15	17	17	9	14	19	14	16	16	9	14	18	21.6	21.6	20.6	119.52	1038	1038;64	0	212.28	15.2	16.6	18.8	9.2	16.8	19.9	4393500000	599800000	534970000	627250000	261670000
P08238;Q58FF7;Q5T9W8	P08238	22;4;3	22;4;3	14;2;0	Heat shock protein HSP 90-beta	HSP90AB1	>sp|P08238|HS90B_HUMAN Heat shock protein HSP 90-beta OS=Homo sapiens GN=HSP90AB1 PE=1 SV=4	3	22	22	14	15	13	12	11	12	13	18	15	13	12	11	12	13	8	7	7	7	7	9	39.8	39.8	28.9	83.263	724	724;597;168	0	136.15	21.8	18.6	22	17.1	21.3	22	2675800000	364960000	227030000	361630000	178450000
P24928;Q6NX41	P24928	60;19	60;19	60;19	DNA-directed RNA polymerase II subunit RPB1	POLR2A	>sp|P24928|RPB1_HUMAN DNA-directed RNA polymerase II subunit RPB1 OS=Homo sapiens GN=POLR2A PE=1 SV=2	2	60	60	60	14	13	41	34	39	47	40	14	13	41	34	39	47	14	13	41	34	39	47	42.3	42.3	42.3	217.17	1970	1970;566	0	276.39	10.4	9	29.5	25.1	33.4	35.5	6477800000	130530000	128420000	1012200000	705180000
Q8WYP5;Q8WYP5-3;Q8WYP5-2;H7C4S1;C9J5C5	Q8WYP5;Q8WYP5-3;Q8WYP5-2	54;54;54;2;1	54;54;54;2;1	54;54;54;2;1	Protein ELYS	AHCTF1	>sp|Q8WYP5|ELYS_HUMAN Protein ELYS OS=Homo sapiens GN=AHCTF1 PE=1 SV=3;>sp|Q8WYP5-3|ELYS_HUMAN Isoform 3 of Protein ELYS OS=Homo sapiens GN=AHCTF1;>sp|Q8WYP5-2|ELYS_HUMAN Isoform 2 of Protein ELYS OS=Homo sapiens GN=AHCTF1	5	54	54	54	14	17	36	27	47	44	36	14	17	36	27	47	44	14	17	36	27	47	44	34.9	34.9	34.9	252.5	2266	2266;2275;2301;80;67	0	191.81	8.9	12.2	24.1	16.8	31.6	29.6	9502700000	275310000	236960000	1466400000	536780000
Q9BTC0;Q9BTC0-1;Q9BTC0-2;Q9BTC0-3	Q9BTC0;Q9BTC0-1	45;28;7;7	45;28;7;7	45;28;7;7	Death-inducer obliterator 1	DIDO1	>sp|Q9BTC0|DIDO1_HUMAN Death-inducer obliterator 1 OS=Homo sapiens GN=DIDO1 PE=1 SV=5;>sp|Q9BTC0-1|DIDO1_HUMAN Isoform 1 of Death-inducer obliterator 1 OS=Homo sapiens GN=DIDO1	4	45	45	45	14	13	28	25	35	35	31	14	13	28	25	35	35	14	13	28	25	35	35	30.7	30.7	30.7	243.87	2240	2240;1189;544;562	0	248.91	10.4	8.8	18.4	17.5	24.4	24.4	8207500000	231600000	209710000	1105700000	622660000
Q9P2D1;Q9P2D1-2;Q9P2D1-3;Q9P2D1-4	Q9P2D1	45;7;7;6	45;7;7;6	36;6;7;6	Chromodomain-helicase-DNA-binding protein 7	CHD7	>sp|Q9P2D1|CHD7_HUMAN Chromodomain-helicase-DNA-binding protein 7 OS=Homo sapiens GN=CHD7 PE=1 SV=3	4	45	45	36	14	12	24	18	36	30	31	14	12	24	18	36	30	10	9	19	15	29	24	20.1	20.1	16.7	335.92	2997	2997;1138;1210;948	0	193.85	7.2	6.2	12.3	9.3	18.2	14.9	4776800000	154370000	104260000	766500000	362470000
Q8N1G2;Q5T7F8;H0Y4T0;Q5T7F5;H0YCQ1	Q8N1G2	28;5;5;5;2	28;5;5;5;2	28;5;5;5;2	Cap-specific mRNA (nucleoside-2-O-)-methyltransferase 1	CMTR1	>sp|Q8N1G2|MTR1_HUMAN Cap-specific mRNA (nucleoside-2-O-)-methyltransferase 1 OS=Homo sapiens GN=FTSJD2 PE=1 SV=1	5	28	28	28	14	18	21	18	19	23	22	14	18	21	18	19	23	14	18	21	18	19	23	39.6	39.6	39.6	95.32	835	835;148;156;372;113	0	156.77	19.6	25.5	27.1	21.8	29.5	31.6	5980700000	448050000	355010000	909620000	486130000
E9PFC7;P38398-2;P38398;F8W8H7;E7EMP0;E9PFZ0;E7EP70;E9PH68;E7EWN5;Q3B891;E7ETR2;P38398-6;P38398-3;G3XAC3;P38398-5;C9IZW4;B7ZA85;B4DES0;E7ENB7;E9PC22;E7EN90;H0Y850;H0Y881;K7EPC7	E9PFC7;P38398-2;P38398;F8W8H7;E7EMP0;E9PFZ0;E7EP70;E9PH68;E7EWN5	40;40;40;37;37;35;30;22;22;19;13;13;13;11;11;9;8;8;6;5;5;3;3;2	40;40;40;37;37;35;30;22;22;19;13;13;13;11;11;9;8;8;6;5;5;3;3;2	0;0;0;0;0;0;0;0;0;0;0;0;0;0;0;0;0;0;0;0;0;0;0;0	Breast cancer type 1 susceptibility protein	BRCA1	>tr|E9PFC7|E9PFC7_HUMAN Breast cancer type 1 susceptibility protein OS=Homo sapiens GN=BRCA1 PE=2 SV=2;>sp|P38398-2|BRCA1_HUMAN Isoform 2 of Breast cancer type 1 susceptibility protein OS=Homo sapiens GN=BRCA1;>sp|P38398|BRCA1_HUMAN Breast cancer type 1 su	24	40	40	0	14	13	17	18	18	23	33	14	13	17	18	18	23	0	0	0	0	0	0	28.8	28.8	0	210.26	1884	1884;1863;1863;1598;1624;1816;1567;622;649;473;759;699;760;680;721;177;572;712;98;59;63;242;266;354	0	323.31	10.4	11.1	15	15.4	14.6	20.3	7087200000	464030000	373280000	1105000000	722100000
Q8NDV7-6;Q8NDV7-2;Q8NDV7-5;Q8NDV7;Q8NDV7-3;H3BRT3;H3BTQ1;Q8NDV7-4;Q9HCJ0;G3XAB8;Q9HCJ0-2	Q8NDV7-6;Q8NDV7-2;Q8NDV7-5;Q8NDV7	31;30;30;30;7;4;4;3;1;1;1	31;30;30;30;7;4;4;3;1;1;1	9;9;9;9;0;0;0;0;0;0;0	Trinucleotide repeat-containing gene 6A protein	TNRC6A	>sp|Q8NDV7-6|TNR6A_HUMAN Isoform 6 of Trinucleotide repeat-containing gene 6A protein OS=Homo sapiens GN=TNRC6A;>sp|Q8NDV7-2|TNR6A_HUMAN Isoform 2 of Trinucleotide repeat-containing gene 6A protein OS=Homo sapiens GN=TNRC6A;>sp|Q8NDV7-5|TNR6A_HUMAN Isoform	11	31	31	9	14	17	24	16	19	22	22	14	17	24	16	19	22	4	5	8	4	6	6	25.4	25.4	7.8	205.15	1913	1913;1709;1930;1962;329;160;203;161;1690;1726;1729	0	101.96	10.7	14.2	20.4	12.6	16.4	20.3	4172900000	284980000	258840000	931970000	342350000
Q14137;Q96Q25;E9PIF8;E9PRN9	Q14137;Q96Q25;E9PIF8	24;22;13;5	24;22;13;5	24;22;13;5	Ribosome biogenesis protein BOP1	BOP1	>sp|Q14137|BOP1_HUMAN Ribosome biogenesis protein BOP1 OS=Homo sapiens GN=BOP1 PE=1 SV=2;>tr|Q96Q25|Q96Q25_HUMAN KM-PA-2 protein OS=Homo sapiens GN=KM-PA-2 PE=2 SV=1;>tr|E9PIF8|E9PIF8_HUMAN Ribosome biogenesis protein BOP1 (Fragment) OS=Homo sapiens GN=BOP	4	24	24	24	14	13	21	15	21	21	20	14	13	21	15	21	21	14	13	21	15	21	21	38.9	38.9	38.9	83.629	746	746;634;312;92	0	149.31	22.1	21	35.5	27.9	32.8	33.4	4617900000	188150000	138230000	717950000	303450000
P46821;D6RA32;D6RCL2;D6RGJ3;D6RA40	P46821	30;4;2;2;2	30;4;2;2;2	30;4;2;2;2	Microtubule-associated protein 1B;MAP1B heavy chain;MAP1 light chain LC1	MAP1B	>sp|P46821|MAP1B_HUMAN Microtubule-associated protein 1B OS=Homo sapiens GN=MAP1B PE=1 SV=2	5	30	30	30	14	13	16	16	15	18	25	14	13	16	16	15	18	14	13	16	16	15	18	16.7	16.7	16.7	270.63	2468	2468;670;103;122;569	0	199.14	8.2	7.5	9.7	9.2	8.2	10.2	4909600000	404630000	315050000	718080000	460590000
Q14676;Q14676-2;Q14676-3;Q14676-4;A2AB05;H0Y6Z8;A2AB06;A2AB07	Q14676;Q14676-2;Q14676-3;Q14676-4	66;63;55;35;8;6;4;4	66;63;55;35;8;6;4;4	66;63;55;35;8;6;4;4	Mediator of DNA damage checkpoint protein 1	MDC1	>sp|Q14676|MDC1_HUMAN Mediator of DNA damage checkpoint protein 1 OS=Homo sapiens GN=MDC1 PE=1 SV=3;>sp|Q14676-2|MDC1_HUMAN Isoform 2 of Mediator of DNA damage checkpoint protein 1 OS=Homo sapiens GN=MDC1;>sp|Q14676-3|MDC1_HUMAN Isoform 3 of Mediator of DN	8	66	66	66	13	12	34	23	55	58	59	13	12	34	23	55	58	13	12	34	23	55	58	51.4	51.4	51.4	226.66	2089	2089;1825;1802;1066;162;306;113;127	0	323.31	11.5	10.4	32.5	22.7	48.2	48.3	16945000000	272990000	225120000	1441400000	854310000
Q8NI36;D6R922;D6RFM8	Q8NI36;D6R922	34;23;4	34;23;4	34;23;4	WD repeat-containing protein 36	WDR36	>sp|Q8NI36|WDR36_HUMAN WD repeat-containing protein 36 OS=Homo sapiens GN=WDR36 PE=1 SV=1;>tr|D6R922|D6R922_HUMAN WD repeat-containing protein 36 OS=Homo sapiens GN=WDR36 PE=2 SV=1	3	34	34	34	13	17	20	20	23	29	22	13	17	20	20	23	29	13	17	20	20	23	29	43.7	43.7	43.7	105.32	951	951;581;151	0	214.45	18.8	22.7	27.2	24	32.8	36.2	7432700000	301550000	327010000	1101600000	535620000
Q9NR09;H7C3P0;H7C094;REV__Q96C03;REV__J3KPT3	Q9NR09	43;3;2;1;1	43;3;2;1;1	42;3;2;0;0	Baculoviral IAP repeat-containing protein 6	BIRC6	>sp|Q9NR09|BIRC6_HUMAN Baculoviral IAP repeat-containing protein 6 OS=Homo sapiens GN=BIRC6 PE=1 SV=2	5	43	43	42	13	13	23	13	20	28	35	13	13	23	13	20	28	13	13	23	13	20	27	13.2	13.2	13	530.25	4857	4857;191;110;454;465	0	82.569	4.3	4.1	8.1	4.1	7.3	9.4	3107700000	153460000	130660000	490070000	126830000
P55265;E7ENU4;P55265-4;P55265-5;P55265-2;H0YCK3;P55265-3	P55265;E7ENU4;P55265-4;P55265-5;P55265-2;H0YCK3;P55265-3	34;33;33;31;29;28;28	34;33;33;31;29;28;28	34;33;33;31;29;28;28	Double-stranded RNA-specific adenosine deaminase	ADAR	>sp|P55265|DSRAD_HUMAN Double-stranded RNA-specific adenosine deaminase OS=Homo sapiens GN=ADAR PE=1 SV=4;>tr|E7ENU4|E7ENU4_HUMAN Double-stranded RNA-specific adenosine deaminase OS=Homo sapiens GN=ADAR PE=2 SV=1;>sp|P55265-4|DSRAD_HUMAN Isoform 4 of Doubl	7	34	34	34	13	12	23	14	26	27	23	13	12	23	14	26	27	13	12	23	14	26	27	33.9	33.9	33.9	136.06	1226	1226;1269;1269;931;1200;1195;1181	0	323.31	12.9	13.3	23.3	15.2	27.6	27.4	5002800000	219300000	192190000	795650000	310750000
Q9BY89	Q9BY89	38	38	38	Uncharacterized protein KIAA1671	KIAA1671	>sp|Q9BY89|K1671_HUMAN Uncharacterized protein KIAA1671 OS=Homo sapiens GN=KIAA1671 PE=1 SV=2	1	38	38	38	13	10	21	18	26	26	24	13	10	21	18	26	26	13	10	21	18	26	26	31.1	31.1	31.1	196.71	1806	1806	0	323.31	9.8	7.3	16.3	14.1	22.1	21.6	3055000000	97721000	81889000	526700000	232830000
O95239;O95239-2	O95239;O95239-2	33;30	33;30	24;21	Chromosome-associated kinesin KIF4A	KIF4A	>sp|O95239|KIF4A_HUMAN Chromosome-associated kinesin KIF4A OS=Homo sapiens GN=KIF4A PE=1 SV=3;>sp|O95239-2|KIF4A_HUMAN Isoform 2 of Chromosome-associated kinesin KIF4A OS=Homo sapiens GN=KIF4A	2	33	33	24	13	11	22	12	18	26	25	13	11	22	12	18	26	10	7	16	9	16	19	30.3	30.3	23.5	139.88	1232	1232;1127	0	149.94	12.6	11.9	19.6	12.3	20.8	25.9	3005500000	166850000	133230000	443200000	151740000
F8VXG7;Q99590-2;Q99590	F8VXG7;Q99590-2;Q99590	30;30;30	30;30;30	30;30;30	Protein SCAF11	SCAF11	>tr|F8VXG7|F8VXG7_HUMAN Protein SCAF11 OS=Homo sapiens GN=SCAF11 PE=2 SV=1;>sp|Q99590-2|SCAFB_HUMAN Isoform 2 of Protein SCAF11 OS=Homo sapiens GN=SCAF11;>sp|Q99590|SCAFB_HUMAN Protein SCAF11 OS=Homo sapiens GN=SCAF11 PE=1 SV=2	3	30	30	30	13	11	21	22	23	25	16	13	11	21	22	23	25	13	11	21	22	23	25	25.7	25.7	25.7	142.6	1271	1271;1148;1463	0	323.31	11	8.6	18.1	17.7	23.1	21.2	5988300000	221590000	137760000	926070000	612280000
P49756;P49756-2;P49756-3;E9PQU5;E9PSE8;P49756-4;H0YE46	P49756	30;13;13;12;3;3;1	30;13;13;12;3;3;1	30;13;13;12;3;3;1	RNA-binding protein 25	RBM25	>sp|P49756|RBM25_HUMAN RNA-binding protein 25 OS=Homo sapiens GN=RBM25 PE=1 SV=3	7	30	30	30	13	13	18	17	25	24	18	13	13	18	17	25	24	13	13	18	17	25	24	35.5	35.5	35.5	100.18	843	843;294;300;243;127;164;73	0	239.16	17.1	16.3	22.7	19.6	32.3	30.7	8053100000	383700000	350790000	1250000000	756370000
Q96I24;Q96I24-2	Q96I24	28;12	28;12	26;10	Far upstream element-binding protein 3	FUBP3	>sp|Q96I24|FUBP3_HUMAN Far upstream element-binding protein 3 OS=Homo sapiens GN=FUBP3 PE=1 SV=2	2	28	28	26	13	16	21	20	24	23	19	13	16	21	20	24	23	11	14	19	18	22	21	58.7	58.7	55.2	61.64	572	572;261	0	234.59	29.2	40.2	48.8	43.4	48.6	53.3	7510500000	332420000	316150000	1257400000	553170000
O15226;O15226-2	O15226;O15226-2	28;28	28;28	28;28	NF-kappa-B-repressing factor	NKRF	>sp|O15226|NKRF_HUMAN NF-kappa-B-repressing factor OS=Homo sapiens GN=NKRF PE=1 SV=2;>sp|O15226-2|NKRF_HUMAN Isoform 2 of NF-kappa-B-repressing factor OS=Homo sapiens GN=NKRF	2	28	28	28	13	11	22	14	24	23	23	13	11	22	14	24	23	13	11	22	14	24	23	53.9	53.9	53.9	77.672	690	690;705	0	323.31	25.1	22	44.5	25.7	47.1	43.8	6491400000	181520000	167260000	1058700000	454040000
P49327;J3KTF0	P49327	27;1	27;1	27;1	Fatty acid synthase;[Acyl-carrier-protein] S-acetyltransferase;[Acyl-carrier-protein] S-malonyltransferase;3-oxoacyl-[acyl-carrier-protein] synthase;3-oxoacyl-[acyl-carrier-protein] reductase;3-hydroxyacyl-[acyl-carrier-protein] dehydratase;Enoyl-[acyl-carrier-protein] reductase;Oleoyl-[acyl-carrier-protein] hydrolase	FASN	>sp|P49327|FAS_HUMAN Fatty acid synthase OS=Homo sapiens GN=FASN PE=1 SV=3	2	27	27	27	13	8	11	5	12	21	18	13	8	11	5	12	21	13	8	11	5	12	21	18	18	18	273.42	2511	2511;78	0	48.021	7.1	4.8	6.1	2.6	8.8	13.3	1758400000	149160000	77615000	177720000	63667000
Q14151;B4DKG3;K7EQU4;K7ERX3	Q14151	36;4;3;3	23;4;3;3	23;4;3;3	Scaffold attachment factor B2	SAFB2	>sp|Q14151|SAFB2_HUMAN Scaffold attachment factor B2 OS=Homo sapiens GN=SAFB2 PE=1 SV=1	4	36	23	23	20	17	28	25	30	30	25	13	11	17	16	20	20	13	11	17	16	20	20	42.9	29.4	29.4	107.47	953	953;115;87;124	0	323.31	24.6	23.4	38.4	33.3	40.7	37.7	7114200000	395620000	255610000	1236600000	651980000
Q969R5;Q969R5-2;Q969R5-3;H0Y5M2;H7C228	Q969R5;Q969R5-2;Q969R5-3	24;20;20;7;1	24;20;20;7;1	22;18;18;7;1	Lethal(3)malignant brain tumor-like protein 2	L3MBTL2	>sp|Q969R5|LMBL2_HUMAN Lethal(3)malignant brain tumor-like protein 2 OS=Homo sapiens GN=L3MBTL2 PE=1 SV=1;>sp|Q969R5-2|LMBL2_HUMAN Isoform 2 of Lethal(3)malignant brain tumor-like protein 2 OS=Homo sapiens GN=L3MBTL2;>sp|Q969R5-3|LMBL2_HUMAN Isoform 3 of L	5	24	24	22	13	13	22	14	22	19	19	13	13	22	14	22	19	12	11	20	13	20	17	38.4	38.4	36.5	79.109	705	705;614;617;288;232	0	157.53	25.4	23.1	38.4	21.8	36.2	32.6	4034100000	169980000	172200000	761080000	284710000
P19338;H7BY16	P19338;H7BY16	23;12	23;12	23;12	Nucleolin	NCL	>sp|P19338|NUCL_HUMAN Nucleolin OS=Homo sapiens GN=NCL PE=1 SV=3;>tr|H7BY16|H7BY16_HUMAN Nucleolin (Fragment) OS=Homo sapiens GN=NCL PE=2 SV=1	2	23	23	23	13	12	17	12	16	19	17	13	12	17	12	16	19	13	12	17	12	16	19	34.5	34.5	34.5	76.613	710	710;297	0	323.31	24.9	24.9	28.5	24.9	28.2	31.4	6764800000	438980000	338460000	1192800000	504020000
Q86SQ0-2;Q86SQ0-3;Q86SQ0;E9PFQ4;G5E9V3;E9PDY7;E9PGF6	Q86SQ0-2;Q86SQ0-3;Q86SQ0;E9PFQ4;G5E9V3	30;30;30;28;18;13;13	30;30;30;28;18;13;13	29;29;29;27;17;13;13	Pleckstrin homology-like domain family B member 2	PHLDB2	>sp|Q86SQ0-2|PHLB2_HUMAN Isoform 2 of Pleckstrin homology-like domain family B member 2 OS=Homo sapiens GN=PHLDB2;>sp|Q86SQ0-3|PHLB2_HUMAN Isoform 3 of Pleckstrin homology-like domain family B member 2 OS=Homo sapiens GN=PHLDB2;>sp|Q86SQ0|PHLB2_HUMAN Pleck	7	30	30	29	13	10	21	20	22	18	21	13	10	21	20	22	18	12	9	20	19	21	17	36.8	36.8	35.9	136.88	1210	1210;1237;1253;1115;581;519;744	0	181.14	14.2	10.2	24.5	19.6	29.5	20.1	3563800000	134290000	84519000	822120000	378570000
P13639	P13639	27	27	25	Elongation factor 2	EEF2	>sp|P13639|EF2_HUMAN Elongation factor 2 OS=Homo sapiens GN=EEF2 PE=1 SV=4	1	27	27	25	13	16	14	10	11	18	18	13	16	14	10	11	18	12	14	14	10	11	18	41.6	41.6	40.4	95.337	858	858	0	104.12	19	23.4	23.5	14.9	19.7	28.3	2721200000	267630000	296110000	437740000	175790000
P36578;H3BM89;H3BU31;H3BTP7	P36578;H3BM89	16;11;7;6	16;11;7;6	16;11;7;6	60S ribosomal protein L4	RPL4	>sp|P36578|RL4_HUMAN 60S ribosomal protein L4 OS=Homo sapiens GN=RPL4 PE=1 SV=5;>tr|H3BM89|H3BM89_HUMAN 60S ribosomal protein L4 OS=Homo sapiens GN=RPL4 PE=4 SV=1	4	16	16	16	13	11	14	5	6	11	9	13	11	14	5	6	11	13	11	14	5	6	11	39.8	39.8	39.8	47.697	427	427;333;171;170	0	142.48	39.8	31.1	37.5	13.3	18	32.6	1743100000	227320000	181600000	423140000	52744000
P12814-2;P12814;P12814-3;B7TY16;H9KV75;G3V2N5;G3V2W4;H7C5W8;H0YJ11;H0YJW3;G3V2X9;G3V5M4;G3V2E8;G3V380	P12814-2;P12814;P12814-3;B7TY16;H9KV75	41;41;41;40;36;14;13;11;10;10;7;5;3;2	41;41;41;40;36;14;13;11;10;10;7;5;3;2	26;26;26;25;23;7;5;9;8;8;2;2;0;2	Alpha-actinin-1	ACTN1	>sp|P12814-2|ACTN1_HUMAN Isoform 2 of Alpha-actinin-1 OS=Homo sapiens GN=ACTN1;>sp|P12814|ACTN1_HUMAN Alpha-actinin-1 OS=Homo sapiens GN=ACTN1 PE=1 SV=2;>sp|P12814-3|ACTN1_HUMAN Isoform 3 of Alpha-actinin-1 OS=Homo sapiens GN=ACTN1;>tr|B7TY16|B7TY16_HUMAN	14	41	41	26	12	12	29	17	37	33	23	12	12	29	17	37	33	9	8	19	12	24	20	59.4	59.4	42.6	102.71	887	887;892;914;930;822;261;238;297;207;251;144;126;85;72	0	323.31	19.4	17	39.2	23.1	55.9	45.2	6788000000	239460000	202090000	1156700000	495980000
P39880-3;P39880;P39880-2;P39880-5;P39880-4;P39880-6;Q13948;P39880-9;Q13948-2;H0YMA9;Q13948-10;Q13948-9;O14529	P39880-3;P39880;P39880-2;P39880-5;P39880-4;P39880-6;Q13948	43;40;39;37;36;33;22;21;21;19;19;17;3	43;40;39;37;36;33;22;21;21;19;19;17;3	26;23;22;20;19;16;5;5;5;2;4;1;3	Homeobox protein cut-like 1;Protein CASP	CUX1	>sp|P39880-3|CUX1_HUMAN Isoform 3 of Homeobox protein cut-like 1 OS=Homo sapiens GN=CUX1;>sp|P39880|CUX1_HUMAN Homeobox protein cut-like 1 OS=Homo sapiens GN=CUX1 PE=1 SV=3;>sp|P39880-2|CUX1_HUMAN Isoform 2 of Homeobox protein cut-like 1 OS=Homo sapiens GN	13	43	43	26	12	14	26	18	31	32	33	12	14	26	18	31	32	6	6	16	10	19	21	37	37	23.5	165.69	1516	1516;1505;1483;1449;1403;1347;678;632;676;692;662;639;1486	0	323.31	12.5	13.9	22.5	16.7	26.1	28.2	5506200000	218410000	207810000	828820000	381120000
Q9HAU0;Q9HAU0-4;Q9HAU0-5;Q9HAU0-2;Q9HAU0-6;B4DJX4;A0JP02;F5H0I0;E7EME8;Q9HAU0-3;H0YGJ6;Q9HAU0-7;H0YG48;F5H1X3	Q9HAU0;Q9HAU0-4;Q9HAU0-5;Q9HAU0-2;Q9HAU0-6;B4DJX4;A0JP02;F5H0I0;E7EME8;Q9HAU0-3	30;30;29;29;29;25;24;24;23;22;5;5;3;1	30;30;29;29;29;25;24;24;23;22;5;5;3;1	30;30;29;29;29;25;24;24;23;22;5;5;3;1	Pleckstrin homology domain-containing family A member 5	PLEKHA5	>sp|Q9HAU0|PKHA5_HUMAN Pleckstrin homology domain-containing family A member 5 OS=Homo sapiens GN=PLEKHA5 PE=1 SV=1;>sp|Q9HAU0-4|PKHA5_HUMAN Isoform 4 of Pleckstrin homology domain-containing family A member 5 OS=Homo sapiens GN=PLEKHA5;>sp|Q9HAU0-5|PKHA5_	14	30	30	30	12	11	22	17	26	26	24	12	11	22	17	26	26	12	11	22	17	26	26	41	41	41	127.46	1116	1116;1179;1060;1174;1282;977;874;1098;1105;650;397;76;135;118	0	188.29	17.8	14.3	31.8	23.7	35.9	35	4362600000	204950000	113870000	702030000	338630000
Q9Y490;Q5TCU6	Q9Y490;Q5TCU6	40;38	40;38	35;33	Talin-1	TLN1	>sp|Q9Y490|TLN1_HUMAN Talin-1 OS=Homo sapiens GN=TLN1 PE=1 SV=3;>tr|Q5TCU6|Q5TCU6_HUMAN Talin-1 OS=Homo sapiens GN=TLN1 PE=2 SV=1	2	40	40	35	12	12	23	7	17	25	28	12	12	23	7	17	25	9	9	20	4	14	22	25.4	25.4	22.5	269.76	2541	2541;2429	0	89.638	8.7	7.6	15.2	4.1	11.9	16.1	2212100000	132140000	114770000	366610000	90921000
Q9BYW2;H7C3H4;Q9BYW2-2;H7BZ93;Q9BYW2-3;C9JG86	Q9BYW2;H7C3H4;Q9BYW2-2;H7BZ93;Q9BYW2-3;C9JG86	36;31;31;28;28;22	36;31;31;28;28;22	13;10;8;5;5;0	Histone-lysine N-methyltransferase SETD2	SETD2	>sp|Q9BYW2|SETD2_HUMAN Histone-lysine N-methyltransferase SETD2 OS=Homo sapiens GN=SETD2 PE=1 SV=3;>tr|H7C3H4|H7C3H4_HUMAN Histone-lysine N-methyltransferase SETD2 (Fragment) OS=Homo sapiens GN=SETD2 PE=4 SV=1;>sp|Q9BYW2-2|SETD2_HUMAN Isoform 2 of Histone-	6	36	36	13	12	10	23	16	25	24	26	12	10	23	16	25	24	2	1	7	3	9	8	19.2	19.2	6.4	287.59	2564	2564;1675;1714;1290;1572;1340	0	257.67	6.5	5.8	12	8.8	14.4	14.4	3251000000	114570000	85159000	546130000	231040000
J3QK89;Q8IWX8	J3QK89;Q8IWX8	28;28	28;28	28;28	Calcium homeostasis endoplasmic reticulum protein	CHERP	>tr|J3QK89|J3QK89_HUMAN Calcium homeostasis endoplasmic reticulum protein OS=Homo sapiens GN=CHERP PE=4 SV=1;>sp|Q8IWX8|CHERP_HUMAN Calcium homeostasis endoplasmic reticulum protein OS=Homo sapiens GN=CHERP PE=1 SV=3	2	28	28	28	12	12	20	19	20	21	18	12	12	20	19	20	21	12	12	20	19	20	21	35.2	35.2	35.2	104.93	927	927;916	0	323.31	17.2	17.4	25.9	24.9	29.7	27.2	5468900000	222660000	148850000	808290000	443550000
Q8IY92;Q8IY92-2	Q8IY92;Q8IY92-2	28;27	28;27	28;27	Structure-specific endonuclease subunit SLX4	SLX4	>sp|Q8IY92|SLX4_HUMAN Structure-specific endonuclease subunit SLX4 OS=Homo sapiens GN=SLX4 PE=1 SV=3;>sp|Q8IY92-2|SLX4_HUMAN Isoform 2 of Structure-specific endonuclease subunit SLX4 OS=Homo sapiens GN=SLX4	2	28	28	28	12	9	21	14	23	21	21	12	9	21	14	23	21	12	9	21	14	23	21	21.7	21.7	21.7	200.01	1834	1834;1522	0	323.31	8.5	7.3	16.4	10.4	18.6	17.8	4080600000	150860000	109040000	758860000	223490000
Q9H0A0;E7ESU4;E9PMU0;E9PJN6	Q9H0A0;E7ESU4	30;29;7;1	30;29;7;1	30;29;7;1	N-acetyltransferase 10	NAT10	>sp|Q9H0A0|NAT10_HUMAN N-acetyltransferase 10 OS=Homo sapiens GN=NAT10 PE=1 SV=2;>tr|E7ESU4|E7ESU4_HUMAN N-acetyltransferase 10 OS=Homo sapiens GN=NAT10 PE=4 SV=1	4	30	30	30	12	12	19	10	18	21	18	12	12	19	10	18	21	12	12	19	10	18	21	42.4	42.4	42.4	115.73	1025	1025;953;288;146	0	159.74	17.5	18.8	26.3	14.4	26.8	31.5	3578700000	237790000	179730000	655770000	247360000
P23246;P23246-2;H0Y9K7	P23246;P23246-2	28;25;8	26;23;8	26;23;8	Splicing factor, proline- and glutamine-rich	SFPQ	>sp|P23246|SFPQ_HUMAN Splicing factor, proline- and glutamine-rich OS=Homo sapiens GN=SFPQ PE=1 SV=2;>sp|P23246-2|SFPQ_HUMAN Isoform Short of Splicing factor, proline- and glutamine-rich OS=Homo sapiens GN=SFPQ	3	28	26	26	13	9	14	17	23	21	16	12	8	13	15	21	20	12	8	13	15	21	20	35.9	34.5	34.5	76.149	707	707;669;223	0	323.31	22.2	14	22.9	22.9	32.4	30.8	3999700000	132910000	91036000	556970000	263580000
Q9Y4W2;Q9Y4W2-2;Q9Y4W2-3;Q9Y4W2-4	Q9Y4W2;Q9Y4W2-2;Q9Y4W2-3	26;25;21;10	26;25;21;10	26;25;21;10	Ribosomal biogenesis protein LAS1L	LAS1L	>sp|Q9Y4W2|LAS1L_HUMAN Ribosomal biogenesis protein LAS1L OS=Homo sapiens GN=LAS1L PE=1 SV=2;>sp|Q9Y4W2-2|LAS1L_HUMAN Isoform 2 of Ribosomal biogenesis protein LAS1L OS=Homo sapiens GN=LAS1L;>sp|Q9Y4W2-3|LAS1L_HUMAN Isoform 3 of Ribosomal biogenesis protei	4	26	26	26	12	12	17	11	20	20	16	12	12	17	11	20	20	12	12	17	11	20	20	48.8	48.8	48.8	83.064	734	734;717;675;291	0	136.33	21.9	21.9	31.6	18.1	38.3	40.2	4974100000	220600000	231400000	732930000	257850000
Q12906;Q12906-7;Q12906-5;Q12906-4;Q12906-2;Q12906-6;Q12906-3;K7EQR9;K7EKJ9;K7ERM6;K7ENK6;K7EM82;K7EJ09;K7ER69;K7ELV3	Q12906;Q12906-7;Q12906-5;Q12906-4;Q12906-2;Q12906-6;Q12906-3	24;24;22;22;22;22;22;7;6;2;2;2;2;2;1	24;24;22;22;22;22;22;7;6;2;2;2;2;2;1	23;23;21;21;21;21;21;7;6;2;2;2;2;2;1	Interleukin enhancer-binding factor 3	ILF3	>sp|Q12906|ILF3_HUMAN Interleukin enhancer-binding factor 3 OS=Homo sapiens GN=ILF3 PE=1 SV=3;>sp|Q12906-7|ILF3_HUMAN Isoform 7 of Interleukin enhancer-binding factor 3 OS=Homo sapiens GN=ILF3;>sp|Q12906-5|ILF3_HUMAN Isoform 5 of Interleukin enhancer-bindi	15	24	24	23	12	13	18	13	22	18	17	12	13	18	13	22	18	11	12	17	12	21	17	37.2	37.2	35.3	95.337	894	894;898;690;698;702;706;764;180;254;78;79;99;122;161;116	0	191.2	17.8	17.8	28.7	16.8	34.8	27.6	6122300000	247550000	202900000	898270000	368660000
Q5T3I0;Q5T3I0-3;E9PAV9;F8W895;E9PPY4;F2Z3C6;Q5T3I0-2	Q5T3I0;Q5T3I0-3;E9PAV9	21;20;17;10;8;8;4	21;20;17;10;8;8;4	21;20;17;10;8;8;4	G patch domain-containing protein 4	GPATCH4	>sp|Q5T3I0|GPTC4_HUMAN G patch domain-containing protein 4 OS=Homo sapiens GN=GPATCH4 PE=1 SV=2;>sp|Q5T3I0-3|GPTC4_HUMAN Isoform 3 of G patch domain-containing protein 4 OS=Homo sapiens GN=GPATCH4;>tr|E9PAV9|E9PAV9_HUMAN G patch domain-containing protein 4	7	21	21	21	12	13	14	12	16	18	18	12	13	14	12	16	18	12	13	14	12	16	18	51.3	51.3	51.3	50.381	446	446;451;375;264;119;143;139	0	323.31	37.9	37.4	41.3	33.9	47.3	49.8	13822000000	1041600000	798730000	2723300000	901430000
Q8TF68;F8W6Q3;Q8TF68-3;Q8TF68-2;E9PHB3;F5H8L7;F5H105;R4GMR4;F5H0D6;F5H3Z9;F5GYZ1;F5H6N8	Q8TF68;F8W6Q3;Q8TF68-3;Q8TF68-2;E9PHB3;F5H8L7	17;15;15;15;11;9;4;2;1;1;1;1	17;15;15;15;11;9;4;2;1;1;1;1	15;13;13;13;10;9;4;2;1;1;1;1	Zinc finger protein 384	ZNF384	>sp|Q8TF68|ZN384_HUMAN Zinc finger protein 384 OS=Homo sapiens GN=ZNF384 PE=1 SV=2;>tr|F8W6Q3|F8W6Q3_HUMAN Zinc finger protein 384 OS=Homo sapiens GN=ZNF384 PE=2 SV=1;>sp|Q8TF68-3|ZN384_HUMAN Isoform 3 of Zinc finger protein 384 OS=Homo sapiens GN=ZNF384;>	12	17	17	15	12	14	17	14	17	16	15	12	14	17	14	17	16	10	12	15	12	15	14	36.4	36.4	32.4	63.218	577	577;500;461;516;377;277;204;159;116;118;127;168	0	323.31	27.9	33.6	36.4	33.3	36.4	34.1	12848000000	472110000	441670000	2108500000	935940000
Q15365;F8VTZ0;H3BSP4	Q15365	17;2;1	17;2;1	14;0;0	Poly(rC)-binding protein 1	PCBP1	>sp|Q15365|PCBP1_HUMAN Poly(rC)-binding protein 1 OS=Homo sapiens GN=PCBP1 PE=1 SV=2	3	17	17	14	12	12	13	11	15	16	12	12	12	13	11	15	16	10	10	11	9	12	13	82.9	82.9	73.3	37.497	356	356;64;36	0	221.5	51.7	57.3	55.6	49.2	69.9	78.1	7809600000	397430000	439470000	1164500000	443880000
Q5SSJ5-2;Q5SSJ5;Q5SSJ5-3;B0QZK4;Q5SWC8	Q5SSJ5-2;Q5SSJ5;Q5SSJ5-3;B0QZK4;Q5SWC8	18;18;16;14;12	18;18;16;14;12	18;18;16;14;12	Heterochromatin protein 1-binding protein 3	HP1BP3	>sp|Q5SSJ5-2|HP1B3_HUMAN Isoform 2 of Heterochromatin protein 1-binding protein 3 OS=Homo sapiens GN=HP1BP3;>sp|Q5SSJ5|HP1B3_HUMAN Heterochromatin protein 1-binding protein 3 OS=Homo sapiens GN=HP1BP3 PE=1 SV=1;>sp|Q5SSJ5-3|HP1B3_HUMAN Isoform 3 of Heteroc	5	18	18	18	12	9	14	10	17	16	15	12	9	14	10	17	16	12	9	14	10	17	16	33.2	33.2	33.2	57.211	515	515;553;401;253;278	0	95.965	20.4	17.5	26.2	21.4	28.9	31.3	4168100000	228030000	157390000	688040000	277860000
P33991;E5RG31;E5RFJ8;Q9UJA3-2;Q9UJA3-3;Q9UJA3;Q9UJA3-4	P33991	21;8;3;1;1;1;1	21;8;3;1;1;1;1	21;8;3;1;1;1;1	DNA replication licensing factor MCM4	MCM4	>sp|P33991|MCM4_HUMAN DNA replication licensing factor MCM4 OS=Homo sapiens GN=MCM4 PE=1 SV=5	7	21	21	21	12	8	16	8	15	15	15	12	8	16	8	15	15	12	8	16	8	15	15	34.3	34.3	34.3	96.557	863	863;279;212;793;824;840;880	0	209.47	21.9	15.5	27.1	15.6	26.7	26.1	3348300000	225240000	171040000	516530000	172320000
O43148;O43148-2;K7EP06;F5H2D9;K7ERH6	O43148;O43148-2;K7EP06	18;18;15;8;1	18;18;15;8;1	18;18;15;8;1	mRNA cap guanine-N7 methyltransferase	RNMT	>sp|O43148|MCES_HUMAN mRNA cap guanine-N7 methyltransferase OS=Homo sapiens GN=RNMT PE=1 SV=1;>sp|O43148-2|MCES_HUMAN Isoform 2 of mRNA cap guanine-N7 methyltransferase OS=Homo sapiens GN=RNMT;>tr|K7EP06|K7EP06_HUMAN mRNA cap guanine-N7 methyltransferase O	5	18	18	18	12	11	15	12	15	14	14	12	11	15	12	15	14	12	11	15	12	15	14	38	38	38	54.843	476	476;504;298;234;114	0	131.49	34.5	33.8	36.3	30.3	36.8	37.4	3212600000	242420000	250840000	522130000	241950000
Q92945;M0R0I5;M0QYH3;M0QXW7;M0QYG1;M0R0C6	Q92945;M0R0I5	17;9;7;4;1;1	15;7;5;4;1;1	14;7;5;4;1;1	Far upstream element-binding protein 2	KHSRP	>sp|Q92945|FUBP2_HUMAN Far upstream element-binding protein 2 OS=Homo sapiens GN=KHSRP PE=1 SV=4;>tr|M0R0I5|M0R0I5_HUMAN Far upstream element-binding protein 2 (Fragment) OS=Homo sapiens GN=KHSRP PE=4 SV=1	6	17	15	14	14	9	13	12	14	15	14	12	8	12	11	12	13	11	7	11	11	11	12	34	31.5	29.5	73.114	711	711;279;169;116;114;176	0	132.52	26.3	16.2	26.4	23.5	25.6	31.1	3269900000	240580000	108460000	476180000	248190000
Q7L590-2;Q7L590;Q5T670;C9J600	Q7L590-2;Q7L590;Q5T670	20;20;19;2	20;20;19;2	20;20;19;2	Protein MCM10 homolog	MCM10	>sp|Q7L590-2|MCM10_HUMAN Isoform 2 of Protein MCM10 homolog OS=Homo sapiens GN=MCM10;>sp|Q7L590|MCM10_HUMAN Protein MCM10 homolog OS=Homo sapiens GN=MCM10 PE=1 SV=2;>tr|Q5T670|Q5T670_HUMAN MCM10 minichromosome maintenance deficient 10 (S. cerevisiae), isof	4	20	20	20	12	13	15	9	14	13	17	12	13	15	9	14	13	12	13	15	9	14	13	34.6	34.6	34.6	98.083	874	874;875;855;69	0	179.66	24	22.4	28.4	17.3	27.8	25.7	4617100000	466430000	461110000	939250000	305070000
O95644-5;O95644-4;O95644-6;O95644;O95644-8;B5B2M7;O95644-3;B5B2M6;O95644-2;F5H4S8;K7ER53	O95644-5;O95644-4;O95644-6;O95644;O95644-8;B5B2M7;O95644-3;B5B2M6;O95644-2;F5H4S8;K7ER53	19;19;19;19;16;16;16;16;16;15;10	19;19;19;19;16;16;16;16;16;15;10	17;17;17;17;14;14;14;14;14;13;8	Nuclear factor of activated T-cells, cytoplasmic 1	NFATC1	>sp|O95644-5|NFAC1_HUMAN Isoform B-beta of Nuclear factor of activated T-cells, cytoplasmic 1 OS=Homo sapiens GN=NFATC1;>sp|O95644-4|NFAC1_HUMAN Isoform B-alpha of Nuclear factor of activated T-cells, cytoplasmic 1 OS=Homo sapiens GN=NFATC1;>sp|O95644-6|NF	11	19	19	17	12	16	11	12	11	9	12	12	16	11	12	11	9	12	14	11	11	11	9	29.9	29.9	28.8	87.856	812	812;825;930;943;680;700;703;713;716;471;639	0	101.16	19.2	25.6	17.1	18.3	18.1	14.2	2757000000	348080000	437000000	450360000	317650000
Q86UY0;Q8NBS9;Q8NBS9-2	Q86UY0;Q8NBS9;Q8NBS9-2	14;14;13	14;14;13	14;14;13	Thioredoxin domain-containing protein 5	TXNDC5	>tr|Q86UY0|Q86UY0_HUMAN TXNDC5 protein OS=Homo sapiens GN=TXNDC5 PE=2 SV=1;>sp|Q8NBS9|TXND5_HUMAN Thioredoxin domain-containing protein 5 OS=Homo sapiens GN=TXNDC5 PE=1 SV=2;>sp|Q8NBS9-2|TXND5_HUMAN Isoform 2 of Thioredoxin domain-containing protein 5 OS=H	3	14	14	14	12	11	9	9	8	8	9	12	11	9	9	8	8	12	11	9	9	8	8	48.3	48.3	48.3	40.369	360	360;432;324	0	100.89	43.1	41.7	35.8	35.8	32.5	30.6	1561900000	293660000	195940000	244280000	165040000
Q8NA72-3;Q8NA72;D6RDG4;Q8NA72-2;D6RBC1	Q8NA72-3;Q8NA72;D6RDG4;Q8NA72-2	16;16;15;12;6	16;16;15;12;6	16;16;15;12;6	Centrosomal protein POC5	POC5	>sp|Q8NA72-3|POC5_HUMAN Isoform 3 of Centrosomal protein POC5 OS=Homo sapiens GN=POC5;>sp|Q8NA72|POC5_HUMAN Centrosomal protein POC5 OS=Homo sapiens GN=POC5 PE=1 SV=2;>tr|D6RDG4|D6RDG4_HUMAN Centrosomal protein POC5 OS=Homo sapiens GN=POC5 PE=2 SV=1;>sp|Q8	5	16	16	16	12	13	12	7	6	8	10	12	13	12	7	6	8	12	13	12	7	6	8	37.5	37.5	37.5	60.783	550	550;575;547;399;162	0	101.09	33.6	29.3	28.7	18.4	16.7	20	1715800000	257180000	248720000	317520000	105340000
P12270;Q5SWX9	P12270	41;3	41;3	41;3	Nucleoprotein TPR	TPR	>sp|P12270|TPR_HUMAN Nucleoprotein TPR OS=Homo sapiens GN=TPR PE=1 SV=3	2	41	41	41	11	7	23	17	29	28	23	11	7	23	17	29	28	11	7	23	17	29	28	26.2	26.2	26.2	267.29	2363	2363;150	0	139.38	7.1	4.1	14.6	9.8	18	18.4	3230600000	104840000	47571000	502930000	220800000
Q69YH5;E9PEI0;Q69YH5-2	Q69YH5;E9PEI0	36;33;3	36;33;3	36;33;3	Cell division cycle-associated protein 2	CDCA2	>sp|Q69YH5|CDCA2_HUMAN Cell division cycle-associated protein 2 OS=Homo sapiens GN=CDCA2 PE=1 SV=2;>tr|E9PEI0|E9PEI0_HUMAN Cell division cycle-associated protein 2 OS=Homo sapiens GN=CDCA2 PE=2 SV=1	3	36	36	36	11	10	24	14	26	27	27	11	10	24	14	26	27	11	10	24	14	26	27	47.4	47.4	47.4	112.68	1023	1023;1008;68	0	291.93	16.3	13.7	35.2	21.6	35.2	36.5	8534400000	334530000	223890000	1462300000	598620000
O14776-2;O14776;G3V220;Q5VWI1	O14776-2;O14776;G3V220	27;27;21;1	27;27;21;1	27;27;21;1	Transcription elongation regulator 1	TCERG1	>sp|O14776-2|TCRG1_HUMAN Isoform 2 of Transcription elongation regulator 1 OS=Homo sapiens GN=TCERG1;>sp|O14776|TCRG1_HUMAN Transcription elongation regulator 1 OS=Homo sapiens GN=TCERG1 PE=1 SV=2;>tr|G3V220|G3V220_HUMAN Transcription elongation regulator	4	27	27	27	11	13	18	15	20	22	20	11	13	18	15	20	22	11	13	18	15	20	22	26.4	26.4	26.4	121.69	1077	1077;1098;1032;586	0	78.362	12.6	13.8	17.5	15.5	17.7	21.4	2200000000	92834000	96313000	302880000	219530000
O15014;E7ERY8	O15014	27;3	27;3	27;3	Zinc finger protein 609	ZNF609	>sp|O15014|ZN609_HUMAN Zinc finger protein 609 OS=Homo sapiens GN=ZNF609 PE=1 SV=2	2	27	27	27	11	8	22	15	22	21	22	11	8	22	15	22	21	11	8	22	15	22	21	28.2	28.2	28.2	151.19	1411	1411;331	0	187.36	9.9	8.7	23.2	17.1	24.8	23	5212500000	133920000	95594000	873100000	439810000
J3KNV1;O60281;O60281-2;H0YB79;E5RJG2;E5RFE6	J3KNV1;O60281;O60281-2	39;39;37;3;2;2	39;39;37;3;2;2	39;39;37;3;2;2	Zinc finger protein 292	ZNF292	>tr|J3KNV1|J3KNV1_HUMAN Zinc finger protein 292 OS=Homo sapiens GN=ZNF292 PE=4 SV=1;>sp|O60281|ZN292_HUMAN Zinc finger protein 292 OS=Homo sapiens GN=ZNF292 PE=1 SV=3;>sp|O60281-2|ZN292_HUMAN Isoform 2 of Zinc finger protein 292 OS=Homo sapiens GN=ZNF292	6	39	39	39	11	13	20	18	22	20	32	11	13	20	18	22	20	11	13	20	18	22	20	22.2	22.2	22.2	304.21	2718	2718;2723;2578;256;66;87	0	158.58	5.4	6.1	11.6	8.2	12.7	12.5	4407200000	181020000	209900000	776580000	378870000
Q96PK6;Q96PK6-2	Q96PK6	23;5	23;5	20;2	RNA-binding protein 14	RBM14	>sp|Q96PK6|RBM14_HUMAN RNA-binding protein 14 OS=Homo sapiens GN=RBM14 PE=1 SV=2	2	23	23	20	11	10	19	18	20	20	15	11	10	19	18	20	20	8	7	16	15	17	17	40.5	40.5	33.6	69.491	669	669;156	0	323.31	16.4	18.1	35.9	32.6	37.1	36.6	18566000000	328130000	375170000	2793300000	1477900000
Q02241;H7BYN4	Q02241;H7BYN4	26;25	26;25	2;1	Kinesin-like protein KIF23	KIF23	>sp|Q02241|KIF23_HUMAN Kinesin-like protein KIF23 OS=Homo sapiens GN=KIF23 PE=1 SV=3;>tr|H7BYN4|H7BYN4_HUMAN Kinesin-like protein KIF23 OS=Homo sapiens GN=KIF23 PE=2 SV=1	2	26	26	2	11	9	14	11	20	20	23	11	9	14	11	20	20	0	0	0	0	1	1	34.3	34.3	3.3	110.06	960	960;952	0	323.31	19	16.5	22.7	18.4	25.9	24.5	5646800000	229500000	166600000	733500000	319260000
Q9NWH9;H7C3F4;A8K5V8;H0YKH2;H7BXE3;H0YLW7;H0YMW8;H0YNF3;H0YMR6;H0YLE6;H0YL55;H0YMM0	Q9NWH9;H7C3F4;A8K5V8	21;17;17;7;5;3;3;3;3;3;3;2	21;17;17;7;5;3;3;3;3;3;3;2	21;17;17;7;5;3;3;3;3;3;3;2	SAFB-like transcription modulator	SLTM	>sp|Q9NWH9|SLTM_HUMAN SAFB-like transcription modulator OS=Homo sapiens GN=SLTM PE=1 SV=2;>tr|H7C3F4|H7C3F4_HUMAN SAFB-like transcription modulator (Fragment) OS=Homo sapiens GN=SLTM PE=2 SV=1;>tr|A8K5V8|A8K5V8_HUMAN SAFB-like transcription modulator OS=Ho	12	21	21	21	11	11	14	12	17	19	13	11	11	14	12	17	19	11	11	14	12	17	19	20.7	20.7	20.7	117.15	1034	1034;600;603;100;453;62;89;161;177;192;229;112	0	323.31	11.7	11.7	14.1	11.7	17.1	19.1	2804100000	151200000	128240000	465510000	233560000
O75400;O75400-3;O75400-2;F5H578;H0YG38;H7C2N3	O75400;O75400-3;O75400-2;F5H578	26;25;24;14;6;2	26;25;24;14;6;2	25;24;23;13;6;2	Pre-mRNA-processing factor 40 homolog A	PRPF40A	>sp|O75400|PR40A_HUMAN Pre-mRNA-processing factor 40 homolog A OS=Homo sapiens GN=PRPF40A PE=1 SV=2;>sp|O75400-3|PR40A_HUMAN Isoform 3 of Pre-mRNA-processing factor 40 homolog A OS=Homo sapiens GN=PRPF40A;>sp|O75400-2|PR40A_HUMAN Isoform 2 of Pre-mRNA-proc	6	26	26	25	11	10	19	17	19	18	19	11	10	19	17	19	18	11	10	18	16	18	17	32	32	30.7	108.8	957	957;939;930;448;346;163	0	183.91	11.2	9.9	21.4	19.1	23.9	21.3	5697600000	237090000	210780000	952830000	495660000
Q8NEY8	Q8NEY8	21	21	0	Periphilin-1	PPHLN1	>sp|Q8NEY8|PPHLN_HUMAN Periphilin-1 OS=Homo sapiens GN=PPHLN1 PE=1 SV=2	1	21	21	0	11	10	15	17	19	17	15	11	10	15	17	19	17	0	0	0	0	0	0	45.6	45.6	0	52.736	458	458	0	323.31	26	25.1	36.5	35.8	42.8	42.1	6061800000	172190000	186380000	818190000	549460000
Q9NY61;K7ERC2;K7EK88;K7ENE9	Q9NY61	20;4;3;1	20;4;3;1	20;4;3;1	Protein AATF	AATF	>sp|Q9NY61|AATF_HUMAN Protein AATF OS=Homo sapiens GN=AATF PE=1 SV=1	4	20	20	20	11	11	12	12	19	16	15	11	11	12	12	19	16	11	11	12	12	19	16	41.4	41.4	41.4	63.132	560	560;154;98;55	0	156.12	28.6	22.7	24.5	31.6	41.4	35.2	2797700000	160070000	129540000	378470000	188630000
Q9HAW4-3;Q9HAW4;E7ESG2;Q9HAW4-2	Q9HAW4-3;Q9HAW4;E7ESG2;Q9HAW4-2	21;21;20;19	21;21;20;19	21;21;20;19	Claspin	CLSPN	>sp|Q9HAW4-3|CLSPN_HUMAN Isoform 3 of Claspin OS=Homo sapiens GN=CLSPN;>sp|Q9HAW4|CLSPN_HUMAN Claspin OS=Homo sapiens GN=CLSPN PE=1 SV=3;>tr|E7ESG2|E7ESG2_HUMAN Claspin OS=Homo sapiens GN=CLSPN PE=2 SV=1;>sp|Q9HAW4-2|CLSPN_HUMAN Isoform 2 of Claspin OS=Hom	4	21	21	21	11	12	14	11	15	16	17	11	12	14	11	15	16	11	12	14	11	15	16	22.4	22.4	22.4	150.37	1332	1332;1339;1286;1275	0	94.774	14.6	15.3	17.7	13.2	17.4	18.6	2814600000	265340000	206520000	486940000	267970000
Q96F86;H3BPN4;H3BSQ0;H3BQ37;H3BPW9;H3BN89;H3BQP5;H3BU87;H3BNJ7;H3BMB8;H3BTH0;H3BTF8;H3BTD6	Q96F86;H3BPN4	22;11;9;5;5;4;4;4;2;2;2;1;1	22;11;9;5;5;4;4;4;2;2;2;1;1	22;11;9;5;5;4;4;4;2;2;2;1;1	Enhancer of mRNA-decapping protein 3	EDC3	>sp|Q96F86|EDC3_HUMAN Enhancer of mRNA-decapping protein 3 OS=Homo sapiens GN=EDC3 PE=1 SV=1;>tr|H3BPN4|H3BPN4_HUMAN Enhancer of mRNA-decapping protein 3 (Fragment) OS=Homo sapiens GN=EDC3 PE=4 SV=1	13	22	22	22	11	10	14	11	15	15	14	11	10	14	11	15	15	11	10	14	11	15	15	62.6	62.6	62.6	56.077	508	508;213;163;178;253;95;123;131;57;92;101;54;68	0	207.93	29.9	26	45.9	28.1	41.1	47.6	3939400000	306820000	221260000	584540000	317000000
P54277-3;P54277;Q3BDU3;P54277-2;E9PC65;B7ZAA0;Q5FBZ6;C9JF76;F8W8L1;Q5XG96;E9PC40;C9J4L1;C9JKP0;Q5FBZ7	P54277-3;P54277;Q3BDU3;P54277-2;E9PC65;B7ZAA0	22;22;17;17;16;15;10;7;5;5;5;4;2;2	22;22;17;17;16;15;10;7;5;5;5;4;2;2	17;17;15;16;12;10;9;7;5;5;5;4;2;2	PMS1 protein homolog 1	PMS1	>sp|P54277-3|PMS1_HUMAN Isoform 3 of PMS1 protein homolog 1 OS=Homo sapiens GN=PMS1;>sp|P54277|PMS1_HUMAN PMS1 protein homolog 1 OS=Homo sapiens GN=PMS1 PE=1 SV=1;>tr|Q3BDU3|Q3BDU3_HUMAN PMS1 protein homolog 1 OS=Homo sapiens GN=PMS1 PE=2 SV=1;>sp|P54277-2	14	22	22	17	11	13	15	10	9	14	18	11	13	15	10	9	14	9	10	10	7	5	10	35.1	35.1	27.1	101.38	893	893;932;659;770;711;756;555;194;108;165;181;73;44;47	0	136.14	14.8	17.9	25.8	12.1	13	23.1	2154600000	178580000	187670000	361000000	158370000
P17535	P17535	15	15	14	Transcription factor jun-D	JUND	>sp|P17535|JUND_HUMAN Transcription factor jun-D OS=Homo sapiens GN=JUND PE=1 SV=3	1	15	15	14	11	7	13	10	13	13	10	11	7	13	10	13	13	10	6	12	9	12	12	57.3	57.3	55	35.173	347	347	0	163.67	40.1	24.2	40.9	42.4	49.6	56.8	6180600000	372870000	256610000	1046200000	574500000
O15231-3;O15231;O15231-6;O15231-4;O15231-7;O15231-8;H0Y704;O15231-5;H0Y4M8;H7C3U6;H7BZT5	O15231-3;O15231;O15231-6;O15231-4;O15231-7;O15231-8;H0Y704;O15231-5	17;16;16;14;14;14;11;10;8;5;3	17;16;16;14;14;14;11;10;8;5;3	7;7;7;6;6;6;2;2;0;3;0	Zinc finger protein 185	ZNF185	>sp|O15231-3|ZN185_HUMAN Isoform 3 of Zinc finger protein 185 OS=Homo sapiens GN=ZNF185;>sp|O15231|ZN185_HUMAN Zinc finger protein 185 OS=Homo sapiens GN=ZNF185 PE=1 SV=3;>sp|O15231-6|ZN185_HUMAN Isoform 6 of Zinc finger protein 185 OS=Homo sapiens GN=ZNF1	11	17	17	7	11	7	13	10	13	13	12	11	7	13	10	13	13	4	2	6	5	6	5	35.4	35.4	13.3	73.612	690	690;689;721;630;660;692;475;468;330;221;211	0	219.33	21.9	13.2	28.3	20	28.3	29.4	3194800000	264950000	192970000	561660000	274000000
P06748-2;P06748;P06748-3;E5RI98;E5RGW4	P06748-2;P06748;P06748-3	16;16;11;3;1	16;16;11;3;1	16;16;11;3;1	Nucleophosmin	NPM1	>sp|P06748-2|NPM_HUMAN Isoform 2 of Nucleophosmin OS=Homo sapiens GN=NPM1;>sp|P06748|NPM_HUMAN Nucleophosmin OS=Homo sapiens GN=NPM1 PE=1 SV=2;>sp|P06748-3|NPM_HUMAN Isoform 3 of Nucleophosmin OS=Homo sapiens GN=NPM1	5	16	16	16	11	11	13	13	15	11	15	11	11	13	13	15	11	11	11	13	13	15	11	74	74	74	29.464	265	265;294;259;111;59	0	257.57	47.5	47.5	55.5	59.2	74	51.3	14229000000	882930000	738130000	2361100000	1043700000
Q14195-2;Q14195;F5GWI3;H0YBT4;H0YB87;D6RF19;Q14117	Q14195-2;Q14195;F5GWI3	14;12;7;4;1;1;1	14;12;7;4;1;1;1	12;10;5;2;1;1;0	Dihydropyrimidinase-related protein 3	DPYSL3	>sp|Q14195-2|DPYL3_HUMAN Isoform LCRMP-4 of Dihydropyrimidinase-related protein 3 OS=Homo sapiens GN=DPYSL3;>sp|Q14195|DPYL3_HUMAN Dihydropyrimidinase-related protein 3 OS=Homo sapiens GN=DPYSL3 PE=1 SV=1;>tr|F5GWI3|F5GWI3_HUMAN Dihydropyrimidinase-related	7	14	14	12	11	11	12	11	11	11	10	11	11	12	11	11	11	9	9	10	9	9	9	34.1	34.1	30.7	73.91	684	684;570;196;209;75;92;519	0	98.985	24.3	24.3	26.5	23.7	25.9	25	1759300000	152270000	109030000	268160000	141980000
O15479;Q96LZ2;Q9UBF1	O15479	14;1;1	14;1;1	13;0;0	Melanoma-associated antigen B2	MAGEB2	>sp|O15479|MAGB2_HUMAN Melanoma-associated antigen B2 OS=Homo sapiens GN=MAGEB2 PE=1 SV=3	3	14	14	13	11	7	12	9	10	11	11	11	7	12	9	10	11	11	7	11	9	10	11	40.8	40.8	38.6	35.277	319	319;347;373	0	164.46	38.6	19.4	37.9	34.5	33.9	35.7	3688300000	287450000	136600000	865460000	331030000
P14618;H3BTN5;P14618-2;P14618-3;H3BQ34;Q504U3;H3BT25;H3BUW1;H3BTJ2;H3BU13;P30613-2;P30613	P14618;H3BTN5;P14618-2;P14618-3;H3BQ34	15;13;13;11;8;7;6;6;6;2;2;2	15;13;13;11;8;7;6;6;6;2;2;2	15;13;13;11;8;7;6;6;6;2;2;2	Pyruvate kinase PKM;Pyruvate kinase	PKM	>sp|P14618|KPYM_HUMAN Pyruvate kinase isozymes M1/M2 OS=Homo sapiens GN=PKM PE=1 SV=4;>tr|H3BTN5|H3BTN5_HUMAN Pyruvate kinase (Fragment) OS=Homo sapiens GN=PKM PE=2 SV=1;>sp|P14618-2|KPYM_HUMAN Isoform M1 of Pyruvate kinase isozymes M1/M2 OS=Homo sapiens G	12	15	15	15	11	8	11	7	9	11	12	11	8	11	7	9	11	11	8	11	7	9	11	39.4	39.4	39.4	57.936	531	531;485;531;516;281;366;151;162;168;82;543;574	0	69.279	27.5	23.7	33.1	20.7	25.2	30.7	1572200000	208260000	119230000	212480000	94358000
P61247;D6RG13;D6RAT0;D6RB09;F5H4F9;E9PFI5;H0Y9Y4;H0Y8L7;D6R9B6;D6RAS7;D6RED7;D6RI02;D6RGE0	P61247;D6RG13;D6RAT0;D6RB09;F5H4F9;E9PFI5;H0Y9Y4;H0Y8L7;D6R9B6	16;14;14;12;10;10;10;9;8;7;6;5;4	16;14;14;12;10;10;10;9;8;7;6;5;4	16;14;14;12;10;10;10;9;8;7;6;5;4	40S ribosomal protein S3a	RPS3A	>sp|P61247|RS3A_HUMAN 40S ribosomal protein S3a OS=Homo sapiens GN=RPS3A PE=1 SV=2;>tr|D6RG13|D6RG13_HUMAN 40S ribosomal protein S3a (Fragment) OS=Homo sapiens GN=RPS3A PE=2 SV=1;>tr|D6RAT0|D6RAT0_HUMAN 40S ribosomal protein S3a OS=Homo sapiens GN=RPS3A PE	13	16	16	16	11	12	7	8	10	10	9	11	12	7	8	10	10	11	12	7	8	10	10	52.7	52.7	52.7	29.945	264	264;223;227;194;175;205;208;190;145;125;101;95;65	0	78.786	44.7	45.5	29.2	38.6	42.8	36	1355300000	167760000	170280000	151510000	108230000
Q9C0B0;K7EQ93;K7ELF5	Q9C0B0	17;5;4	17;5;4	16;5;4	RING finger protein unkempt homolog	UNK	>sp|Q9C0B0|UNK_HUMAN RING finger protein unkempt homolog OS=Homo sapiens GN=UNK PE=1 SV=2	3	17	17	16	11	7	13	7	4	6	16	11	7	13	7	4	6	11	7	13	7	4	6	25.7	25.7	24.3	88.084	810	810;220;69	0	58.607	15.6	10.4	22.5	10.2	6.9	8.3	1151900000	137710000	72680000	260810000	106790000
F6RU81;Q6PJG2;H7C1L3	F6RU81;Q6PJG2	35;35;16	35;35;16	35;35;16	ELM2 and SANT domain-containing protein 1	ELMSAN1	>tr|F6RU81|F6RU81_HUMAN ELM2 and SANT domain-containing protein 1 (Fragment) OS=Homo sapiens GN=ELMSAN1 PE=2 SV=1;>sp|Q6PJG2|EMSA1_HUMAN ELM2 and SANT domain-containing protein 1 OS=Homo sapiens GN=ELMSAN1 PE=1 SV=2	3	35	35	35	10	7	22	17	30	29	24	10	7	22	17	30	29	10	7	22	17	30	29	41.5	41.5	41.5	111.92	1019	1019;1045;445	0	309.32	14.1	11.8	34.2	26.6	39	36.7	5747500000	120240000	70642000	751960000	413350000
Q8NG31-3;Q8NG31-4;Q8NG31-2;Q8NG31;H0YCZ2;H0YN41;E9PPJ1	Q8NG31-3;Q8NG31-4;Q8NG31-2;Q8NG31	32;32;32;32;11;1;1	32;32;32;32;11;1;1	32;32;32;32;11;1;1	Protein CASC5	CASC5	>sp|Q8NG31-3|CASC5_HUMAN Isoform 3 of Protein CASC5 OS=Homo sapiens GN=CASC5;>sp|Q8NG31-4|CASC5_HUMAN Isoform 4 of Protein CASC5 OS=Homo sapiens GN=CASC5;>sp|Q8NG31-2|CASC5_HUMAN Isoform 2 of Protein CASC5 OS=Homo sapiens GN=CASC5;>sp|Q8NG31|CASC5_HUMAN Pr	7	32	32	32	10	12	22	14	23	27	27	10	12	22	14	23	27	10	12	22	14	23	27	28.3	28.3	28.3	195.6	1746	1746;1833;2316;2342;1361;80;113	0	172.34	9.2	10.3	21	12.6	21.7	24.3	6416500000	143200000	1630700000	827800000	299200000
B7Z815;Q93009;F5H8E5;H3BND8;F5H2X1;H3BUV0;H3BTM1;H3BRA2;H3BQD1;I3L2D8	B7Z815;Q93009;F5H8E5;H3BND8;F5H2X1	32;32;30;28;17;2;2;2;2;1	32;32;30;28;17;2;2;2;2;1	32;32;30;28;17;2;2;2;2;1	Ubiquitin carboxyl-terminal hydrolase 7;Ubiquitin carboxyl-terminal hydrolase	USP7	>tr|B7Z815|B7Z815_HUMAN Ubiquitin carboxyl-terminal hydrolase OS=Homo sapiens GN=USP7 PE=2 SV=1;>sp|Q93009|UBP7_HUMAN Ubiquitin carboxyl-terminal hydrolase 7 OS=Homo sapiens GN=USP7 PE=1 SV=2;>tr|F5H8E5|F5H8E5_HUMAN Ubiquitin carboxyl-terminal hydrolase OS	10	32	32	32	10	12	19	17	23	25	24	10	12	19	17	23	25	10	12	19	17	23	25	36.1	36.1	36.1	126.27	1086	1086;1102;1003;909;509;109;118;130;159;68	0	150.28	11.4	14.2	23.3	21.1	26.4	27.9	3889300000	131680000	125980000	613750000	289250000
Q15652-3;Q15652;Q15652-2;H7BXU7	Q15652-3;Q15652;Q15652-2	31;31;30;4	31;31;30;4	31;31;30;4	Probable JmjC domain-containing histone demethylation protein 2C	JMJD1C	>sp|Q15652-3|JHD2C_HUMAN Isoform 3 of Probable JmjC domain-containing histone demethylation protein 2C OS=Homo sapiens GN=JMJD1C;>sp|Q15652|JHD2C_HUMAN Probable JmjC domain-containing histone demethylation protein 2C OS=Homo sapiens GN=JMJD1C PE=1 SV=2;>sp	4	31	31	31	10	6	18	17	22	23	26	10	6	18	17	22	23	10	6	18	17	22	23	17.8	17.8	17.8	263.15	2358	2358;2540;1480;956	0	294.85	5.6	2.8	10.7	10.5	13.4	14.7	3094800000	68683000	31288000	467390000	256640000
A1L390;A1L390-3;G3V311;A1L390-2;G3V3I3;G3V278	A1L390;A1L390-3	30;28;12;12;7;7	30;28;12;12;7;7	30;28;12;12;7;7	Pleckstrin homology domain-containing family G member 3	PLEKHG3	>sp|A1L390|PKHG3_HUMAN Pleckstrin homology domain-containing family G member 3 OS=Homo sapiens GN=PLEKHG3 PE=1 SV=1;>sp|A1L390-3|PKHG3_HUMAN Isoform 3 of Pleckstrin homology domain-containing family G member 3 OS=Homo sapiens GN=PLEKHG3	6	30	30	30	10	9	20	14	21	23	17	10	9	20	14	21	23	10	9	20	14	21	23	25.8	25.8	25.8	134.41	1219	1219;1163;724;752;161;188	0	197.98	12.2	9.6	18.6	15.1	21.6	19.2	3247200000	91635000	77558000	585570000	232270000
P35658-2;P35658-4;P35658;P35658-3;P35658-5;H0YF36;H0Y837;B7ZAV2;E9PKD2	P35658-2;P35658-4;P35658;P35658-3;P35658-5	25;25;25;25;25;6;5;3;2	25;25;25;25;25;6;5;3;2	25;25;25;25;25;6;5;3;2	Nuclear pore complex protein Nup214	NUP214	>sp|P35658-2|NU214_HUMAN Isoform 2 of Nuclear pore complex protein Nup214 OS=Homo sapiens GN=NUP214;>sp|P35658-4|NU214_HUMAN Isoform 4 of Nuclear pore complex protein Nup214 OS=Homo sapiens GN=NUP214;>sp|P35658|NU214_HUMAN Nuclear pore complex protein Nup2	9	25	25	25	10	8	15	10	22	18	15	10	8	15	10	22	18	10	8	15	10	22	18	21.2	21.2	21.2	212.57	2079	2079;2080;2090;2091;2093;140;967;916;495	0	105.5	8.6	5.8	10.8	7.3	18.1	14.1	2695500000	108730000	75589000	424380000	129950000
Q96EB6;E9PC49;Q96EB6-2;B0QZ35	Q96EB6;E9PC49;Q96EB6-2;B0QZ35	22;15;14;13	22;15;14;13	22;15;14;13	NAD-dependent protein deacetylase sirtuin-1;SirtT1 75 kDa fragment	SIRT1	>sp|Q96EB6|SIR1_HUMAN NAD-dependent protein deacetylase sirtuin-1 OS=Homo sapiens GN=SIRT1 PE=1 SV=2;>tr|E9PC49|E9PC49_HUMAN SirtT1 75 kDa fragment OS=Homo sapiens GN=SIRT1 PE=2 SV=1;>sp|Q96EB6-2|SIR1_HUMAN Isoform 2 of NAD-dependent protein deacetylase si	4	22	22	22	10	11	11	11	13	17	16	10	11	11	11	13	17	10	11	11	11	13	17	38.4	38.4	38.4	81.68	747	747;452;561;444	0	69.986	18.6	20.9	19.3	20.9	26	32.3	4592800000	283370000	226870000	416940000	255360000
Q07352;G3V2D5;G3V2P5;G3V515	Q07352;G3V2D5;G3V2P5;G3V515	13;12;12;9	13;12;12;9	11;11;11;9	Zinc finger protein 36, C3H1 type-like 1	ZFP36L1	>sp|Q07352|TISB_HUMAN Zinc finger protein 36, C3H1 type-like 1 OS=Homo sapiens GN=ZFP36L1 PE=1 SV=1;>tr|G3V2D5|G3V2D5_HUMAN Zinc finger protein 36, C3H1 type-like 1 (Fragment) OS=Homo sapiens GN=ZFP36L1 PE=2 SV=1;>tr|G3V2P5|G3V2P5_HUMAN Zinc finger protein	4	13	13	11	10	11	13	11	11	12	10	10	11	13	11	11	12	9	10	11	10	9	10	39.3	39.3	31.7	36.313	338	338;176;207;189	0	279.65	33.1	35.5	39.3	31.1	37	39.3	7966000000	957330000	796030000	1820800000	1017800000
E7ESD2;Q641Q2-2;Q641Q2;F8W7U3;Q5SNT6;F5GY39	E7ESD2;Q641Q2-2;Q641Q2;F8W7U3;Q5SNT6	23;23;23;22;21;9	23;23;23;22;21;9	7;7;7;7;7;4	WASH complex subunit FAM21A;WASH complex subunit FAM21B	FAM21A;FAM21B	>tr|E7ESD2|E7ESD2_HUMAN WASH complex subunit FAM21A OS=Homo sapiens GN=FAM21A PE=2 SV=2;>sp|Q641Q2-2|FA21A_HUMAN Isoform 2 of WASH complex subunit FAM21A OS=Homo sapiens GN=FAM21A;>sp|Q641Q2|FA21A_HUMAN WASH complex subunit FAM21A OS=Homo sapiens GN=FAM21A	6	23	23	7	10	6	10	6	15	12	20	10	6	10	6	15	12	1	1	1	0	3	3	28.5	28.5	8	140.17	1279	1279;1320;1341;1253;1253;510	0	81.783	13.8	9.2	14.4	8.4	20.5	17.5	2206800000	160220000	74435000	317720000	109680000
F8VY35;F5H4R6;H0YIV4;B3KNT8;P55209;F8VV59;F8W0J6;F8W020;F8W118;B7Z9C2;H0YH88;H0YHC3;F8VUX1;F8VRJ2;F8VXI6;B3KV44;F8VVB5;F8VUC3;B7Z4K9	F8VY35;F5H4R6;H0YIV4;B3KNT8;P55209;F8VV59;F8W0J6;F8W020;F8W118;B7Z9C2;H0YH88;H0YHC3;F8VUX1;F8VRJ2;F8VXI6;B3KV44;F8VVB5	14;14;14;14;14;13;13;12;12;12;11;11;11;10;10;10;9;1;1	14;14;14;14;14;13;13;12;12;12;11;11;11;10;10;10;9;1;1	2;2;2;2;2;1;2;2;1;1;0;1;2;1;2;1;1;0;0	Nucleosome assembly protein 1-like 1	NAP1L1	>tr|F8VY35|F8VY35_HUMAN Nucleosome assembly protein 1-like 1 (Fragment) OS=Homo sapiens GN=NAP1L1 PE=2 SV=1;>tr|F5H4R6|F5H4R6_HUMAN Nucleosome assembly protein 1-like 1 OS=Homo sapiens GN=NAP1L1 PE=2 SV=1;>tr|H0YIV4|H0YIV4_HUMAN Nucleosome assembly protein	19	14	14	2	10	10	10	8	10	10	12	10	10	10	8	10	10	1	2	2	1	2	2	61	61	13.6	31.02	264	264;383;385;368;391;327;379;207;209;349;177;198;237;114;215;323;161;200;208	0	73.265	39	33.3	41.3	34.8	56.8	56.8	5940100000	700500000	545420000	992010000	578830000
Q14678;Q14678-2;Q5W0W1;Q5W0W2	Q14678;Q14678-2;Q5W0W1	24;23;17;6	23;22;17;5	17;16;17;0	KN motif and ankyrin repeat domain-containing protein 1	KANK1	>sp|Q14678|KANK1_HUMAN KN motif and ankyrin repeat domain-containing protein 1 OS=Homo sapiens GN=KANK1 PE=1 SV=3;>sp|Q14678-2|KANK1_HUMAN Isoform 2 of KN motif and ankyrin repeat domain-containing protein 1 OS=Homo sapiens GN=KANK1;>tr|Q5W0W1|Q5W0W1_HUMAN	4	24	23	17	11	13	13	10	7	10	13	10	12	12	9	6	9	6	9	8	6	4	6	28.2	26.9	20.1	147.29	1352	1352;1194;978;276	0	72.478	11.8	14.9	15.2	11.5	10.5	12.3	1843900000	178170000	213790000	361440000	153180000
I3L097;Q6ZSR9	I3L097;Q6ZSR9	11;11	11;11	11;11	Uncharacterized protein FLJ45252		>tr|I3L097|I3L097_HUMAN Uncharacterized protein OS=Homo sapiens PE=4 SV=1;>sp|Q6ZSR9|YJ005_HUMAN Uncharacterized protein FLJ45252 OS=Homo sapiens PE=2 SV=2	2	11	11	11	10	8	11	7	9	9	9	10	8	11	7	9	9	10	8	11	7	9	9	47.6	47.6	47.6	37.956	355	355;355	0	59.142	42.3	37.2	47.6	36.9	42.3	42.3	3882800000	324680000	243470000	710910000	267440000
O95551;O95551-2;O95551-3	O95551;O95551-2;O95551-3	14;14;11	14;14;11	14;14;11	Tyrosyl-DNA phosphodiesterase 2	TDP2	>sp|O95551|TYDP2_HUMAN Tyrosyl-DNA phosphodiesterase 2 OS=Homo sapiens GN=TDP2 PE=1 SV=1;>sp|O95551-2|TYDP2_HUMAN Isoform 2 of Tyrosyl-DNA phosphodiesterase 2 OS=Homo sapiens GN=TDP2;>sp|O95551-3|TYDP2_HUMAN Isoform 3 of Tyrosyl-DNA phosphodiesterase 2 OS=	3	14	14	14	10	8	9	7	8	9	13	10	8	9	7	8	9	10	8	9	7	8	9	56.4	56.4	56.4	40.929	362	362;392;284	0	59.578	36.5	31.5	31.2	26.8	31.2	39.5	2262200000	301650000	184380000	303400000	163660000
P10809;E7ESH4;E7EXB4;C9JL25;B7Z712;C9JL19;C9JCQ4	P10809	13;4;3;2;2;1;1	13;4;3;2;2;1;1	13;4;3;2;2;1;1	60 kDa heat shock protein, mitochondrial	HSPD1	>sp|P10809|CH60_HUMAN 60 kDa heat shock protein, mitochondrial OS=Homo sapiens GN=HSPD1 PE=1 SV=2	7	13	13	13	10	9	12	5	8	9	9	10	9	12	5	8	9	10	9	12	5	8	9	36.1	36.1	36.1	61.054	573	573;234;221;175;158;83;94	0	56.127	25	23	34.2	12.7	20.4	24.6	1853100000	254430000	237490000	379710000	109080000
Q96JP5-2;Q96JP5;H3BTR0	Q96JP5-2;Q96JP5;H3BTR0	14;14;8	14;14;8	14;14;8	E3 ubiquitin-protein ligase ZFP91	ZFP91;ZFP91-CNTF	>sp|Q96JP5-2|ZFP91_HUMAN Isoform 2 of E3 ubiquitin-protein ligase ZFP91 OS=Homo sapiens GN=ZFP91;>sp|Q96JP5|ZFP91_HUMAN E3 ubiquitin-protein ligase ZFP91 OS=Homo sapiens GN=ZFP91 PE=1 SV=1;>tr|H3BTR0|H3BTR0_HUMAN Protein ZFP91-CNTF (Fragment) OS=Homo sapie	3	14	14	14	10	8	11	12	11	8	9	10	8	11	12	11	8	10	8	11	12	11	8	35.7	35.7	35.7	59.57	529	529;570;354	0	323.31	26.3	21.4	31.4	30.1	31.9	24.6	3028800000	214580000	193290000	622780000	308280000
I3L3K7;Q12968-6;Q12968-4;Q12968-3;Q12968-2;Q12968;H3BR83;H3BRS1;Q12968-5;F8VPH9;H3BRM3	I3L3K7;Q12968-6;Q12968-4;Q12968-3;Q12968-2;Q12968;H3BR83;H3BRS1;Q12968-5	16;16;16;16;16;16;15;15;15;1;1	14;14;14;14;14;14;13;13;13;1;1	13;13;13;13;13;13;12;12;12;1;1	Nuclear factor of activated T-cells, cytoplasmic 3	NFATC3	>tr|I3L3K7|I3L3K7_HUMAN Nuclear factor of-activated T-cells, cytoplasmic 3 OS=Homo sapiens GN=NFATC3 PE=2 SV=1;>sp|Q12968-6|NFAC3_HUMAN Isoform 6 of Nuclear factor of activated T-cells, cytoplasmic 3 OS=Homo sapiens GN=NFATC3;>sp|Q12968-4|NFAC3_HUMAN Isofo	11	16	14	13	10	10	8	7	7	8	13	10	8	8	6	7	8	9	8	7	5	6	8	26	25.1	22.4	112.78	1047	1047;739;1045;1065;1068;1075;1053;1060;708;38;41	0	49.008	19.3	15.4	16.9	15.2	16.1	17	2248100000	343410000	190010000	362950000	219410000
Q13435;E9PPJ0;H0YCG1;E9PJ04;H0YEX5;E9PJT3;E9PIL8	Q13435;E9PPJ0	42;39;16;14;11;10;3	42;39;16;14;11;10;3	42;39;16;14;11;10;3	Splicing factor 3B subunit 2	SF3B2	>sp|Q13435|SF3B2_HUMAN Splicing factor 3B subunit 2 OS=Homo sapiens GN=SF3B2 PE=1 SV=2;>tr|E9PPJ0|E9PPJ0_HUMAN Splicing factor 3B subunit 2 OS=Homo sapiens GN=SF3B2 PE=2 SV=1	7	42	42	42	9	10	27	20	36	34	29	9	10	27	20	36	34	9	10	27	20	36	34	59.7	59.7	59.7	100.23	895	895;878;387;354;315;273;81	0	235.01	18.5	16.4	44.4	31.8	58.8	56.9	10192000000	158860000	193060000	1382600000	564580000
P49750;P49750-4;P49750-3;H0YIQ2;F8VU51;H0YI23	P49750;P49750-4;P49750-3;H0YIQ2;F8VU51	42;42;40;33;23;10	42;42;40;33;23;10	42;42;40;33;23;10	YLP motif-containing protein 1	YLPM1	>sp|P49750|YLPM1_HUMAN YLP motif-containing protein 1 OS=Homo sapiens GN=YLPM1 PE=1 SV=3;>sp|P49750-4|YLPM1_HUMAN Isoform 4 of YLP motif-containing protein 1 OS=Homo sapiens GN=YLPM1;>sp|P49750-3|YLPM1_HUMAN Isoform 3 of YLP motif-containing protein 1 OS=H	6	42	42	42	9	6	25	17	36	32	23	9	6	25	17	36	32	9	6	25	17	36	32	26.7	26.7	26.7	219.98	1951	1951;2146;1862;1595;1440;466	0	188.1	6.3	4.6	18.1	11.4	23.5	23	5766100000	81545000	61772000	783470000	279070000
P51610-2;P51610;A6NEM2;P51610-4;P51610-3;H7C1C4	P51610-2;P51610;A6NEM2;P51610-4	33;33;32;32;12;7	33;33;32;32;12;7	33;33;32;32;12;7	Host cell factor 1;HCF N-terminal chain 1;HCF N-terminal chain 2;HCF N-terminal chain 3;HCF N-terminal chain 4;HCF N-terminal chain 5;HCF N-terminal chain 6;HCF C-terminal chain 1;HCF C-terminal chain 2;HCF C-terminal chain 3;HCF C-terminal chain 4;HCF C-terminal chain 5;HCF C-terminal chain 6	HCFC1	>sp|P51610-2|HCFC1_HUMAN Isoform 2 of Host cell factor 1 OS=Homo sapiens GN=HCFC1;>sp|P51610|HCFC1_HUMAN Host cell factor 1 OS=Homo sapiens GN=HCFC1 PE=1 SV=2;>tr|A6NEM2|A6NEM2_HUMAN HCF N-terminal chain 5 OS=Homo sapiens GN=HCFC1 PE=2 SV=2;>sp|P51610-4|HC	6	33	33	33	9	10	24	13	28	26	27	9	10	24	13	28	26	9	10	24	13	28	26	24.2	24.2	24.2	201.85	1966	1966;2035;2080;2079;428;611	0	323.31	5.9	6.4	16.8	8.2	21	17.4	10538000000	294710000	252000000	1480500000	580390000
Q9UBU9;E9PIN3;Q9UBU9-2;E9PLA7;E9PMV7;E9PQA4;H0YDU0	Q9UBU9;E9PIN3;Q9UBU9-2	26;22;20;5;3;3;2	26;22;20;5;3;3;2	26;22;20;5;3;3;2	Nuclear RNA export factor 1	NXF1	>sp|Q9UBU9|NXF1_HUMAN Nuclear RNA export factor 1 OS=Homo sapiens GN=NXF1 PE=1 SV=1;>tr|E9PIN3|E9PIN3_HUMAN Nuclear RNA export factor 1 (Fragment) OS=Homo sapiens GN=NXF1 PE=2 SV=1;>sp|Q9UBU9-2|NXF1_HUMAN Isoform 2 of Nuclear RNA export factor 1 OS=Homo sa	7	26	26	26	9	10	22	16	21	24	21	9	10	22	16	21	24	9	10	22	16	21	24	48.6	48.6	48.6	70.182	619	619;603;356;115;63;76;124	0	196.01	20.5	17.3	37.3	31.3	36.8	48.6	4147300000	103310000	70076000	646780000	277080000
Q92620;B4DVG8;H3BMS7;J3KSA8;H3BQT9;J3KTG2;H3BV01;J3KRT1	Q92620	29;12;7;5;3;2;1;1	29;12;7;5;3;2;1;1	29;12;7;5;3;2;1;1	Pre-mRNA-splicing factor ATP-dependent RNA helicase PRP16	DHX38	>sp|Q92620|PRP16_HUMAN Pre-mRNA-splicing factor ATP-dependent RNA helicase PRP16 OS=Homo sapiens GN=DHX38 PE=1 SV=2	8	29	29	29	9	6	19	11	18	22	24	9	6	19	11	18	22	9	6	19	11	18	22	25.5	25.5	25.5	140.5	1227	1227;539;191;187;138;128;123;142	0	141.42	10.5	5.9	19.6	13	17.7	22	3087700000	121060000	62537000	492170000	172210000
Q9BVJ6;Q9BVJ6-3;F8WD00;Q9BVJ6-2;Q5TAP6	Q9BVJ6;Q9BVJ6-3;F8WD00;Q9BVJ6-2	25;23;22;19;5	25;23;22;19;5	25;23;22;19;5	U3 small nucleolar RNA-associated protein 14 homolog A	UTP14A	>sp|Q9BVJ6|UT14A_HUMAN U3 small nucleolar RNA-associated protein 14 homolog A OS=Homo sapiens GN=UTP14A PE=1 SV=1;>sp|Q9BVJ6-3|UT14A_HUMAN Isoform 3 of U3 small nucleolar RNA-associated protein 14 homolog A OS=Homo sapiens GN=UTP14A;>tr|F8WD00|F8WD00_HUMAN	5	25	25	25	9	9	17	13	23	21	15	9	9	17	13	23	21	9	9	17	13	23	21	45.3	45.3	45.3	87.977	771	771;719;717;603;766	0	145.99	18	14.5	32.9	23.6	42.3	40.9	4404600000	155550000	132110000	651200000	340630000
P51991-2	P51991-2	20	20	2	Heterogeneous nuclear ribonucleoprotein A3	HNRNPA3	>sp|P51991-2|ROA3_HUMAN Isoform 2 of Heterogeneous nuclear ribonucleoprotein A3 OS=Homo sapiens GN=HNRNPA3	1	20	20	2	9	11	19	14	18	20	16	9	11	19	14	18	20	2	2	2	2	2	2	50.6	50.6	3.9	37.029	356	356	0	323.31	37.9	42.7	50.6	50	50	50.6	9665800000	339610000	330490000	1232700000	651800000
Q12769;G3V198;E9PR16;Q12769-3;E9PSI3;Q12769-2;E9PQY5	Q12769;G3V198;E9PR16	26;21;18;6;5;3;2	26;21;18;6;5;3;2	26;21;18;6;5;3;2	Nuclear pore complex protein Nup160	NUP160	>sp|Q12769|NU160_HUMAN Nuclear pore complex protein Nup160 OS=Homo sapiens GN=NUP160 PE=1 SV=3;>tr|G3V198|G3V198_HUMAN Nuclear pore complex protein Nup160 OS=Homo sapiens GN=NUP160 PE=4 SV=1;>tr|E9PR16|E9PR16_HUMAN Nuclear pore complex protein Nup160 OS=Ho	7	26	26	26	9	11	15	10	22	20	15	9	11	15	10	22	20	9	11	15	10	22	20	22.6	22.6	22.6	162.12	1436	1436;1235;1037;485;259;224;98	0	147.62	6.9	8.6	13.4	7.4	19.1	16	1940600000	83017000	82407000	321450000	123960000
Q9UBB9;Q9UBB9-2;F6SQZ1;F6XM96;H0Y4U8;F6UKU9;F6UQ07	Q9UBB9	27;8;4;4;4;2;1	27;8;4;4;4;2;1	27;8;4;4;4;2;1	Tuftelin-interacting protein 11	TFIP11	>sp|Q9UBB9|TFP11_HUMAN Tuftelin-interacting protein 11 OS=Homo sapiens GN=TFIP11 PE=1 SV=1	7	27	27	27	9	6	14	10	22	20	17	9	6	14	10	22	20	9	6	14	10	22	20	35.1	35.1	35.1	96.819	837	837;196;88;121;191;86;42	0	196.36	13.1	9.1	20.7	15.5	29.9	24.3	2832600000	144410000	59807000	399450000	158880000
P85037;P85037-2	P85037;P85037-2	23;15	23;15	21;13	Forkhead box protein K1	FOXK1	>sp|P85037|FOXK1_HUMAN Forkhead box protein K1 OS=Homo sapiens GN=FOXK1 PE=1 SV=1;>sp|P85037-2|FOXK1_HUMAN Isoform 2 of Forkhead box protein K1 OS=Homo sapiens GN=FOXK1	2	23	23	21	9	9	14	12	14	19	23	9	9	14	12	14	19	7	7	12	10	12	17	42	42	38.9	75.456	733	733;570	0	146.21	16	14.9	26.1	19.9	26.1	30.7	3192400000	143320000	110940000	481640000	272150000
Q1ED39;H3BNU8;H3BPL4;H3BMC9	Q1ED39	21;7;4;2	21;7;4;2	21;7;4;2	Lysine-rich nucleolar protein 1	KNOP1	>sp|Q1ED39|KNOP1_HUMAN Lysine-rich nucleolar protein 1 OS=Homo sapiens GN=KNOP1 PE=1 SV=1	4	21	21	21	9	7	14	11	19	19	16	9	7	14	11	19	19	9	7	14	11	19	19	51.5	51.5	51.5	51.588	458	458;137;199;79	0	301.81	24.2	23.1	41	33.8	45.4	48.3	5109100000	222330000	130460000	701930000	372220000
Q9NZB2;Q9NZB2-6;Q9NZB2-4;Q9NZB2-2;Q9NZB2-5;H7C0T0;Q5T035	Q9NZB2;Q9NZB2-6;Q9NZB2-4	22;22;20;8;8;5;1	22;22;20;8;8;5;1	22;22;20;8;8;5;1	Constitutive coactivator of PPAR-gamma-like protein 1	FAM120A	>sp|Q9NZB2|F120A_HUMAN Constitutive coactivator of PPAR-gamma-like protein 1 OS=Homo sapiens GN=FAM120A PE=1 SV=2;>sp|Q9NZB2-6|F120A_HUMAN Isoform F of Constitutive coactivator of PPAR-gamma-like protein 1 OS=Homo sapiens GN=FAM120A;>sp|Q9NZB2-4|F120A_HUMA	7	22	22	22	9	14	18	15	19	18	19	9	14	18	15	19	18	9	14	18	15	19	18	29.2	29.2	29.2	121.89	1118	1118;1146;1072;628;651;494;196	0	209.45	12.3	20.4	25.8	21.5	25.8	25.8	3474000000	152930000	192490000	651170000	296330000
Q9C0C2;Q9C0C2-2;E9PKK0;E9PKE7	Q9C0C2;Q9C0C2-2	23;17;2;1	23;17;2;1	23;17;2;1	182 kDa tankyrase-1-binding protein	TNKS1BP1	>sp|Q9C0C2|TB182_HUMAN 182 kDa tankyrase-1-binding protein OS=Homo sapiens GN=TNKS1BP1 PE=1 SV=4;>sp|Q9C0C2-2|TB182_HUMAN Isoform 2 of 182 kDa tankyrase-1-binding protein OS=Homo sapiens GN=TNKS1BP1	4	23	23	23	9	7	13	11	13	18	19	9	7	13	11	13	18	9	7	13	11	13	18	20.9	20.9	20.9	181.79	1729	1729;778;243;143	0	101.28	8.3	6.7	11.4	9.6	12.4	16.4	2444300000	135750000	88969000	395680000	186490000
P55081	P55081	20	20	20	Microfibrillar-associated protein 1	MFAP1	>sp|P55081|MFAP1_HUMAN Microfibrillar-associated protein 1 OS=Homo sapiens GN=MFAP1 PE=1 SV=2	1	20	20	20	9	7	16	11	18	17	14	9	7	16	11	18	17	9	7	16	11	18	17	47.6	47.6	47.6	51.958	439	439	0	188.7	31.4	25.7	39	36.7	42.8	42.1	4966400000	240430000	198590000	828930000	374930000
A8MXP9;P43243;D6REM6;D6R991;H0Y8T4;B3KM87;P43243-2;D6RCM3;D6REK4;D6R8Z5;D6RB45;D6R9F3;D6RBS2;D6RBK5;D6RE02;D6RIA2;D6RAM9;D6RAY2	A8MXP9;P43243;D6REM6;D6R991	22;22;20;18;7;6;6;4;4;4;3;3;3;2;2;2;1;1	22;22;20;18;7;6;6;4;4;4;3;3;3;2;2;2;1;1	20;20;18;16;5;4;4;4;4;4;3;3;3;1;0;0;0;0	Matrin-3	MATR3	>tr|A8MXP9|A8MXP9_HUMAN Matrin-3 OS=Homo sapiens GN=MATR3 PE=4 SV=1;>sp|P43243|MATR3_HUMAN Matrin-3 OS=Homo sapiens GN=MATR3 PE=1 SV=2;>tr|D6REM6|D6REM6_HUMAN Matrin-3 OS=Homo sapiens GN=MATR3 PE=2 SV=1;>tr|D6R991|D6R991_HUMAN Matrin-3 (Fragment) OS=Homo s	18	22	22	20	9	6	16	10	17	17	14	9	6	16	10	17	17	9	6	14	9	15	15	38.4	38.4	35.1	99.966	895	895;847;794;433;334;509;559;99;100;107;47;78;87;121;125;172;81;86	0	96.861	18.7	10.7	32	15.9	33.7	35.8	3905900000	129350000	68275000	508580000	184570000
Q13177;H7C1X3;O75914-2;O75914;O75914-3;B1AKS5;H0YCG5;E9PM17;B3KNX7;Q13153;Q13153-2	Q13177	17;6;5;5;5;2;2;2;2;2;2	17;6;5;5;5;2;2;2;2;2;2	12;4;0;0;0;0;0;0;0;0;0	Serine/threonine-protein kinase PAK 2;PAK-2p27;PAK-2p34	PAK2	>sp|Q13177|PAK2_HUMAN Serine/threonine-protein kinase PAK 2 OS=Homo sapiens GN=PAK2 PE=1 SV=3	11	17	17	12	9	11	11	8	11	17	15	9	11	11	8	11	17	6	8	7	5	8	12	49.8	49.8	37	58.042	524	524;221;544;559;580;181;244;455;522;545;553	0	146.62	28.6	31.7	33.2	25.6	33.8	49.8	2806900000	157010000	183690000	429100000	182820000
Q03701;C9J9W7	Q03701	21;3	21;3	21;3	CCAAT/enhancer-binding protein zeta	CEBPZ	>sp|Q03701|CEBPZ_HUMAN CCAAT/enhancer-binding protein zeta OS=Homo sapiens GN=CEBPZ PE=1 SV=3	2	21	21	21	9	10	13	10	19	16	14	9	10	13	10	19	16	9	10	13	10	19	16	25.4	25.4	25.4	120.97	1054	1054;146	0	99.821	13.5	12.2	18	11.1	23.7	22.4	3239900000	162380000	142270000	431260000	193450000
Q86W92-4;Q86W92;Q86W92-3	Q86W92-4;Q86W92;Q86W92-3	23;23;20	23;23;20	0;0;0	Liprin-beta-1	PPFIBP1	>sp|Q86W92-4|LIPB1_HUMAN Isoform 4 of Liprin-beta-1 OS=Homo sapiens GN=PPFIBP1;>sp|Q86W92|LIPB1_HUMAN Liprin-beta-1 OS=Homo sapiens GN=PPFIBP1 PE=1 SV=2;>sp|Q86W92-3|LIPB1_HUMAN Isoform 3 of Liprin-beta-1 OS=Homo sapiens GN=PPFIBP1	3	23	23	0	9	6	13	9	13	15	17	9	6	13	9	13	15	0	0	0	0	0	0	32.3	32.3	0	110.3	980	980;1011;858	0	116.4	12.2	8.8	19.4	11.4	18.4	22	2373600000	118040000	90038000	347960000	139500000
Q96I25;Q5W012;Q5W011;Q5W010;H0Y6J6	Q96I25;Q5W012	17;9;8;8;5	17;9;8;8;5	17;9;8;8;5	Splicing factor 45	RBM17	>sp|Q96I25|SPF45_HUMAN Splicing factor 45 OS=Homo sapiens GN=RBM17 PE=1 SV=1;>tr|Q5W012|Q5W012_HUMAN Splicing factor 45 (Fragment) OS=Homo sapiens GN=RBM17 PE=2 SV=1	5	17	17	17	9	9	15	8	16	15	11	9	9	15	8	16	15	9	9	15	8	16	15	47.9	47.9	47.9	44.961	401	401;243;212;221;225	0	170.32	19.7	18	44.6	18	44.6	44.6	4647800000	133190000	94955000	819970000	183820000
Q9UBD5;Q9UBD5-2;Q9UBD5-3;B4DZ51	Q9UBD5;Q9UBD5-2;Q9UBD5-3;B4DZ51	19;19;15;11	19;19;15;11	19;19;15;11	Origin recognition complex subunit 3	ORC3	>sp|Q9UBD5|ORC3_HUMAN Origin recognition complex subunit 3 OS=Homo sapiens GN=ORC3 PE=1 SV=1;>sp|Q9UBD5-2|ORC3_HUMAN Isoform 2 of Origin recognition complex subunit 3 OS=Homo sapiens GN=ORC3;>sp|Q9UBD5-3|ORC3_HUMAN Isoform 3 of Origin recognition complex s	4	19	19	19	9	6	10	7	10	15	14	9	6	10	7	10	15	9	6	10	7	10	15	28.4	28.4	28.4	82.253	711	711;712;568;444	0	65.223	14.8	10.5	17	12	16.9	23.1	2543200000	192390000	122550000	326970000	170420000
O00566;C9JX83	O00566;C9JX83	18;15	18;15	18;15	U3 small nucleolar ribonucleoprotein protein MPP10	MPHOSPH10	>sp|O00566|MPP10_HUMAN U3 small nucleolar ribonucleoprotein protein MPP10 OS=Homo sapiens GN=MPHOSPH10 PE=1 SV=2;>tr|C9JX83|C9JX83_HUMAN U3 small nucleolar ribonucleoprotein protein MPP10 OS=Homo sapiens GN=MPHOSPH10 PE=2 SV=1	2	18	18	18	9	3	14	7	17	15	14	9	3	14	7	17	15	9	3	14	7	17	15	31.9	31.9	31.9	78.863	681	681;541	0	175.87	21.9	7.8	28.9	16.9	29.2	29.2	2883300000	173780000	86703000	467910000	165690000
Q8TAQ2	Q8TAQ2	36	24	1	SWI/SNF complex subunit SMARCC2	SMARCC2	>sp|Q8TAQ2|SMRC2_HUMAN SWI/SNF complex subunit SMARCC2 OS=Homo sapiens GN=SMARCC2 PE=1 SV=1	1	36	24	1	17	17	28	25	26	26	29	9	9	18	16	15	14	0	0	1	0	1	0	33.2	27.4	1.6	132.88	1214	1214	0	179.89	14.8	13.7	23.4	24.1	26.2	24.7	4996600000	270130000	202860000	731450000	417370000
A8MWU4;Q9UMZ2-4;Q9UMZ2-3;Q9UMZ2-5;Q9UMZ2;Q9UMZ2-6;K7ERE7;K7EP22	A8MWU4;Q9UMZ2-4;Q9UMZ2-3;Q9UMZ2-5;Q9UMZ2;Q9UMZ2-6	19;18;18;18;18;17;3;1	19;18;18;18;18;17;3;1	19;18;18;18;18;17;3;1	Synergin gamma	SYNRG	>tr|A8MWU4|A8MWU4_HUMAN Synergin gamma OS=Homo sapiens GN=SYNRG PE=2 SV=2;>sp|Q9UMZ2-4|SYNRG_HUMAN Isoform 3 of Synergin gamma OS=Homo sapiens GN=SYNRG;>sp|Q9UMZ2-3|SYNRG_HUMAN Isoform 2 of Synergin gamma OS=Homo sapiens GN=SYNRG;>sp|Q9UMZ2-5|SYNRG_HUMAN I	8	19	19	19	9	9	11	8	12	14	16	9	9	11	8	12	14	9	9	11	8	12	14	25.2	25.2	25.2	135.45	1259	1259;1224;1236;1302;1314;1108;236;107	0	73.908	12.3	12	14.5	10.5	16.8	17.8	2853500000	235430000	180950000	496600000	174950000
E7EW20;Q9UM54-6;Q9UM54-5;Q9UM54-2;Q9UM54-4;Q9UM54-1;Q9UM54	E7EW20;Q9UM54-6;Q9UM54-5;Q9UM54-2;Q9UM54-4;Q9UM54-1;Q9UM54	18;18;17;17;17;17;17	18;18;17;17;17;17;17	17;17;16;16;16;16;16	Unconventional myosin-VI	MYO6	>tr|E7EW20|E7EW20_HUMAN Unconventional myosin-VI OS=Homo sapiens GN=MYO6 PE=2 SV=1;>sp|Q9UM54-6|MYO6_HUMAN Isoform 6 of Unconventional myosin-VI OS=Homo sapiens GN=MYO6;>sp|Q9UM54-5|MYO6_HUMAN Isoform 5 of Unconventional myosin-VI OS=Homo sapiens GN=MYO6;>	7	18	18	17	9	7	12	7	11	14	14	9	7	12	7	11	14	8	6	11	6	10	13	21.9	21.9	20.6	148.83	1286	1286;1285;1253;1262;1285;1285;1294	0	215.7	10.4	8.6	13.1	8.9	13.9	17.3	2146000000	161530000	125700000	389680000	174730000
Q9NUL3;E7EVJ4;E9PH62;Q9NUL3-6;Q9NUL3-2;E5RJN7;F8VPI7;E7EPX0;Q9NUL3-8;Q9NUL3-3;Q9NUL3-7;G5EA18;E7EVI1;E5RJ67;H0YBY0	Q9NUL3;E7EVJ4;E9PH62;Q9NUL3-6;Q9NUL3-2;E5RJN7;F8VPI7;E7EPX0;Q9NUL3-8;Q9NUL3-3;Q9NUL3-7;G5EA18;E7EVI1	14;13;12;12;12;11;11;11;11;11;11;10;7;6;4	14;13;12;12;12;11;11;11;11;11;11;10;7;6;4	3;2;1;1;1;0;0;0;0;0;0;0;0;0;0	Double-stranded RNA-binding protein Staufen homolog 2	STAU2	>sp|Q9NUL3|STAU2_HUMAN Double-stranded RNA-binding protein Staufen homolog 2 OS=Homo sapiens GN=STAU2 PE=1 SV=1;>tr|E7EVJ4|E7EVJ4_HUMAN Double-stranded RNA-binding protein Staufen homolog 2 OS=Homo sapiens GN=STAU2 PE=2 SV=1;>tr|E9PH62|E9PH62_HUMAN Double-	15	14	14	3	9	7	8	4	11	13	10	9	7	8	4	11	13	1	0	1	0	0	2	33.5	33.5	5.3	62.64	570	570;511;538;398;538;320;479;491;473;479;504;291;390;135;162	0	62.682	23.5	18.1	22.3	10.9	28.2	33.3	1914900000	136210000	104040000	276620000	104950000
P11021	P11021	17	16	16	78 kDa glucose-regulated protein	HSPA5	>sp|P11021|GRP78_HUMAN 78 kDa glucose-regulated protein OS=Homo sapiens GN=HSPA5 PE=1 SV=2	1	17	16	16	10	12	13	10	10	13	14	9	11	12	9	9	12	9	11	12	9	9	12	35	35	35	72.332	654	654	0	90.079	20.6	25.1	24.2	20.3	20.3	25.1	2319800000	197340000	203700000	356030000	200180000
Q9ULV4;A7MAP0;A7MAP1;B4E3S0;F8W1H8;F8VUX3;F8VSA4;F8VRE9;H0YHL7;F8VTT6;F8VVB7;F8VV53;J3QLV6;J3KSS5;Q6QEF8-4;Q6QEF8-3;Q6QEF8-2;Q6QEF8-5;Q6QEF8	Q9ULV4;A7MAP0;A7MAP1;B4E3S0	16;16;16;12;6;6;6;6;6;6;6;2;1;1;1;1;1;1;1	16;16;16;12;6;6;6;6;6;6;6;2;1;1;1;1;1;1;1	16;16;16;12;6;6;6;6;6;6;6;2;1;1;1;1;1;1;1	Coronin-1C;Coronin	CORO1C	>sp|Q9ULV4|COR1C_HUMAN Coronin-1C OS=Homo sapiens GN=CORO1C PE=1 SV=1;>tr|A7MAP0|A7MAP0_HUMAN Coronin OS=Homo sapiens GN=CORO1C PE=2 SV=1;>tr|A7MAP1|A7MAP1_HUMAN Coronin OS=Homo sapiens GN=CORO1C PE=2 SV=1;>tr|B4E3S0|B4E3S0_HUMAN Coronin OS=Homo sapiens GN	19	16	16	16	9	10	12	9	11	12	13	9	10	12	9	11	12	9	10	12	9	11	12	32.7	32.7	32.7	53.248	474	474;480;527;369;151;159;162;163;165;169;181;125;432;471;237;285;286;472;472	0	87.867	22.8	24.5	25.3	22.6	28.7	27	2575200000	204720000	162740000	472410000	238120000
E7EX17;P23588;F8VX11;B4DS13;F8W0K0;F8VSC7;F8VP89;F8VYE9;F8VRU1	E7EX17;P23588;F8VX11;B4DS13;F8W0K0;F8VSC7;F8VP89	13;13;10;9;7;7;7;6;5	13;13;10;9;7;7;7;6;5	13;13;10;9;7;7;7;6;5	Eukaryotic translation initiation factor 4B	EIF4B	>tr|E7EX17|E7EX17_HUMAN Eukaryotic translation initiation factor 4B OS=Homo sapiens GN=EIF4B PE=2 SV=1;>sp|P23588|IF4B_HUMAN Eukaryotic translation initiation factor 4B OS=Homo sapiens GN=EIF4B PE=1 SV=2;>tr|F8VX11|F8VX11_HUMAN Eukaryotic translation initi	9	13	13	13	9	8	11	9	11	12	11	9	8	11	9	11	12	9	8	11	9	11	12	27.6	27.6	27.6	69.697	616	616;611;360;572;170;227;275;185;175	0	103.58	13.3	13.3	20.5	13.3	22.7	27.6	2090400000	153130000	134100000	368350000	160810000
P50479;P50479-2;C9J542	P50479;P50479-2	14;12;4	14;12;4	14;12;4	PDZ and LIM domain protein 4	PDLIM4	>sp|P50479|PDLI4_HUMAN PDZ and LIM domain protein 4 OS=Homo sapiens GN=PDLIM4 PE=1 SV=2;>sp|P50479-2|PDLI4_HUMAN Isoform 2 of PDZ and LIM domain protein 4 OS=Homo sapiens GN=PDLIM4	3	14	14	14	9	9	12	10	14	11	11	9	9	12	10	14	11	9	9	12	10	14	11	41.2	41.2	41.2	35.398	330	330;246;121	0	130.81	35.2	35.2	41.2	36.7	41.2	37.6	3568000000	241040000	173720000	626770000	315760000
K7EK07;Q71DI3;P84243;P68431;K7EMV3;B4DEB1;K7ES00;Q16695;Q6NXT2;K7EP01	K7EK07;Q71DI3;P84243;P68431;K7EMV3;B4DEB1;K7ES00;Q16695;Q6NXT2;K7EP01	12;12;12;12;10;10;10;10;8;6	12;12;12;12;10;10;10;10;8;6	12;12;12;12;10;10;10;10;8;6	Histone H3;Histone H3.2;Histone H3.3;Histone H3.1;Histone H3.1t;Histone H3.3C	H3F3B;HIST2H3A;H3F3A;HIST1H3A;HIST3H3;H3F3C	>tr|K7EK07|K7EK07_HUMAN Histone H3 (Fragment) OS=Homo sapiens GN=H3F3B PE=3 SV=1;>sp|Q71DI3|H32_HUMAN Histone H3.2 OS=Homo sapiens GN=HIST2H3A PE=1 SV=3;>sp|P84243|H33_HUMAN Histone H3.3 OS=Homo sapiens GN=H3F3A PE=1 SV=2;>sp|P68431|H31_HUMAN Histone H3.1	10	12	12	12	9	12	10	10	8	10	9	9	12	10	10	8	10	9	12	10	10	8	10	42.4	42.4	42.4	14.914	132	132;136;136;136;92;123;151;136;135;113	0	317.46	37.9	42.4	37.9	37.9	37.1	41.7	9439200000	1042300000	979240000	1860800000	1069500000
Q2NL82;I3L4E8;I3L4T0;I3L1Q5	Q2NL82	13;1;1;1	13;1;1;1	13;1;1;1	Pre-rRNA-processing protein TSR1 homolog	TSR1	>sp|Q2NL82|TSR1_HUMAN Pre-rRNA-processing protein TSR1 homolog OS=Homo sapiens GN=TSR1 PE=1 SV=1	4	13	13	13	9	7	8	6	7	10	9	9	7	8	6	7	10	9	7	8	6	7	10	21.8	21.8	21.8	91.809	804	804;53;70;210	0	30.292	13.6	11.7	11.8	9	10.8	17.3	1034500000	116000000	85313000	188370000	67241000
O60271-4;O60271;O60271-5;O60271-3;O60271-2;O60271-9;E9PFH7;Q9UPT6;H0YBE9;Q9UPT6-2	O60271-4;O60271;O60271-5;O60271-3;O60271-2;O60271-9	12;12;11;11;11;8;2;2;1;1	12;12;11;11;11;8;2;2;1;1	12;12;11;11;11;8;2;2;1;1	C-Jun-amino-terminal kinase-interacting protein 4	SPAG9	>sp|O60271-4|JIP4_HUMAN Isoform 4 of C-Jun-amino-terminal kinase-interacting protein 4 OS=Homo sapiens GN=SPAG9;>sp|O60271|JIP4_HUMAN C-Jun-amino-terminal kinase-interacting protein 4 OS=Homo sapiens GN=SPAG9 PE=1 SV=4;>sp|O60271-5|JIP4_HUMAN Isoform 5 of	10	12	12	12	9	8	10	5	8	10	8	9	8	10	5	8	10	9	8	10	5	8	10	13.1	13.1	13.1	144.68	1307	1307;1321;931;945;1311;1177;1330;1336;174;250	0	38.35	8.1	7.3	10.3	5.1	8	11.2	1045200000	102360000	76596000	186020000	54265000
Q5VTE0;P68104;A6PW80;Q5JR01	Q5VTE0;P68104	13;13;4;4	13;13;4;4	6;6;2;2	Putative elongation factor 1-alpha-like 3;Elongation factor 1-alpha 1	EEF1A1P5;EEF1A1	>sp|Q5VTE0|EF1A3_HUMAN Putative elongation factor 1-alpha-like 3 OS=Homo sapiens GN=EEF1A1P5 PE=5 SV=1;>sp|P68104|EF1A1_HUMAN Elongation factor 1-alpha 1 OS=Homo sapiens GN=EEF1A1 PE=1 SV=1	4	13	13	6	9	8	8	7	7	8	11	9	8	8	7	7	8	4	4	3	2	3	3	33.3	33.3	18.8	50.184	462	462;462;107;145	0	146.41	24.9	21.9	26.4	23.4	25.8	26.4	5981500000	775040000	655830000	883180000	511470000
P49411;H3BNU3	P49411	11;1	11;1	11;1	Elongation factor Tu, mitochondrial	TUFM	>sp|P49411|EFTU_HUMAN Elongation factor Tu, mitochondrial OS=Homo sapiens GN=TUFM PE=1 SV=2	2	11	11	11	9	9	8	6	5	8	6	9	9	8	6	5	8	9	9	8	6	5	8	36.7	36.7	36.7	49.541	452	452;101	0	42.662	27.4	26.1	29.6	18.6	17	29.6	1064800000	158750000	136170000	222370000	86076000
G5EA52;P30101	G5EA52;P30101	13;12	13;12	12;11	Protein disulfide-isomerase A3	PDIA3	>tr|G5EA52|G5EA52_HUMAN Protein disulfide isomerase family A, member 3, isoform CRA_b OS=Homo sapiens GN=PDIA3 PE=3 SV=1;>sp|P30101|PDIA3_HUMAN Protein disulfide-isomerase A3 OS=Homo sapiens GN=PDIA3 PE=1 SV=4	2	13	13	12	9	8	10	6	4	5	9	9	8	10	6	4	5	8	8	9	5	4	5	37.1	37.1	34.8	54.963	485	485;505	0	26.211	20	17.7	23.9	15.7	11.5	13.2	717250000	120190000	93656000	179740000	70901000
P10412;P16402;Q02539;P22492	P10412;P16402	11;8;4;2	11;8;4;2	4;1;0;0	Histone H1.4;Histone H1.3	HIST1H1E;HIST1H1D	>sp|P10412|H14_HUMAN Histone H1.4 OS=Homo sapiens GN=HIST1H1E PE=1 SV=2;>sp|P16402|H13_HUMAN Histone H1.3 OS=Homo sapiens GN=HIST1H1D PE=1 SV=2	4	11	11	4	9	7	4	5	5	5	6	9	7	4	5	5	5	3	3	1	1	2	1	37	37	16	21.865	219	219;221;215;207	0	44.918	33.8	27.9	21	27.9	23.7	27.9	696010000	110180000	77483000	132480000	67948000
P63151;P63151-2;E5RIY1;E5RFR9;E5RHQ2;E5RJV2;Q00005-6;Q00005;Q00005-2;Q00005-3;Q00005-4;Q00005-5;Q00005-7	P63151;P63151-2	10;9;3;3;1;1;1;1;1;1;1;1;1	10;9;3;3;1;1;1;1;1;1;1;1;1	7;6;2;2;1;1;0;0;0;0;0;0;0	Serine/threonine-protein phosphatase 2A 55 kDa regulatory subunit B alpha isoform	PPP2R2A	>sp|P63151|2ABA_HUMAN Serine/threonine-protein phosphatase 2A 55 kDa regulatory subunit B alpha isoform OS=Homo sapiens GN=PPP2R2A PE=1 SV=1;>sp|P63151-2|2ABA_HUMAN Isoform 2 of Serine/threonine-protein phosphatase 2A 55 kDa regulatory subunit B alpha isof	13	10	10	7	9	9	7	4	1	3	8	9	9	7	4	1	3	6	6	5	3	1	2	34.2	34.2	24.8	51.691	447	447;457;132;197;33;51;432;443;446;449;501;509;549	0	32.059	30.4	30.4	25.5	14.1	3.8	10.1	786550000	170710000	161030000	131050000	56005000
Q12789-3;Q12789;H3BU37;H3BRD0;I3L1Z3	Q12789-3;Q12789	41;41;6;4;3	41;41;6;4;3	38;38;6;4;3	General transcription factor 3C polypeptide 1	GTF3C1	>sp|Q12789-3|TF3C1_HUMAN Isoform 2 of General transcription factor 3C polypeptide 1 OS=Homo sapiens GN=GTF3C1;>sp|Q12789|TF3C1_HUMAN General transcription factor 3C polypeptide 1 OS=Homo sapiens GN=GTF3C1 PE=1 SV=4	5	41	41	38	8	9	24	17	30	29	31	8	9	24	17	30	29	7	8	22	15	28	26	27.1	27.1	25.4	236.28	2084	2084;2109;214;181;84	0	180.24	4.7	5.6	14.9	10.5	19.8	20.8	3138300000	137250000	235800000	495290000	162920000
Q14807;H3BRB3;Q14807-2;H3BTH5;H3BQB9;I3L306;E7EUJ5	Q14807;H3BRB3;Q14807-2	25;23;23;7;2;1;1	25;23;23;7;2;1;1	25;23;23;7;2;1;1	Kinesin-like protein KIF22	KIF22	>sp|Q14807|KIF22_HUMAN Kinesin-like protein KIF22 OS=Homo sapiens GN=KIF22 PE=1 SV=5;>tr|H3BRB3|H3BRB3_HUMAN Kinesin-like protein KIF22 OS=Homo sapiens GN=KIF22 PE=2 SV=1;>sp|Q14807-2|KIF22_HUMAN Isoform 2 of Kinesin-like protein KIF22 OS=Homo sapiens GN=K	7	25	25	25	8	8	20	13	22	23	24	8	8	20	13	22	23	8	8	20	13	22	23	54	54	54	73.261	665	665;611;597;185;89;72;72	0	233.89	17.4	17.9	45.3	28.6	49.8	49.9	3620800000	79406000	67283000	592150000	234520000
O43143	O43143	24	24	23	Putative pre-mRNA-splicing factor ATP-dependent RNA helicase DHX15	DHX15	>sp|O43143|DHX15_HUMAN Putative pre-mRNA-splicing factor ATP-dependent RNA helicase DHX15 OS=Homo sapiens GN=DHX15 PE=1 SV=2	1	24	24	23	8	11	16	14	17	21	16	8	11	16	14	17	21	7	10	15	13	16	20	35.2	35.2	34.1	90.932	795	795	0	166.92	12.5	16.7	23.4	24.2	26.9	31.4	2612300000	118360000	140090000	412470000	207810000
Q13206;E9PIF2	Q13206;E9PIF2	29;28	29;28	29;28	Probable ATP-dependent RNA helicase DDX10	DDX10	>sp|Q13206|DDX10_HUMAN Probable ATP-dependent RNA helicase DDX10 OS=Homo sapiens GN=DDX10 PE=1 SV=2;>tr|E9PIF2|E9PIF2_HUMAN Probable ATP-dependent RNA helicase DDX10 OS=Homo sapiens GN=DDX10 PE=2 SV=1	2	29	29	29	8	8	17	15	23	20	18	8	8	17	15	23	20	8	8	17	15	23	20	40.9	40.9	40.9	100.89	875	875;835	0	101.02	11.2	12.2	24.9	21.5	32.1	31.9	2854600000	75310000	99688000	445500000	167930000
P42167;G5E972;P42167-2;H0YJH7;A2T926	P42167;G5E972;P42167-2	23;20;18;10;10	23;20;18;10;10	13;10;8;7;0	Lamina-associated polypeptide 2, isoforms beta/gamma;Thymopoietin;Thymopentin	TMPO	>sp|P42167|LAP2B_HUMAN Lamina-associated polypeptide 2, isoforms beta/gamma OS=Homo sapiens GN=TMPO PE=1 SV=2;>tr|G5E972|G5E972_HUMAN Thymopentin OS=Homo sapiens GN=TMPO PE=4 SV=1;>sp|P42167-2|LAP2B_HUMAN Isoform Gamma of Lamina-associated polypeptide 2, i	5	23	23	13	8	10	14	12	18	18	14	8	10	14	12	18	18	4	5	7	6	9	10	57.7	57.7	30.2	50.67	454	454;414;345;237;248	0	132.47	15.6	22.5	36.8	24.9	51.1	45.6	4141100000	286390000	418120000	444770000	202370000
Q9H1A4;H0Y564;F8WAS1	Q9H1A4;H0Y564	24;18;1	24;18;1	24;18;1	Anaphase-promoting complex subunit 1	ANAPC1	>sp|Q9H1A4|APC1_HUMAN Anaphase-promoting complex subunit 1 OS=Homo sapiens GN=ANAPC1 PE=1 SV=1;>tr|H0Y564|H0Y564_HUMAN Anaphase-promoting complex subunit 1 (Fragment) OS=Homo sapiens GN=ANAPC1 PE=4 SV=1	3	24	24	24	8	5	15	9	18	18	17	8	5	15	9	18	18	8	5	15	9	18	18	19.1	19.1	19.1	216.5	1944	1944;1452;149	0	137.71	7.6	4.1	11.6	7.8	15.5	14.8	2063000000	82261000	43609000	324900000	108300000
P51531-2;P51531;F6VDE0;F6XE55;F6XG14;B1ALF6;F6UH26;B1ALG1	P51531-2;P51531	35;34;13;5;5;5;3;3	21;20;9;3;3;3;1;1	21;20;9;3;3;3;1;1	Probable global transcription activator SNF2L2	SMARCA2	>sp|P51531-2|SMCA2_HUMAN Isoform Short of Probable global transcription activator SNF2L2 OS=Homo sapiens GN=SMARCA2;>sp|P51531|SMCA2_HUMAN Probable global transcription activator SNF2L2 OS=Homo sapiens GN=SMARCA2 PE=1 SV=2	8	35	21	21	15	13	25	24	27	29	27	8	6	15	13	16	17	8	6	15	13	16	17	23.2	16.2	16.2	179.28	1572	1572;1590;559;153;271;278;177;236	0	140.55	11.1	10.1	18.3	16.5	19.6	21.5	2616200000	110810000	78774000	434030000	277090000
Q9H0D6;B4DZC3;Q9H0D6-2	Q9H0D6;B4DZC3;Q9H0D6-2	25;24;24	25;24;24	25;24;24	5-3 exoribonuclease 2	XRN2	>sp|Q9H0D6|XRN2_HUMAN 5-3 exoribonuclease 2 OS=Homo sapiens GN=XRN2 PE=1 SV=1;>tr|B4DZC3|B4DZC3_HUMAN 5-3 exoribonuclease 2 OS=Homo sapiens GN=XRN2 PE=2 SV=1;>sp|Q9H0D6-2|XRN2_HUMAN Isoform 2 of 5-3 exoribonuclease 2 OS=Homo sapiens GN=XRN2	3	25	25	25	8	5	12	8	19	17	17	8	5	12	8	19	17	8	5	12	8	19	17	34.6	34.6	34.6	108.58	950	950;896;874	0	108.67	12.4	9.5	19.4	13.5	27.2	26.8	2545300000	76616000	62880000	291390000	123810000
O75717;C9JW18;F8W7P7;C9JYB3	O75717;C9JW18;F8W7P7	26;23;14;4	26;23;14;4	26;23;14;4	WD repeat and HMG-box DNA-binding protein 1	WDHD1	>sp|O75717|WDHD1_HUMAN WD repeat and HMG-box DNA-binding protein 1 OS=Homo sapiens GN=WDHD1 PE=1 SV=1;>tr|C9JW18|C9JW18_HUMAN WD repeat and HMG-box DNA-binding protein 1 OS=Homo sapiens GN=WDHD1 PE=4 SV=2;>tr|F8W7P7|F8W7P7_HUMAN WD repeat and HMG-box DNA-b	4	26	26	26	8	4	14	7	19	17	19	8	4	14	7	19	17	8	4	14	7	19	17	38	38	38	125.97	1129	1129;1006;647;168	0	67.965	10.5	4.9	20.2	9.7	31.5	23.6	2642400000	112460000	41501000	356590000	119740000
Q9NR30;Q9NR30-2	Q9NR30;Q9NR30-2	20;19	20;19	19;18	Nucleolar RNA helicase 2	DDX21	>sp|Q9NR30|DDX21_HUMAN Nucleolar RNA helicase 2 OS=Homo sapiens GN=DDX21 PE=1 SV=5;>sp|Q9NR30-2|DDX21_HUMAN Isoform 2 of Nucleolar RNA helicase 2 OS=Homo sapiens GN=DDX21	2	20	20	19	8	8	14	6	15	16	8	8	8	14	6	15	16	7	7	13	5	14	15	30.9	30.9	29.4	87.343	783	783;715	0	62.226	14.2	13.7	23.5	12.6	27.1	23.4	1176000000	56952000	45172000	205020000	86298000
Q9NVP1;H7C452	Q9NVP1	18;5	18;5	18;5	ATP-dependent RNA helicase DDX18	DDX18	>sp|Q9NVP1|DDX18_HUMAN ATP-dependent RNA helicase DDX18 OS=Homo sapiens GN=DDX18 PE=1 SV=2	2	18	18	18	8	12	16	13	13	15	12	8	12	16	13	13	15	8	12	16	13	13	15	29.7	29.7	29.7	75.406	670	670;214	0	146.1	14.6	17.8	27.2	25.7	24.5	23	3439800000	189300000	189530000	694800000	375780000
O94776;Q68DB1	O94776;Q68DB1	19;11	19;11	17;10	Metastasis-associated protein MTA2	MTA2	>sp|O94776|MTA2_HUMAN Metastasis-associated protein MTA2 OS=Homo sapiens GN=MTA2 PE=1 SV=1;>tr|Q68DB1|Q68DB1_HUMAN Metastasis-associated protein MTA2 OS=Homo sapiens GN=DKFZp686F2281 PE=2 SV=1	2	19	19	17	8	8	12	11	13	15	11	8	8	12	11	13	15	7	7	10	10	13	13	38.8	38.8	36.1	75.022	668	668;495	0	96.584	17.5	17.5	27.2	24.1	30.7	33.2	2217100000	114540000	92815000	313210000	194140000
Q8N7H5;M0QX35;F8W9Q2;Q8N7H5-2;B4DGJ5;M0QYC7	Q8N7H5;M0QX35;F8W9Q2;Q8N7H5-2;B4DGJ5	19;18;16;16;10;2	19;18;16;16;10;2	19;18;16;16;10;2	RNA polymerase II-associated factor 1 homolog	PAF1	>sp|Q8N7H5|PAF1_HUMAN RNA polymerase II-associated factor 1 homolog OS=Homo sapiens GN=PAF1 PE=1 SV=2;>tr|M0QX35|M0QX35_HUMAN Paf1, RNA polymerase II associated factor, homolog (S. cerevisiae), isoform CRA_c OS=Homo sapiens GN=PAF1 PE=4 SV=1;>tr|F8W9Q2|F8W	6	19	19	19	8	9	12	10	16	15	15	8	9	12	10	16	15	8	9	12	10	16	15	51	51	51	59.975	531	531;485;462;485;288;94	0	52.179	19	26.2	32.6	26.4	42.7	39.9	2128400000	98062000	106660000	371780000	182990000
Q96DT7;Q96DT7-2	Q96DT7;Q96DT7-2	22;21	22;21	3;3	Zinc finger and BTB domain-containing protein 10	ZBTB10	>sp|Q96DT7|ZBT10_HUMAN Zinc finger and BTB domain-containing protein 10 OS=Homo sapiens GN=ZBTB10 PE=1 SV=2;>sp|Q96DT7-2|ZBT10_HUMAN Isoform 2 of Zinc finger and BTB domain-containing protein 10 OS=Homo sapiens GN=ZBTB10	2	22	22	3	8	6	11	6	12	15	19	8	6	11	6	12	15	0	0	0	0	1	1	32.1	32.1	6.4	94.893	871	871;847	0	92.742	9.6	9.4	16.2	7.1	15.7	23.4	3897900000	217310000	163570000	647870000	186770000
P15170-2;P15170-3;P15170;H3BR35;H3BSV8	P15170-2;P15170-3;P15170;H3BR35	17;17;16;15;3	17;17;16;15;3	9;9;8;7;2	Eukaryotic peptide chain release factor GTP-binding subunit ERF3A	GSPT1	>sp|P15170-2|ERF3A_HUMAN Isoform 2 of Eukaryotic peptide chain release factor GTP-binding subunit ERF3A OS=Homo sapiens GN=GSPT1;>sp|P15170-3|ERF3A_HUMAN Isoform 3 of Eukaryotic peptide chain release factor GTP-binding subunit ERF3A OS=Homo sapiens GN=GSPT	5	17	17	9	8	7	8	9	12	14	13	8	7	8	9	12	14	3	2	3	4	6	8	35.5	35.5	24.8	68.6	636	636;637;499;475;199	0	136.95	18.2	16.4	18.2	22.3	25	32.9	2847800000	213730000	157420000	300000000	214180000
J3KNX9;Q92614-4;Q92614;Q92614-3;Q92614-2;Q92614-5;H0YEV9	J3KNX9;Q92614-4;Q92614;Q92614-3;Q92614-2;Q92614-5	17;17;17;16;14;13;1	17;17;17;16;14;13;1	17;17;17;16;14;13;1	Unconventional myosin-XVIIIa	MYO18A	>tr|J3KNX9|J3KNX9_HUMAN Unconventional myosin-XVIIIa OS=Homo sapiens GN=MYO18A PE=4 SV=1;>sp|Q92614-4|MY18A_HUMAN Isoform 4 of Unconventional myosin-XVIIIa OS=Homo sapiens GN=MYO18A;>sp|Q92614|MY18A_HUMAN Unconventional myosin-XVIIIa OS=Homo sapiens GN=MYO	7	17	17	17	8	7	14	8	13	14	11	8	7	14	8	13	14	8	7	14	8	13	14	14.3	14.3	14.3	233.14	2054	2054;2039;2054;2002;1723;1581;197	0	90.846	6.3	5.4	12.2	6.2	11	11.7	2019000000	183750000	79058000	495620000	171940000
P04083;Q5T3N1;Q5T3N0	P04083;Q5T3N1	15;8;5	15;8;5	15;8;5	Annexin A1;Annexin	ANXA1	>sp|P04083|ANXA1_HUMAN Annexin A1 OS=Homo sapiens GN=ANXA1 PE=1 SV=2;>tr|Q5T3N1|Q5T3N1_HUMAN Annexin A1 (Fragment) OS=Homo sapiens GN=ANXA1 PE=2 SV=1	3	15	15	15	8	6	9	5	10	14	13	8	6	9	5	10	14	8	6	9	5	10	14	53.2	53.2	53.2	38.714	346	346;204;115	0	81.344	28.6	26	32.7	19.4	41.3	46.2	1719300000	104630000	50439000	220620000	88441000
Q9P270;D6REM5	Q9P270	14;2	14;2	10;0	SLAIN motif-containing protein 2	SLAIN2	>sp|Q9P270|SLAI2_HUMAN SLAIN motif-containing protein 2 OS=Homo sapiens GN=SLAIN2 PE=1 SV=2	2	14	14	10	8	8	12	8	13	13	13	8	8	12	8	13	13	7	6	8	5	9	9	30.8	30.8	22.4	62.543	581	581;58	0	124.04	17.9	17.4	23.4	20.5	30.5	25	2076900000	140650000	96903000	341250000	147000000
Q9Y5B9;G3V5A4;G3V401;G3V2X0	Q9Y5B9	17;2;2;2	17;2;2;2	17;2;2;2	FACT complex subunit SPT16	SUPT16H	>sp|Q9Y5B9|SP16H_HUMAN FACT complex subunit SPT16 OS=Homo sapiens GN=SUPT16H PE=1 SV=1	4	17	17	17	8	9	12	10	12	12	13	8	9	12	10	12	12	8	9	12	10	12	12	22	22	22	119.91	1047	1047;66;81;83	0	132.42	8	9.4	14.7	13.3	13.6	14.5	2092600000	166550000	155130000	350030000	165520000
P05141	P05141	15	15	8	ADP/ATP translocase 2;ADP/ATP translocase 2, N-terminally processed	SLC25A5	>sp|P05141|ADT2_HUMAN ADP/ATP translocase 2 OS=Homo sapiens GN=SLC25A5 PE=1 SV=7	1	15	15	8	8	9	11	9	9	12	12	8	9	11	9	9	12	5	6	5	4	6	8	34.6	34.6	16.4	32.852	298	298	0	45.359	22.1	25.2	31.9	31.5	23.2	26.5	1559900000	211620000	91040000	176770000	93651000
Q9NW82;D6RIW8	Q9NW82;D6RIW8	16;10	16;10	16;10	WD repeat-containing protein 70	WDR70	>sp|Q9NW82|WDR70_HUMAN WD repeat-containing protein 70 OS=Homo sapiens GN=WDR70 PE=1 SV=1;>tr|D6RIW8|D6RIW8_HUMAN WD repeat-containing protein 70 OS=Homo sapiens GN=WDR70 PE=2 SV=1	2	16	16	16	8	6	11	4	11	12	15	8	6	11	4	11	12	8	6	11	4	11	12	35.3	35.3	35.3	73.2	654	654;387	0	56.58	13.8	11.8	26.1	8.4	26.3	29.2	1915300000	96202000	72158000	234210000	92891000
Q9NV06;E7EVM5;E5RHM4;E5RJ28;Q9NV06-2	Q9NV06;E7EVM5	17;11;6;4;4	17;11;6;4;4	17;11;6;4;4	DDB1- and CUL4-associated factor 13	DCAF13	>sp|Q9NV06|DCA13_HUMAN DDB1- and CUL4-associated factor 13 OS=Homo sapiens GN=DCAF13 PE=1 SV=2;>tr|E7EVM5|E7EVM5_HUMAN DDB1- and CUL4-associated factor 13 OS=Homo sapiens GN=DCAF13 PE=2 SV=1	5	17	17	17	8	9	15	12	12	11	14	8	9	15	12	12	11	8	9	15	12	12	11	44.7	44.7	44.7	51.402	445	445;217;181;96;96	0	112.51	21.3	27	37.1	33.3	33.3	33	2835800000	111520000	112540000	502830000	240680000
Q9UNF1;Q5H909;H7BXW3;Q9UNF1-2;Q5H907;G5E999;G5E9N2;B1AKF1;Q12816-2;F5GY27;B1AKE9;Q12816	Q9UNF1;Q5H909;H7BXW3;Q9UNF1-2;Q5H907	12;11;11;11;9;2;2;2;2;2;2;2	12;11;11;11;9;2;2;2;2;2;2;2	12;11;11;11;9;2;2;2;2;2;2;2	Melanoma-associated antigen D2	MAGED2	>sp|Q9UNF1|MAGD2_HUMAN Melanoma-associated antigen D2 OS=Homo sapiens GN=MAGED2 PE=1 SV=2;>tr|Q5H909|Q5H909_HUMAN Melanoma-associated antigen D2 OS=Homo sapiens GN=MAGED2 PE=2 SV=1;>tr|H7BXW3|H7BXW3_HUMAN Melanoma-associated antigen D2 OS=Homo sapiens GN=M	12	12	12	12	8	7	9	7	10	11	11	8	7	9	7	10	11	8	7	9	7	10	11	33.7	33.7	33.7	64.953	606	606;550;588;588;521;284;681;309;706;962;1034;1431	0	67.43	26.4	22.8	25.7	21.1	25.7	27.7	1945500000	110940000	120840000	256890000	112740000
P05783;F8VZY9;CON__P05784;CON__H-INV:HIT000015463;CON__Q14525;CON__Q9UE12;CON__Q15323;CON__A2A5Y0;CON__Q14532;CON__A2AB72;CON__O76015;CON__O76013;CON__O76014;CON__REFSEQ:XP_986630;Q14525;Q15323;O76013-2;Q14532;O76014;O76015;O76013	P05783;F8VZY9	13;11;4;1;1;1;1;1;1;1;1;1;1;1;1;1;1;1;1;1;1	12;10;3;1;0;0;0;0;0;0;0;0;0;0;0;0;0;0;0;0;0	11;9;2;1;0;0;0;0;0;0;0;0;0;0;0;0;0;0;0;0;0	Keratin, type I cytoskeletal 18	KRT18	>sp|P05783|K1C18_HUMAN Keratin, type I cytoskeletal 18 OS=Homo sapiens GN=KRT18 PE=1 SV=2;>tr|F8VZY9|F8VZY9_HUMAN Keratin, type I cytoskeletal 18 OS=Homo sapiens GN=KRT18 PE=2 SV=1	21	13	12	11	9	6	9	7	11	11	10	8	6	8	7	10	11	7	5	7	6	9	10	35.8	34.2	32.1	48.057	430	430;391;423;295;404;416;416;416;448;453;456;467;471;476;404;416;417;448;449;456;467	0	63.702	22.6	20.2	27.7	17.9	33	33.5	1795100000	125290000	85069000	247950000	125760000
O75534-2;O75534;O75534-3;G5E9Q2;E9PLT0;E9PLD4;E9PKN4	O75534-2;O75534;O75534-3;G5E9Q2;E9PLT0	18;18;18;18;15;2;1	18;18;18;18;15;2;1	18;18;18;18;15;2;1	Cold shock domain-containing protein E1	CSDE1	>sp|O75534-2|CSDE1_HUMAN Isoform Short of Cold shock domain-containing protein E1 OS=Homo sapiens GN=CSDE1;>sp|O75534|CSDE1_HUMAN Cold shock domain-containing protein E1 OS=Homo sapiens GN=CSDE1 PE=1 SV=2;>sp|O75534-3|CSDE1_HUMAN Isoform 3 of Cold shock do	7	18	18	18	8	5	9	7	10	11	15	8	5	9	7	10	11	8	5	9	7	10	11	24.8	24.8	24.8	85.746	767	767;798;813;844;668;95;46	0	42.395	12.4	8.6	13.6	11.6	19.2	21.4	1001900000	64166000	31317000	146880000	60205000
B4DLH4;Q9H910;A6NGP5;H3BU16;H3BMV3;Q9H910-2;H3BMT0;H3BTV5;H3BMM8;B4E1P3;H3BS08	B4DLH4;Q9H910;A6NGP5;H3BU16;H3BMV3;Q9H910-2;H3BMT0;H3BTV5	12;12;10;9;9;9;6;6;5;5;2	12;12;10;9;9;9;6;6;5;5;2	12;12;10;9;9;9;6;6;5;5;2	Hematological and neurological expressed 1-like protein	HN1L	>tr|B4DLH4|B4DLH4_HUMAN Hematological and neurological-expressed 1-like protein OS=Homo sapiens GN=HN1L PE=2 SV=1;>sp|Q9H910|HN1L_HUMAN Hematological and neurological expressed 1-like protein OS=Homo sapiens GN=HN1L PE=1 SV=1;>tr|A6NGP5|A6NGP5_HUMAN Hemato	11	12	12	12	8	7	8	8	9	10	10	8	7	8	8	9	10	8	7	8	8	9	10	67	67	67	23.025	218	218;190;178;167;190;174;115;116;70;98;77	0	62.076	57.8	45.4	57.8	52.8	50.9	52.8	2047600000	187370000	94874000	319160000	149440000
Q9BXF6	Q9BXF6	12	12	12	Rab11 family-interacting protein 5	RAB11FIP5	>sp|Q9BXF6|RFIP5_HUMAN Rab11 family-interacting protein 5 OS=Homo sapiens GN=RAB11FIP5 PE=1 SV=1	1	12	12	12	8	10	9	7	8	8	11	8	10	9	7	8	8	8	10	9	7	8	8	23.9	23.9	23.9	70.414	653	653	0	47.011	16.2	18.4	18.1	14.1	16.5	19.6	1556700000	96281000	119250000	193810000	110480000
Q14934-13;Q14934-12;Q14934-10;Q14934-9;Q14934-8;Q14934;Q14934-7;Q14934-6;Q14934-5;Q14934-4;Q14934-3;Q14934-2;Q14934-18;Q14934-17;Q14934-16;Q14934-15;Q14934-14;Q14934-11;Q14934-20;Q14934-19;Q14934-21;G3V4U6;G3V5H0;Q14934-23;Q14934-22	Q14934-13;Q14934-12;Q14934-10;Q14934-9;Q14934-8;Q14934;Q14934-7;Q14934-6;Q14934-5;Q14934-4;Q14934-3;Q14934-2;Q14934-18;Q14934-17;Q14934-16;Q14934-15;Q14934-14;Q14934-11;Q14934-20;Q14934-19;Q14934-21	18;18;18;18;18;18;18;18;18;18;18;18;17;17;17;17;17;17;12;12;11;1;1;1;1	16;16;16;16;16;16;16;16;16;16;16;16;15;15;15;15;15;15;10;10;9;1;1;1;1	16;16;16;16;16;16;16;16;16;16;16;16;15;15;15;15;15;15;10;10;9;1;1;1;1	Nuclear factor of activated T-cells, cytoplasmic 4	NFATC4	>sp|Q14934-13|NFAC4_HUMAN Isoform 13 of Nuclear factor of activated T-cells, cytoplasmic 4 OS=Homo sapiens GN=NFATC4;>sp|Q14934-12|NFAC4_HUMAN Isoform 12 of Nuclear factor of activated T-cells, cytoplasmic 4 OS=Homo sapiens GN=NFATC4;>sp|Q14934-10|NFAC4_HU	25	18	16	16	8	13	11	5	6	8	11	8	11	11	4	6	8	8	11	11	4	6	8	33.6	32.5	32.5	88.102	831	831;832;889;890;901;902;914;915;933;934;964;965;724;782;794;807;826;857;436;437;329;139;197;189;190	0	31.628	18.1	23.6	21.4	10	14.2	18.8	1425300000	139750000	173100000	235510000	60883000
P15408;P15408-3;C9JCN8;P15408-2	P15408;P15408-3;C9JCN8;P15408-2	9;8;7;6	9;8;7;6	9;8;7;6	Fos-related antigen 2	FOSL2	>sp|P15408|FOSL2_HUMAN Fos-related antigen 2 OS=Homo sapiens GN=FOSL2 PE=1 SV=1;>sp|P15408-3|FOSL2_HUMAN Isoform 3 of Fos-related antigen 2 OS=Homo sapiens GN=FOSL2;>tr|C9JCN8|C9JCN8_HUMAN Fos-related antigen 2 (Fragment) OS=Homo sapiens GN=FOSL2 PE=2 SV=1	4	9	9	9	8	8	6	7	8	7	7	8	8	6	7	8	7	8	8	6	7	8	7	45.4	45.4	45.4	35.193	326	326;287;202;318	0	193.39	43.3	43.3	32.5	43.3	41.4	39.3	6093000000	287600000	214700000	1106700000	546280000
F8VQ10;Q13838;Q13838-2;Q5STU3;B4DP52;H0Y400;F6S4E6;F6UN21;F6TRA5;F6WLT2;F6UJC5	F8VQ10;Q13838;Q13838-2;Q5STU3;B4DP52;H0Y400;F6S4E6;F6UN21;F6TRA5;F6WLT2	10;10;10;9;8;5;5;5;5;5;3	10;10;10;9;8;5;5;5;5;5;3	1;1;1;1;1;1;0;0;0;0;0	Spliceosome RNA helicase DDX39B	DDX39B;hCG_2005638	>tr|F8VQ10|F8VQ10_HUMAN Spliceosome RNA helicase DDX39B OS=Homo sapiens GN=DDX39B PE=2 SV=1;>sp|Q13838|DX39B_HUMAN Spliceosome RNA helicase DDX39B OS=Homo sapiens GN=DDX39B PE=1 SV=1;>sp|Q13838-2|DX39B_HUMAN Isoform 2 of Spliceosome RNA helicase DDX39B OS=	11	10	10	1	8	7	6	7	8	7	7	8	7	6	7	8	7	1	1	1	1	1	1	28	28	4.3	50.745	443	443;428;443;425;350;187;231;236;238;289;245	0	41.983	22.1	18.1	16	18.1	23.7	20.5	1419000000	152210000	117470000	228810000	137790000
Q00610-2;Q00610;J3KS13;K7EJJ5;J3KSQ2	Q00610-2;Q00610	12;12;5;2;1	12;12;5;2;1	10;10;4;2;0	Clathrin heavy chain 1	CLTC	>sp|Q00610-2|CLH1_HUMAN Isoform 2 of Clathrin heavy chain 1 OS=Homo sapiens GN=CLTC;>sp|Q00610|CLH1_HUMAN Clathrin heavy chain 1 OS=Homo sapiens GN=CLTC PE=1 SV=5	5	12	12	10	8	6	8	6	4	7	7	8	6	8	6	4	7	8	6	7	5	4	5	10.5	10.5	9	187.89	1639	1639;1675;612;222;122	0	18.939	7	5.1	6.8	4.5	3.1	5.7	669760000	92196000	64498000	153570000	51469000
P46736-2;P46736-3;P46736;H9KVA9;P46736-4;P46736-5	P46736-2;P46736-3;P46736;H9KVA9;P46736-4	9;9;8;7;6;4	9;9;8;7;6;4	9;9;8;7;6;4	Lys-63-specific deubiquitinase BRCC36	BRCC3	>sp|P46736-2|BRCC3_HUMAN Isoform 1 of Lys-63-specific deubiquitinase BRCC36 OS=Homo sapiens GN=BRCC3;>sp|P46736-3|BRCC3_HUMAN Isoform 3 of Lys-63-specific deubiquitinase BRCC36 OS=Homo sapiens GN=BRCC3;>sp|P46736|BRCC3_HUMAN Lys-63-specific deubiquitinase	6	9	9	9	8	7	7	5	7	7	7	8	7	7	5	7	7	8	7	7	5	7	7	40.9	40.9	40.9	33.149	291	291;292;316;317;202;247	0	72.476	40.9	33.7	33.7	25.1	37.5	37.5	1257500000	101730000	90813000	211650000	94086000
P31930	P31930	10	10	10	Cytochrome b-c1 complex subunit 1, mitochondrial	UQCRC1	>sp|P31930|QCR1_HUMAN Cytochrome b-c1 complex subunit 1, mitochondrial OS=Homo sapiens GN=UQCRC1 PE=1 SV=3	1	10	10	10	8	9	7	5	5	5	8	8	9	7	5	5	5	8	9	7	5	5	5	25.8	25.8	25.8	52.645	480	480	0	76.177	21.9	23.8	19.8	14.8	13.1	10.6	1007600000	159340000	166340000	178600000	101470000
P26373;J3QSB4;P26373-2;H3BUK8;J3KS98;H3BTH3	P26373;J3QSB4;P26373-2	10;7;7;2;2;1	10;7;7;2;2;1	10;7;7;2;2;1	60S ribosomal protein L13	RPL13	>sp|P26373|RL13_HUMAN 60S ribosomal protein L13 OS=Homo sapiens GN=RPL13 PE=1 SV=4;>tr|J3QSB4|J3QSB4_HUMAN 60S ribosomal protein L13 (Fragment) OS=Homo sapiens GN=RPL13 PE=3 SV=1;>sp|P26373-2|RL13_HUMAN Isoform 2 of 60S ribosomal protein L13 OS=Homo sapien	6	10	10	10	8	6	5	4	4	4	4	8	6	5	4	4	4	8	6	5	4	4	4	44.5	44.5	44.5	24.261	211	211;126;164;54;78;63	0	25.712	37.9	28	25.6	19.9	27	26.5	411810000	66248000	51830000	65284000	22644000
Q5VY60;Q7Z4H7;Q7Z4H7-3;Q7Z4H7-2	Q5VY60;Q7Z4H7;Q7Z4H7-3;Q7Z4H7-2	13;13;11;8	13;13;11;8	10;10;8;6	HAUS augmin-like complex subunit 6	HAUS6	>tr|Q5VY60|Q5VY60_HUMAN HAUS augmin-like complex subunit 6 OS=Homo sapiens GN=HAUS6 PE=2 SV=1;>sp|Q7Z4H7|HAUS6_HUMAN HAUS augmin-like complex subunit 6 OS=Homo sapiens GN=HAUS6 PE=1 SV=2;>sp|Q7Z4H7-3|HAUS6_HUMAN Isoform 3 of HAUS augmin-like complex subuni	4	13	13	10	8	4	7	4	2	4	8	8	4	7	4	2	4	7	3	4	3	1	2	20.4	20.4	15	91.127	802	802;955;920;606	0	23.327	12	6.1	12.5	6	3	6.9	601560000	70928000	35474000	134340000	38528000
O75376;O75376-2;B4DJ25;E7EVK1;O75376-3;E7EVU5;E7EW50;J3KS51;J3QKP0;J3KS29;C9JAP0;J3KRE4;J3KT44	O75376;O75376-2	45;43;16;16;14;13;13;13;6;4;3;2;1	43;41;16;16;12;12;12;12;6;4;3;2;1	43;41;16;16;12;12;12;12;6;4;3;2;1	Nuclear receptor corepressor 1	NCOR1	>sp|O75376|NCOR1_HUMAN Nuclear receptor corepressor 1 OS=Homo sapiens GN=NCOR1 PE=1 SV=2;>sp|O75376-2|NCOR1_HUMAN Isoform 2 of Nuclear receptor corepressor 1 OS=Homo sapiens GN=NCOR1	13	45	43	43	8	8	28	16	32	35	34	7	7	27	15	30	33	7	7	27	15	30	33	26.6	26.4	26.4	270.21	2440	2440;2337;1024;1071;914;537;545;546;217;184;125;183;88	0	266.45	4.3	4.2	15.5	9.3	19.2	20.7	3966100000	112630000	76129000	657470000	245600000
Q9UIG0-2;Q9UIG0	Q9UIG0-2;Q9UIG0	36;36	36;36	36;36	Tyrosine-protein kinase BAZ1B	BAZ1B	>sp|Q9UIG0-2|BAZ1B_HUMAN Isoform 2 of Tyrosine-protein kinase BAZ1B OS=Homo sapiens GN=BAZ1B;>sp|Q9UIG0|BAZ1B_HUMAN Tyrosine-protein kinase BAZ1B OS=Homo sapiens GN=BAZ1B PE=1 SV=2	2	36	36	36	7	13	24	15	31	30	26	7	13	24	15	31	30	7	13	24	15	31	30	32.7	32.7	32.7	170.45	1479	1479;1483	0	244.66	6.9	12	19.9	14.1	30.1	25.8	4987900000	141050000	213840000	772530000	228200000
Q15648;Q15648-3;J3QKZ7;J3KSD7	Q15648;Q15648-3	33;23;5;2	33;23;5;2	33;23;5;2	Mediator of RNA polymerase II transcription subunit 1	MED1	>sp|Q15648|MED1_HUMAN Mediator of RNA polymerase II transcription subunit 1 OS=Homo sapiens GN=MED1 PE=1 SV=4;>sp|Q15648-3|MED1_HUMAN Isoform 2 of Mediator of RNA polymerase II transcription subunit 1 OS=Homo sapiens GN=MED1	4	33	33	33	7	4	13	10	22	26	21	7	4	13	10	22	26	7	4	13	10	22	26	31.2	31.2	31.2	168.48	1581	1581;556;97;79	0	133.04	8.3	3.5	14.9	11.5	23.5	26.7	3026500000	60764000	41366000	328360000	187560000
Q7Z3K3-5;Q7Z3K3-7;Q7Z3K3-2;Q7Z3K3-3;Q7Z3K3-6;Q7Z3K3;F5H8H4;H0YCT3;Q7Z3K3-4;H7C238;A6PW30;M0R2X2;E9PJY9;E9PIR8	Q7Z3K3-5;Q7Z3K3-7;Q7Z3K3-2;Q7Z3K3-3;Q7Z3K3-6;Q7Z3K3;F5H8H4	28;28;28;28;28;28;17;7;3;1;1;1;1;1	28;28;28;28;28;28;17;7;3;1;1;1;1;1	28;28;28;28;28;28;17;7;3;1;1;1;1;1	Pogo transposable element with ZNF domain	POGZ	>sp|Q7Z3K3-5|POGZ_HUMAN Isoform 5 of Pogo transposable element with ZNF domain OS=Homo sapiens GN=POGZ;>sp|Q7Z3K3-7|POGZ_HUMAN Isoform 7 of Pogo transposable element with ZNF domain OS=Homo sapiens GN=POGZ;>sp|Q7Z3K3-2|POGZ_HUMAN Isoform 2 of Pogo transpos	14	28	28	28	7	7	16	8	22	24	18	7	7	16	8	22	24	7	7	16	8	22	24	28.6	28.6	28.6	145.29	1315	1315;1348;1357;1366;1401;1410;772;316;363;60;84;109;139;151	0	194.38	7.2	7.4	17.6	6.2	25.9	23	3691100000	62168000	68073000	624600000	90647000
Q13263;Q13263-2;M0R0K9;M0R2I3;M0R3C0	Q13263;Q13263-2;M0R0K9	23;22;12;3;3	23;22;12;3;3	23;22;12;3;3	Transcription intermediary factor 1-beta	TRIM28	>sp|Q13263|TIF1B_HUMAN Transcription intermediary factor 1-beta OS=Homo sapiens GN=TRIM28 PE=1 SV=5;>sp|Q13263-2|TIF1B_HUMAN Isoform 2 of Transcription intermediary factor 1-beta OS=Homo sapiens GN=TRIM28;>tr|M0R0K9|M0R0K9_HUMAN Transcription intermediary	5	23	23	23	7	7	13	8	16	22	16	7	7	13	8	16	22	7	7	13	8	16	22	43.2	43.2	43.2	88.549	835	835;753;460;162;178	0	94.026	15.6	16.5	28.7	14.3	31.5	42.6	3886100000	183070000	147170000	508650000	166090000
Q9Y2F5	Q9Y2F5	30	30	30	Little elongation complex subunit 1	ICE1	>sp|Q9Y2F5|K0947_HUMAN Uncharacterized protein KIAA0947 OS=Homo sapiens GN=KIAA0947 PE=1 SV=5	1	30	30	30	7	6	21	9	22	21	22	7	6	21	9	22	21	7	6	21	9	22	21	18.5	18.5	18.5	247.89	2266	2266	0	96.98	5.1	4.5	13.3	5.9	13.4	13.8	2437000000	87676000	58226000	520030000	134210000
Q93074-3;Q93074;Q93074-2;H0Y7P1;H0Y6W6;H7C191;H7C274	Q93074-3;Q93074;Q93074-2;H0Y7P1;H0Y6W6	28;28;28;27;14;5;2	28;28;28;27;14;5;2	26;26;26;25;12;5;2	Mediator of RNA polymerase II transcription subunit 12	MED12	>sp|Q93074-3|MED12_HUMAN Isoform 3 of Mediator of RNA polymerase II transcription subunit 12 OS=Homo sapiens GN=MED12;>sp|Q93074|MED12_HUMAN Mediator of RNA polymerase II transcription subunit 12 OS=Homo sapiens GN=MED12 PE=1 SV=4;>sp|Q93074-2|MED12_HUMAN	7	28	28	26	7	5	17	13	21	20	21	7	5	17	13	21	20	7	5	16	13	20	19	18.7	18.7	17.7	242.95	2176	2176;2177;2180;2127;925;130;251	0	74.593	4.8	2.9	10.4	8.8	13.9	13.1	2391500000	55560000	29008000	376340000	147610000
Q99459	Q99459	23	23	23	Cell division cycle 5-like protein	CDC5L	>sp|Q99459|CDC5L_HUMAN Cell division cycle 5-like protein OS=Homo sapiens GN=CDC5L PE=1 SV=2	1	23	23	23	7	7	17	10	18	19	13	7	7	17	10	18	19	7	7	17	10	18	19	44.4	44.4	44.4	92.25	802	802	0	97.846	10.7	11.1	31.5	16.2	36.5	36.3	2831000000	62488000	96949000	479230000	188220000
Q92618	Q92618	26	26	25	Zinc finger protein 516	ZNF516	>sp|Q92618|ZN516_HUMAN Zinc finger protein 516 OS=Homo sapiens GN=ZNF516 PE=2 SV=1	1	26	26	25	7	7	17	10	17	19	20	7	7	17	10	17	19	7	7	16	9	16	18	30.1	30.1	29.4	124.29	1163	1163	0	207.5	10.9	9.4	22.7	12.3	19.7	24.2	3164200000	81939000	56948000	535170000	148900000
A8MQ02;J3KN01;P55196;P55196-5;P55196-1;C9JX92;P55196-3;Q5TIG5;P55196-2;P55196-6;H0Y8L4;H0Y948;H0Y7R8;H0Y8U8;H0YA98	A8MQ02;J3KN01;P55196;P55196-5;P55196-1;C9JX92;P55196-3;Q5TIG5;P55196-2;P55196-6	25;25;25;25;22;21;21;18;18;18;7;4;4;3;1	25;25;25;25;22;21;21;18;18;18;7;4;4;3;1	23;23;23;23;20;19;19;16;16;16;7;4;4;3;1	Afadin	MLLT4	>tr|A8MQ02|A8MQ02_HUMAN Afadin OS=Homo sapiens GN=MLLT4 PE=2 SV=1;>tr|J3KN01|J3KN01_HUMAN Afadin OS=Homo sapiens GN=MLLT4 PE=4 SV=1;>sp|P55196|AFAD_HUMAN Afadin OS=Homo sapiens GN=MLLT4 PE=1 SV=3;>sp|P55196-5|AFAD_HUMAN Isoform 5 of Afadin OS=Homo sapiens	15	25	25	23	7	5	16	10	24	19	13	7	5	16	10	24	19	6	5	15	9	22	18	20	20	18.1	206.79	1824	1824;1831;1824;1834;1816;1743;1743;1665;1612;1651;313;191;389;124;167	0	120.68	6.4	3.9	13.2	8.4	19.2	14.4	2027700000	80717000	38301000	297790000	135900000
Q9UQR1;G5E9X2;Q6PJ98;C9K0U4;C9J6Y6;C9JRX0	Q9UQR1	26;5;5;2;2;1	25;5;5;2;2;1	25;5;5;2;2;1	Zinc finger protein 148	ZNF148	>sp|Q9UQR1|ZN148_HUMAN Zinc finger protein 148 OS=Homo sapiens GN=ZNF148 PE=1 SV=2	6	26	25	25	7	4	19	11	17	19	22	7	4	18	10	17	19	7	4	18	10	17	19	39.7	38.5	38.5	88.975	794	794;144;131;75;83;25	0	273.29	12.8	8.4	32.4	19.6	28.3	32.4	5277700000	175780000	110200000	925620000	307980000
Q04637-5;Q04637-4;Q04637-3;Q04637;Q04637-9;Q04637-6;C9JF13;C9J6B6	Q04637-5;Q04637-4;Q04637-3;Q04637;Q04637-9;Q04637-6	27;27;27;27;27;26;13;11	27;27;27;27;27;26;13;11	1;1;1;1;1;1;1;1	Eukaryotic translation initiation factor 4 gamma 1	EIF4G1	>sp|Q04637-5|IF4G1_HUMAN Isoform D of Eukaryotic translation initiation factor 4 gamma 1 OS=Homo sapiens GN=EIF4G1;>sp|Q04637-4|IF4G1_HUMAN Isoform C of Eukaryotic translation initiation factor 4 gamma 1 OS=Homo sapiens GN=EIF4G1;>sp|Q04637-3|IF4G1_HUMAN I	8	27	27	1	7	8	13	12	17	16	23	7	8	13	12	17	16	0	0	0	0	0	1	24.2	24.2	1.2	158.52	1435	1435;1512;1559;1599;1606;1403;903;757	0	109.49	7.1	7.2	12.5	11.4	17.6	15.9	3730000000	208180000	127140000	515100000	291120000
Q15637-6;Q15637-4;Q15637-3;Q15637-2;Q15637;Q15637-7;B4DX42;F8WEV5;C9J792;H7C561	Q15637-6;Q15637-4;Q15637-3;Q15637-2;Q15637;Q15637-7;B4DX42	19;17;17;17;17;12;11;6;1;1	19;17;17;17;17;12;11;6;1;1	4;3;3;3;3;0;0;3;0;0	Splicing factor 1	SF1	>sp|Q15637-6|SF01_HUMAN Isoform 6 of Splicing factor 1 OS=Homo sapiens GN=SF1;>sp|Q15637-4|SF01_HUMAN Isoform 4 of Splicing factor 1 OS=Homo sapiens GN=SF1;>sp|Q15637-3|SF01_HUMAN Isoform 3 of Splicing factor 1 OS=Homo sapiens GN=SF1;>sp|Q15637-2|SF01_HUMA	10	19	19	4	7	5	13	13	16	14	13	7	5	13	13	16	14	2	1	2	3	3	2	34.5	34.5	7.4	61.888	571	571;548;623;638;639;613;433;110;62;292	0	323.31	16.6	13.8	26.1	24.7	32.6	25.6	4913700000	115710000	77940000	569720000	501650000
Q8TEW0-4;Q8TEW0-11;Q8TEW0-2;Q8TEW0;Q5VWV2;Q8TEW0-8;Q8TEW0-5;Q8TEW0-7;Q8TEW0-6;Q5VWU8;Q8TEW0-9;Q8TEW0-10;Q8TEW0-3;F5GZI3;B1AP52	Q8TEW0-4;Q8TEW0-11;Q8TEW0-2;Q8TEW0;Q5VWV2;Q8TEW0-8;Q8TEW0-5;Q8TEW0-7;Q8TEW0-6;Q5VWU8;Q8TEW0-9;Q8TEW0-10;Q8TEW0-3;F5GZI3	21;21;21;21;20;20;20;19;19;18;18;18;18;17;2	21;21;21;21;20;20;20;19;19;18;18;18;18;17;2	21;21;21;21;20;20;20;19;19;18;18;18;18;17;2	Partitioning defective 3 homolog	PARD3	>sp|Q8TEW0-4|PARD3_HUMAN Isoform 4 of Partitioning defective 3 homolog OS=Homo sapiens GN=PARD3;>sp|Q8TEW0-11|PARD3_HUMAN Isoform 11 of Partitioning defective 3 homolog OS=Homo sapiens GN=PARD3;>sp|Q8TEW0-2|PARD3_HUMAN Isoform 2 of Partitioning defective 3	15	21	21	21	7	5	10	7	15	13	10	7	5	10	7	15	13	7	5	10	7	15	13	21.5	21.5	21.5	146.88	1319	1319;1340;1353;1356;1296;1031;1244;1273;1310;1001;988;1000;1266;747;179	0	42.699	7.4	6.1	11.8	7.7	17.5	15.7	1495000000	50481000	28347000	219880000	80455000
P15311;E7EQR4;P35241;P35241-5;P35241-4;E9PQ82;E9PNV3;P35241-3	P15311;E7EQR4	19;18;6;6;4;2;2;1	19;18;6;6;4;2;2;1	13;13;0;0;0;0;0;0	Ezrin	EZR	>sp|P15311|EZRI_HUMAN Ezrin OS=Homo sapiens GN=EZR PE=1 SV=4;>tr|E7EQR4|E7EQR4_HUMAN Ezrin OS=Homo sapiens GN=EZR PE=2 SV=2	8	19	19	13	7	8	11	10	10	12	14	7	8	11	10	10	12	4	5	6	6	7	9	41.1	41.1	31.7	69.412	586	586;554;583;604;447;116;148;200	0	42.592	14.3	15.7	23	21.3	22.9	27.6	1770500000	114500000	81903000	270520000	145070000
F8VQE1;Q9UHB6-2;Q9UHB6;Q9UHB6-4;F8VS07;Q9UHB6-3;F8VRN8	F8VQE1;Q9UHB6-2;Q9UHB6;Q9UHB6-4;F8VS07;Q9UHB6-3	16;16;16;16;14;14;3	16;16;16;16;14;14;3	16;16;16;16;14;14;3	LIM domain and actin-binding protein 1	TRMT1;LIMA1	>tr|F8VQE1|F8VQE1_HUMAN LIM domain and actin-binding protein 1 OS=Homo sapiens GN=LIMA1 PE=2 SV=1;>sp|Q9UHB6-2|LIMA1_HUMAN Isoform Alpha of LIM domain and actin-binding protein 1 OS=Homo sapiens GN=LIMA1;>sp|Q9UHB6|LIMA1_HUMAN LIM domain and actin-binding	7	16	16	16	7	5	14	9	12	12	10	7	5	14	9	12	12	7	5	14	9	12	12	37.8	37.8	37.8	66.99	598	598;599;759;760;456;457;388	0	48.989	18.6	12.5	31.1	22.4	29.9	30.1	1545200000	62042000	50685000	290530000	123590000
G3V576;G3V4W0;B4DY08;G3V4C1;G3V2Q1;P07910-2;P07910;P07910-4;G3V555;G3V575;G3V5X6;G3V3K6;G3V251;B4DSU6;P07910-3;G3V4M8;G3V2H6;O60812;G3V5V7;G3V2D6	G3V576;G3V4W0;B4DY08;G3V4C1;G3V2Q1;P07910-2;P07910;P07910-4;G3V555;G3V575;G3V5X6;G3V3K6;G3V251;B4DSU6;P07910-3;G3V4M8	14;14;14;14;14;14;14;13;12;12;9;9;9;9;8;7;6;6;5;5	14;14;14;14;14;14;14;13;12;12;9;9;9;9;8;7;6;6;5;5	14;14;14;14;14;14;14;13;12;12;9;9;9;9;8;7;6;6;5;5	Heterogeneous nuclear ribonucleoproteins C1/C2	HNRNPC	>tr|G3V576|G3V576_HUMAN Heterogeneous nuclear ribonucleoproteins C1/C2 OS=Homo sapiens GN=HNRNPC PE=4 SV=1;>tr|G3V4W0|G3V4W0_HUMAN Heterogeneous nuclear ribonucleoproteins C1/C2 (Fragment) OS=Homo sapiens GN=HNRNPC PE=2 SV=1;>tr|B4DY08|B4DY08_HUMAN Heterog	20	14	14	14	7	5	9	9	10	12	8	7	5	9	9	10	12	7	5	9	9	10	12	49.8	49.8	49.8	25.256	231	231;262;288;292;305;293;306;250;175;187;117;121;126;147;226;66;54;293;180;214	0	138.63	26.4	21.2	37.7	37.7	34.2	47.6	3584700000	139260000	136570000	483680000	269980000
G5EA30;Q92879-2;Q92879-3;Q92879;Q92879-5;Q92879-6;Q92879-4;E9PQK4;E9PSH0;E9PKU1;F5H4Y5;F5H0D8;E9PKA1;Q5VZZ6;E9PC62;O95319-5;O95319-2;O95319;O95319-4;O95319-3	G5EA30;Q92879-2;Q92879-3;Q92879;Q92879-5;Q92879-6;Q92879-4	14;14;14;14;13;13;13;6;6;6;4;4;3;3;3;3;3;3;3;3	14;14;14;14;13;13;13;6;6;6;4;4;3;3;3;3;3;3;3;3	12;12;12;12;11;11;11;6;6;6;4;4;3;1;1;1;1;1;1;1	CUGBP Elav-like family member 1	CELF1	>tr|G5EA30|G5EA30_HUMAN CUG triplet repeat, RNA binding protein 1, isoform CRA_c OS=Homo sapiens GN=CELF1 PE=4 SV=1;>sp|Q92879-2|CELF1_HUMAN Isoform 2 of CUGBP Elav-like family member 1 OS=Homo sapiens GN=CELF1;>sp|Q92879-3|CELF1_HUMAN Isoform 3 of CUGBP E	20	14	14	12	7	6	11	6	13	12	13	7	6	11	6	13	12	5	4	9	4	11	10	29.8	29.8	25.7	55.142	514	514;482;483;486;468;485;512;87;95;114;79;103;56;502;521;488;490;508;509;521	0	252.9	15.2	13.6	24.7	13.6	29.8	29.4	4082700000	158780000	135560000	728440000	237360000
Q9UPP1-2;Q9UPP1;H0Y3N9;Q9UPP1-4;Q9UPP1-3;H0Y589;H0Y7M8;H7BZB7;B0QZZ4;Q5JPR8;B0QZZ2;B0QZZ3;E7ET14;B0QZE1	Q9UPP1-2;Q9UPP1;H0Y3N9;Q9UPP1-4;Q9UPP1-3;H0Y589	14;13;12;12;11;7;3;3;2;2;2;2;2;1	14;13;12;12;11;7;3;3;2;2;2;2;2;1	11;10;10;9;8;6;3;3;1;1;1;1;0;0	Histone lysine demethylase PHF8	PHF8	>sp|Q9UPP1-2|PHF8_HUMAN Isoform 2 of Histone lysine demethylase PHF8 OS=Homo sapiens GN=PHF8;>sp|Q9UPP1|PHF8_HUMAN Histone lysine demethylase PHF8 OS=Homo sapiens GN=PHF8 PE=1 SV=3;>tr|H0Y3N9|H0Y3N9_HUMAN Histone lysine demethylase PHF8 (Fragment) OS=Homo	14	14	14	11	7	8	11	8	10	11	14	7	8	11	8	10	11	6	6	10	6	8	9	17	17	14.3	113.91	1024	1024;1060;953;948;959;659;134;174;97;114;115;126;327;148	0	102.79	9.1	10.4	14.5	10.4	12.8	14.2	2323800000	170300000	151780000	385670000	208850000
Q96BK5;E5RGR1;E5RJG9;F8WBT5;Q96BK5-2;B4DKV0	Q96BK5;E5RGR1	15;8;6;6;6;6	15;8;6;6;6;6	15;8;6;6;6;6	PIN2/TERF1-interacting telomerase inhibitor 1	PINX1	>sp|Q96BK5|PINX1_HUMAN PIN2/TERF1-interacting telomerase inhibitor 1 OS=Homo sapiens GN=PINX1 PE=1 SV=2;>tr|E5RGR1|E5RGR1_HUMAN PIN2/TERF1-interacting telomerase inhibitor 1 (Fragment) OS=Homo sapiens GN=PINX1 PE=2 SV=1	6	15	15	15	7	7	10	8	10	11	13	7	7	10	8	10	11	7	7	10	8	10	11	52.7	52.7	52.7	37.034	328	328;198;134;172;174;440	0	255.18	27.4	27.1	36.9	36.9	46.3	41.8	3692400000	204720000	187000000	552890000	418390000
F5H721;Q9Y2W2;F5GXS9	F5H721;Q9Y2W2	12;12;1	12;12;1	7;7;0	WW domain-binding protein 11	WBP11	>tr|F5H721|F5H721_HUMAN WW domain-binding protein 11 OS=Homo sapiens GN=WBP11 PE=2 SV=1;>sp|Q9Y2W2|WBP11_HUMAN WW domain-binding protein 11 OS=Homo sapiens GN=WBP11 PE=1 SV=1	3	12	12	7	7	7	7	8	9	11	10	7	7	7	8	9	11	5	5	4	4	6	7	20.3	20.3	10.5	66.842	607	607;641;53	0	145.26	13.8	13.8	17.1	19.3	18.1	18.8	2159900000	92463000	76069000	248870000	158240000
Q99081;Q99081-3;B4DGI9;E9PGY0;H0YNQ5;B4DZP2;H0YNP8;B4E1W1;F5GY10;Q99081-2;K7EPS2;K7EKB9;K7ERZ7;H3BPJ7;Q2TB39;H3BTP3;E9PH57;P15884-6;P15884-2;P15884-9;P15884-8;P15884-7;P15884-11;P15884-5;P15884-4;P15884-10;B7Z6Y1;P15884-13;P15923;P15884-12;P15884;P15884-3;H0YML2	Q99081;Q99081-3;B4DGI9;E9PGY0;H0YNQ5	15;15;11;11;8;4;4;4;4;4;2;2;2;2;2;2;2;2;2;2;2;2;2;2;2;2;2;2;2;2;2;2;1	15;15;11;11;8;4;4;4;4;4;2;2;2;2;2;2;2;2;2;2;2;2;2;2;2;2;2;2;2;2;2;2;1	15;15;11;11;8;4;4;4;4;4;2;2;2;2;2;2;2;2;2;2;2;2;2;2;2;2;2;2;2;2;2;2;1	Transcription factor 12	TCF12	>sp|Q99081|HTF4_HUMAN Transcription factor 12 OS=Homo sapiens GN=TCF12 PE=1 SV=1;>sp|Q99081-3|HTF4_HUMAN Isoform 3 of Transcription factor 12 OS=Homo sapiens GN=TCF12;>tr|B4DGI9|B4DGI9_HUMAN Transcription factor 12 (Fragment) OS=Homo sapiens GN=TCF12 PE=2	33	15	15	15	7	9	11	10	10	10	12	7	9	11	10	10	10	7	9	11	10	10	10	36.5	36.5	36.5	72.964	682	682;706;666;702;157;316;339;446;536;512;163;179;204;642;658;677;773;507;511;537;567;596;600;607;611;625;643;647;654;664;667;671;58	0	226.13	20.8	25.5	29.9	29.9	27.1	25.1	7090100000	693100000	562620000	1098300000	717990000
Q8IYH5-2;Q8IYH5;Q8IYH5-4;C9JUA4	Q8IYH5-2;Q8IYH5;Q8IYH5-4	17;17;11;1	17;17;11;1	6;6;6;1	ZZ-type zinc finger-containing protein 3	ZZZ3	>sp|Q8IYH5-2|ZZZ3_HUMAN Isoform 2 of ZZ-type zinc finger-containing protein 3 OS=Homo sapiens GN=ZZZ3;>sp|Q8IYH5|ZZZ3_HUMAN ZZ-type zinc finger-containing protein 3 OS=Homo sapiens GN=ZZZ3 PE=1 SV=1;>sp|Q8IYH5-4|ZZZ3_HUMAN Isoform 4 of ZZ-type zinc finger-	4	17	17	6	7	7	13	10	12	10	12	7	7	13	10	12	10	0	0	4	2	4	1	23.8	23.8	11	101.92	902	902;903;683;58	0	89.193	9.6	9.6	19	14	19.8	14.2	2817800000	119290000	101920000	554620000	211900000
Q6PJP8	Q6PJP8	19	19	19	DNA cross-link repair 1A protein	DCLRE1A	>sp|Q6PJP8|DCR1A_HUMAN DNA cross-link repair 1A protein OS=Homo sapiens GN=DCLRE1A PE=1 SV=3	1	19	19	19	7	8	10	8	6	10	13	7	8	10	8	6	10	7	8	10	8	6	10	31.3	31.3	31.3	116.4	1040	1040	0	50.189	8.5	10.2	12.6	9	7.6	17.9	1640000000	155170000	153180000	308670000	201500000
Q14241	Q14241	13	13	13	Transcription elongation factor B polypeptide 3	TCEB3	>sp|Q14241|ELOA1_HUMAN Transcription elongation factor B polypeptide 3 OS=Homo sapiens GN=TCEB3 PE=1 SV=2	1	13	13	13	7	5	8	8	11	10	10	7	5	8	8	11	10	7	5	8	8	11	10	19.8	19.8	19.8	89.908	798	798	0	90.368	10.3	7.3	15.2	13	17.9	15.4	1422300000	78366000	80052000	231660000	151030000
P62805	P62805	10	10	10	Histone H4	HIST1H4A	>sp|P62805|H4_HUMAN Histone H4 OS=Homo sapiens GN=HIST1H4A PE=1 SV=2	1	10	10	10	7	8	8	8	9	9	8	7	8	8	8	9	9	7	8	8	8	9	9	65	65	65	11.367	103	103	0	120.04	54.4	54.4	54.4	54.4	64.1	65	4177200000	315520000	350910000	737580000	329850000
P45880;P45880-2;P45880-1;B4DKM5;Q5JSD2;Q5JSD1;A2A3S1	P45880;P45880-2;P45880-1;B4DKM5;Q5JSD2;Q5JSD1	11;10;10;8;7;7;3	11;10;10;8;7;7;3	11;10;10;8;7;7;3	Voltage-dependent anion-selective channel protein 2	VDAC2	>sp|P45880|VDAC2_HUMAN Voltage-dependent anion-selective channel protein 2 OS=Homo sapiens GN=VDAC2 PE=1 SV=2;>sp|P45880-2|VDAC2_HUMAN Isoform 2 of Voltage-dependent anion-selective channel protein 2 OS=Homo sapiens GN=VDAC2;>sp|P45880-1|VDAC2_HUMAN Isofor	7	11	11	11	7	9	9	7	6	9	11	7	9	9	7	6	9	7	9	9	7	6	9	49	49	49	31.566	294	294;283;309;255;195;204;109	0	227.16	38.8	41.5	41.5	34	31	41.5	3351500000	280670000	292100000	562150000	261500000
Q16555-2;Q16555;E5RFU4	Q16555-2;Q16555	13;13;2	12;12;2	11;11;1	Dihydropyrimidinase-related protein 2	DPYSL2	>sp|Q16555-2|DPYL2_HUMAN Isoform 2 of Dihydropyrimidinase-related protein 2 OS=Homo sapiens GN=DPYSL2;>sp|Q16555|DPYL2_HUMAN Dihydropyrimidinase-related protein 2 OS=Homo sapiens GN=DPYSL2 PE=1 SV=1	3	13	12	11	8	9	8	7	9	10	10	7	8	7	6	8	9	7	8	7	6	8	8	38.6	35.6	33.2	58.162	536	536;572;170	0	57.658	24.6	27.8	25.9	19.2	26.7	33	1412900000	101000000	106140000	186000000	100780000
P61289;P61289-2;K7ESG5;B3KQ25;K7ENH2;K7EMD0;K7EPX6;K7EKR3;B7Z8D3;Q6MZZ1;K7EJF8	P61289;P61289-2;K7ESG5;B3KQ25;K7ENH2	10;10;9;8;6;4;4;4;2;1;1	10;10;9;8;6;4;4;4;2;1;1	10;10;9;8;6;4;4;4;2;1;1	Proteasome activator complex subunit 3	PSME3	>sp|P61289|PSME3_HUMAN Proteasome activator complex subunit 3 OS=Homo sapiens GN=PSME3 PE=1 SV=1;>sp|P61289-2|PSME3_HUMAN Isoform 2 of Proteasome activator complex subunit 3 OS=Homo sapiens GN=PSME3;>tr|K7ESG5|K7ESG5_HUMAN Proteasome activator complex subu	11	10	10	10	7	3	6	4	8	9	9	7	3	6	4	8	9	7	3	6	4	8	9	50.8	50.8	50.8	29.506	254	254;267;198;193;179;96;111;119;130;15;42	0	95.012	32.7	15.4	33.9	20.1	37.8	43.3	1535500000	65121000	30959000	689340000	36662000
F5H0Q6;Q8N2M8;Q8N2M8-3;F8WAG9;K7EM61;K7EKC9;K7EP11	F5H0Q6;Q8N2M8;Q8N2M8-3;F8WAG9	11;11;10;6;5;3;1	11;11;10;6;5;3;1	11;11;10;6;5;3;1	CLK4-associating serine/arginine rich protein	CLASRP	>tr|F5H0Q6|F5H0Q6_HUMAN CLK4-associating serine/arginine-rich protein OS=Homo sapiens GN=CLASRP PE=2 SV=1;>sp|Q8N2M8|CLASR_HUMAN CLK4-associating serine/arginine rich protein OS=Homo sapiens GN=CLASRP PE=1 SV=4;>sp|Q8N2M8-3|CLASR_HUMAN Isoform 2 of CLK4-as	7	11	11	11	7	8	6	7	10	8	10	7	8	6	7	10	8	7	8	6	7	10	8	21.5	21.5	21.5	74.823	655	655;674;594;612;188;86;131	0	92.766	15.9	16.2	14.7	15	21.2	20.6	1658900000	115750000	92993000	223830000	175020000
Q86UU1-3;Q86UU1-2;Q86UU1;H0YCP1;E9PMZ5;E9PKC1	Q86UU1-3;Q86UU1-2;Q86UU1	17;17;16;3;3;2	16;16;15;3;3;2	16;16;15;3;3;2	Pleckstrin homology-like domain family B member 1	PHLDB1	>sp|Q86UU1-3|PHLB1_HUMAN Isoform 3 of Pleckstrin homology-like domain family B member 1 OS=Homo sapiens GN=PHLDB1;>sp|Q86UU1-2|PHLB1_HUMAN Isoform 2 of Pleckstrin homology-like domain family B member 1 OS=Homo sapiens GN=PHLDB1;>sp|Q86UU1|PHLB1_HUMAN Pleck	6	17	16	16	8	9	11	5	6	9	12	7	8	10	4	5	8	7	8	10	4	5	8	24.6	23.5	23.5	107.38	995	995;1319;1377;99;509;417	0	54.582	11.4	13.9	18.3	5.7	8.7	15.2	868500000	71266000	61452000	191550000	48499000
P09382;F8WEI7	P09382	7;1	7;1	7;1	Galectin-1	LGALS1	>sp|P09382|LEG1_HUMAN Galectin-1 OS=Homo sapiens GN=LGALS1 PE=1 SV=2	2	7	7	7	7	7	7	6	7	7	7	7	7	7	6	7	7	7	7	7	6	7	7	55.6	55.6	55.6	14.716	135	135;38	0	83.68	55.6	55.6	55.6	48.1	55.6	55.6	4615200000	590190000	629570000	845110000	461510000
Q14739;C9JXK0;C9JES9	Q14739	9;4;2	9;4;2	6;4;2	Lamin-B receptor	LBR	>sp|Q14739|LBR_HUMAN Lamin-B receptor OS=Homo sapiens GN=LBR PE=1 SV=2	3	9	9	6	7	6	7	5	7	7	7	7	6	7	5	7	7	4	4	5	4	6	6	15.8	15.8	13.3	70.702	615	615;213;51	0	28.57	11.9	11.9	14.5	10.7	15.1	15.1	1762200000	106810000	88900000	290130000	86063000
B7Z254;Q15084;F8WA83;B5MCQ5;Q15084-2	B7Z254;Q15084;F8WA83;B5MCQ5;Q15084-2	10;10;10;10;10	10;10;10;10;10	10;10;10;10;10	Protein disulfide-isomerase A6	PDIA6	>tr|B7Z254|B7Z254_HUMAN Protein disulfide-isomerase A6 OS=Homo sapiens GN=PDIA6 PE=2 SV=1;>sp|Q15084|PDIA6_HUMAN Protein disulfide-isomerase A6 OS=Homo sapiens GN=PDIA6 PE=1 SV=1;>tr|F8WA83|F8WA83_HUMAN Protein disulfide-isomerase A6 OS=Homo sapiens GN=PDI	5	10	10	10	7	7	5	3	5	6	5	7	7	5	3	5	6	7	7	5	3	5	6	33.2	33.2	33.2	47.837	437	437;440;445;488;492	0	22.146	21.3	23.8	15.8	10.5	19.9	19.9	655690000	100170000	85320000	125560000	57952000
J3QQX3;P22570-4;P22570;P22570-7;P22570-3;P22570-6;P22570-5;P22570-2;G3V0F2;J3QKZ8;J3QQW7	J3QQX3;P22570-4;P22570;P22570-7;P22570-3;P22570-6;P22570-5;P22570-2	9;9;9;9;9;8;8;8;4;3;1	9;9;9;9;9;8;8;8;4;3;1	9;9;9;9;9;8;8;8;4;3;1	NADPH:adrenodoxin oxidoreductase, mitochondrial	FDXR	>tr|J3QQX3|J3QQX3_HUMAN NADPH:adrenodoxin oxidoreductase, mitochondrial OS=Homo sapiens GN=FDXR PE=3 SV=1;>sp|P22570-4|ADRO_HUMAN Isoform 4 of NADPH:adrenodoxin oxidoreductase, mitochondrial OS=Homo sapiens GN=FDXR;>sp|P22570|ADRO_HUMAN NADPH:adrenodoxin o	11	9	9	9	7	8	8	2	3	5	5	7	8	8	2	3	5	7	8	8	2	3	5	26.6	26.6	26.6	50.647	463	463;439;491;522;534;451;483;497;381;164;178	0	61.573	21.2	23.5	24.2	6.7	12.1	17.5	627190000	100870000	94546000	139350000	26463000
P27635;F8W7C6;Q96L21;H7C123;B8A6G2;H7C2C5	P27635;F8W7C6	9;7;4;3;3;3	9;7;4;3;3;3	6;6;3;3;0;3	60S ribosomal protein L10	RPL10	>sp|P27635|RL10_HUMAN 60S ribosomal protein L10 OS=Homo sapiens GN=RPL10 PE=1 SV=4;>tr|F8W7C6|F8W7C6_HUMAN 60S ribosomal protein L10 OS=Homo sapiens GN=RPL10 PE=2 SV=1	6	9	9	6	7	7	7	6	4	4	7	7	7	7	6	4	4	5	5	5	4	3	3	48.6	48.6	30.8	24.604	214	214;163;214;91;108;131	0	60.624	42.5	45.3	39.3	40.2	28.5	29.4	891410000	102860000	79079000	173460000	73953000
Q5VU59;P06753-5;P06753-2;P06753-4;P06753-3;Q5VU58;D6R904;Q5VU61;D6RFM2;J3KN67;K7EP68;K7ERG3;K7ENT6;Q5VU63;P67936;P67936-2;P06753;H0YL80;H0YKX5;H0YKP3;A6NL28-2;H0YNC7;A6NL28;F5H7S3;H7BYY1;H0YK48;H0YL52;B7Z596;Q5TCU3;CON__Q3SX28;Q5TCU8;Q6ZN40;P09493-2;P09493-5;P07951-3;P09493-9;P09493-8;P09493-7;P09493-6;P09493-4;P09493-3;P09493-10;P09493;P07951-2;P07951	Q5VU59;P06753-5;P06753-2;P06753-4;P06753-3;Q5VU58;D6R904;Q5VU61	7;7;7;6;6;6;5;5;3;3;2;2;2;2;2;2;2;1;1;1;1;1;1;1;1;1;1;1;1;1;1;1;1;1;1;1;1;1;1;1;1;1;1;1;1	7;7;7;6;6;6;5;5;3;3;2;2;2;2;2;2;2;1;1;1;1;1;1;1;1;1;1;1;1;1;1;1;1;1;1;1;1;1;1;1;1;1;1;1;1	6;6;6;5;5;5;5;4;3;2;1;1;1;1;1;1;1;1;1;1;1;1;1;1;1;1;1;1;1;1;1;1;1;1;1;1;1;1;1;1;1;1;1;1;1	Tropomyosin alpha-3 chain	TPM3	>tr|Q5VU59|Q5VU59_HUMAN Tropomyosin alpha-3 chain OS=Homo sapiens GN=TPM3 PE=3 SV=1;>sp|P06753-5|TPM3_HUMAN Isoform 5 of Tropomyosin alpha-3 chain OS=Homo sapiens GN=TPM3;>sp|P06753-2|TPM3_HUMAN Isoform 2 of Tropomyosin alpha-3 chain OS=Homo sapiens GN=TPM	45	7	7	6	7	6	4	4	2	3	4	7	6	4	4	2	3	6	5	3	3	1	2	35.3	35.3	28.9	27.174	232	232;248;248;247;247;248;95;224;49;285;138;170;179;158;248;284;285;68;142;157;210;223;223;245;248;248;265;275;284;284;322;326;228;245;248;284;284;284;284;284;284;284;284;284;284	0	39.654	35.3	30.2	22.8	24.6	12.5	17.2	354010000	83038000	51773000	56374000	38657000
Q9UBZ9-2;Q9UBZ9;Q9UBZ9-3;C9JPS2;H7C263	Q9UBZ9-2;Q9UBZ9;Q9UBZ9-3	12;12;6;3;2	12;12;6;3;2	12;12;6;3;2	DNA repair protein REV1	REV1	>sp|Q9UBZ9-2|REV1_HUMAN Isoform 2 of DNA repair protein REV1 OS=Homo sapiens GN=REV1;>sp|Q9UBZ9|REV1_HUMAN DNA repair protein REV1 OS=Homo sapiens GN=REV1 PE=1 SV=1;>sp|Q9UBZ9-3|REV1_HUMAN Isoform 3 of DNA repair protein REV1 OS=Homo sapiens GN=REV1	5	12	12	12	7	5	7	3	2	3	7	7	5	7	3	2	3	7	5	7	3	2	3	13.9	13.9	13.9	138.18	1250	1250;1251;392;192;97	0	19.288	7.8	5.8	8.3	2.9	2.7	2.9	514310000	91335000	78716000	122990000	42144000
Q5VUB5;A8MVW0	Q5VUB5	8;1	8;1	8;1	Protein FAM171A1	FAM171A1	>sp|Q5VUB5|F1711_HUMAN Protein FAM171A1 OS=Homo sapiens GN=FAM171A1 PE=1 SV=1	2	8	8	8	7	6	5	4	2	2	4	7	6	5	4	2	2	7	6	5	4	2	2	12.7	12.7	12.7	97.853	890	890;826	0	16.705	11.2	9.6	6.5	5.8	2.7	2.7	507610000	110260000	80224000	54500000	50231000
Q7KZ85;Q7KZ85-3	Q7KZ85	42;16	42;16	29;15	Transcription elongation factor SPT6	SUPT6H	>sp|Q7KZ85|SPT6H_HUMAN Transcription elongation factor SPT6 OS=Homo sapiens GN=SUPT6H PE=1 SV=2	2	42	42	29	6	5	16	12	30	38	19	6	5	16	12	30	38	5	4	12	11	22	27	34.2	34.2	25.3	199.07	1726	1726;726	0	134.4	5.2	4.2	14.9	9.9	25.7	33	3549200000	72888000	41333000	416900000	182360000
P48634;P48634-2;P48634-3;P48634-4	P48634;P48634-2;P48634-3;P48634-4	32;27;27;22	32;27;27;22	32;27;27;22	Protein PRRC2A	PRRC2A	>sp|P48634|PRC2A_HUMAN Protein PRRC2A OS=Homo sapiens GN=PRRC2A PE=1 SV=3;>sp|P48634-2|PRC2A_HUMAN Isoform 2 of Protein PRRC2A OS=Homo sapiens GN=PRRC2A;>sp|P48634-3|PRC2A_HUMAN Isoform 3 of Protein PRRC2A OS=Homo sapiens GN=PRRC2A;>sp|P48634-4|PRC2A_HUMAN	4	32	32	32	6	5	21	15	22	24	27	6	5	21	15	22	24	6	5	21	15	22	24	24.2	24.2	24.2	228.86	2157	2157;2144;2156;1533	0	90.214	4.6	3.5	16.7	12.9	17.7	19.1	3533700000	113570000	79866000	560140000	269940000
Q96N67-2;Q96N67-6;Q96N67;Q96N67-4;Q96N67-3;Q96N67-5;Q96NI0;H0Y7L2;K7ESB7;C9IZV6	Q96N67-2;Q96N67-6;Q96N67;Q96N67-4;Q96N67-3;Q96N67-5;Q96NI0	26;26;26;25;25;25;14;11;2;2	26;26;26;25;25;25;14;11;2;2	22;22;22;21;21;21;13;8;0;0	Dedicator of cytokinesis protein 7	DOCK7	>sp|Q96N67-2|DOCK7_HUMAN Isoform 2 of Dedicator of cytokinesis protein 7 OS=Homo sapiens GN=DOCK7;>sp|Q96N67-6|DOCK7_HUMAN Isoform 6 of Dedicator of cytokinesis protein 7 OS=Homo sapiens GN=DOCK7;>sp|Q96N67|DOCK7_HUMAN Dedicator of cytokinesis protein 7 OS	10	26	26	22	6	7	14	8	18	21	15	6	7	14	8	18	21	6	6	12	7	17	19	17.7	17.7	15.6	241.41	2129	2129;2131;2140;2098;2100;2109;632;1303;1336;1386	0	149.52	4.8	5.4	11.6	6.8	14.2	14.7	2072500000	75657000	83127000	320740000	131280000
Q9P0V3;Q9P0V3-2;C9JF25;C9JED2	Q9P0V3;Q9P0V3-2	23;16;1;1	23;16;1;1	23;16;1;1	SH3 domain-binding protein 4	SH3BP4	>sp|Q9P0V3|SH3B4_HUMAN SH3 domain-binding protein 4 OS=Homo sapiens GN=SH3BP4 PE=1 SV=1;>sp|Q9P0V3-2|SH3B4_HUMAN Isoform 2 of SH3 domain-binding protein 4 OS=Homo sapiens GN=SH3BP4	4	23	23	23	6	7	20	11	19	19	19	6	7	20	11	19	19	6	7	20	11	19	19	29	29	29	107.49	963	963;552;122;173	0	80.565	8.7	8.7	24.7	14	25.8	27.4	3672000000	79812000	75165000	619200000	240030000
P28290;E9PHV5;P28290-2;P28290-3;E7END2;E7EUL7;H7BZ26	P28290;E9PHV5;P28290-2;P28290-3;E7END2;E7EUL7	23;22;22;22;21;19;1	23;22;22;22;21;19;1	23;22;22;22;21;19;1	Sperm-specific antigen 2	SSFA2	>sp|P28290|SSFA2_HUMAN Sperm-specific antigen 2 OS=Homo sapiens GN=SSFA2 PE=1 SV=3;>tr|E9PHV5|E9PHV5_HUMAN Sperm-specific antigen 2 OS=Homo sapiens GN=SSFA2 PE=2 SV=1;>sp|P28290-2|SSFA2_HUMAN Isoform 2 of Sperm-specific antigen 2 OS=Homo sapiens GN=SSFA2;>	7	23	23	23	6	7	11	8	13	19	14	6	7	11	8	13	19	6	7	11	8	13	19	26.2	26.2	26.2	138.38	1259	1259;1237;1106;1256;1084;768;201	0	323.31	7.4	8.3	14	11.1	16.4	20.9	2315000000	98401000	122300000	361050000	141470000
Q9UPQ9-1;H0Y720;Q9UPQ9;Q9UPQ9-2	Q9UPQ9-1;H0Y720;Q9UPQ9	22;21;20;10	22;21;20;10	22;21;20;10	Trinucleotide repeat-containing gene 6B protein	TNRC6B	>sp|Q9UPQ9-1|TNR6B_HUMAN Isoform 2 of Trinucleotide repeat-containing gene 6B protein OS=Homo sapiens GN=TNRC6B;>tr|H0Y720|H0Y720_HUMAN Trinucleotide repeat-containing gene 6B protein (Fragment) OS=Homo sapiens GN=TNRC6B PE=4 SV=1;>sp|Q9UPQ9|TNR6B_HUMAN Tr	4	22	22	22	6	5	17	8	17	19	13	6	5	17	8	17	19	6	5	17	8	17	19	21.9	21.9	21.9	182.81	1723	1723;1391;1833;1029	0	101.32	5.6	4.7	16.3	6.7	18.3	20.7	2578700000	90590000	62898000	471020000	136650000
E9PJ24;F8WEF5;Q9P1Y6-3;Q9P1Y6;Q9P1Y6-2	E9PJ24;F8WEF5;Q9P1Y6-3;Q9P1Y6;Q9P1Y6-2	22;22;22;22;20	22;22;22;22;20	22;22;22;22;20	PHD and RING finger domain-containing protein 1	PHRF1	>tr|E9PJ24|E9PJ24_HUMAN PHD and RING finger domain-containing protein 1 OS=Homo sapiens GN=PHRF1 PE=2 SV=1;>tr|F8WEF5|F8WEF5_HUMAN PHD and RING finger domain-containing protein 1 OS=Homo sapiens GN=PHRF1 PE=2 SV=1;>sp|Q9P1Y6-3|PHRF1_HUMAN Isoform 3 of PHD	5	22	22	22	6	5	10	8	17	17	16	6	5	10	8	17	17	6	5	10	8	17	17	23	23	23	178.22	1645	1645;1647;1648;1649;1494	0	187.17	6.9	6	11.6	8.3	20.2	17.9	3284000000	85583000	79703000	482660000	171620000
B7Z4B8;Q9BUJ2-4;Q9BUJ2-2;Q9BUJ2;Q9BUJ2-3;M0R3F1;M0QYZ0;M0QYI8;M0R0K8;M0R203;M0QZV6;M0QYM5	B7Z4B8;Q9BUJ2-4;Q9BUJ2-2;Q9BUJ2;Q9BUJ2-3;M0R3F1;M0QYZ0	18;18;18;18;16;14;13;7;6;4;4;3	18;18;18;18;16;14;13;7;6;4;4;3	18;18;18;18;16;14;13;7;6;4;4;3	Heterogeneous nuclear ribonucleoprotein U-like protein 1	HNRNPUL1	>tr|B7Z4B8|B7Z4B8_HUMAN Heterogeneous nuclear ribonucleoprotein U-like protein 1 OS=Homo sapiens GN=HNRNPUL1 PE=2 SV=1;>sp|Q9BUJ2-4|HNRL1_HUMAN Isoform 4 of Heterogeneous nuclear ribonucleoprotein U-like protein 1 OS=Homo sapiens GN=HNRNPUL1;>sp|Q9BUJ2-2|H	12	18	18	18	6	5	13	8	13	17	11	6	5	13	8	13	17	6	5	13	8	13	17	32.1	32.1	32.1	86.121	767	767;756;804;856;752;641;371;172;158;81;118;90	0	114.47	13.7	8	24.3	15.9	25	31.3	1907100000	61256000	38821000	303260000	137840000
P11940-2;P11940;E7EQV3;E7ERJ7;H0YAR2;Q9H361;E5RJB9;E5RGH3;E5RH24;H0YB86;H0YBN4;H3BNY3;H0YAP2;H3BPI5;H0YEQ8;Q4VXU2;E5RHG7;Q4VY17;E5RGC4;E5RFD8;Q96DU9	P11940-2;P11940;E7EQV3;E7ERJ7;H0YAR2	19;19;18;17;10;9;8;7;7;6;6;6;5;5;4;4;3;3;1;1;1	19;19;18;17;10;9;8;7;7;6;6;6;5;5;4;4;3;3;1;1;1	9;9;9;8;7;4;1;1;1;4;1;3;5;2;0;2;0;2;0;0;1	Polyadenylate-binding protein 1	PABPC1	>sp|P11940-2|PABP1_HUMAN Isoform 2 of Polyadenylate-binding protein 1 OS=Homo sapiens GN=PABPC1;>sp|P11940|PABP1_HUMAN Polyadenylate-binding protein 1 OS=Homo sapiens GN=PABPC1 PE=1 SV=2;>tr|E7EQV3|E7EQV3_HUMAN Polyadenylate-binding protein 1 OS=Homo sapie	21	19	19	9	6	8	11	7	13	17	11	6	8	11	7	13	17	3	4	6	3	6	7	34.6	34.6	17.2	61.18	547	547;636;591;604;284;631;129;108;118;165;175;347;131;255;112;614;75;330;43;61;382	0	75.028	14.1	16.3	20.1	15.7	23	30.7	1867500000	80407000	76184000	285120000	100420000
Q9H501	Q9H501	22	22	22	ESF1 homolog	ESF1	>sp|Q9H501|ESF1_HUMAN ESF1 homolog OS=Homo sapiens GN=ESF1 PE=1 SV=1	1	22	22	22	6	4	15	6	14	17	14	6	4	15	6	14	17	6	4	15	6	14	17	32	32	32	98.795	851	851	0	130.93	8.9	7.5	22.8	8.8	26.2	27.3	1915400000	78782000	56257000	316920000	82790000
J3QKS7;B4DGM3;C0IMW7;C0IMW5;B4DFR4;Q969G3-2;C0IMW4;Q969G3;K7EMQ8;J3KT85;J3QR61;H7C048;J3QKX6	J3QKS7;B4DGM3;C0IMW7;C0IMW5;B4DFR4;Q969G3-2;C0IMW4;Q969G3	17;17;17;17;17;17;17;17;8;7;7;7;2	17;17;17;17;17;17;17;17;8;7;7;7;2	17;17;17;17;17;17;17;17;8;7;7;7;2	SWI/SNF-related matrix-associated actin-dependent regulator of chromatin subfamily E member 1	SMARCE1	>tr|J3QKS7|J3QKS7_HUMAN SWI/SNF-related matrix-associated actin-dependent regulator of chromatin subfamily E member 1 (Fragment) OS=Homo sapiens GN=SMARCE1 PE=4 SV=1;>tr|B4DGM3|B4DGM3_HUMAN SWI/SNF-related matrix-associated actin-dependent regulator of chr	13	17	17	17	6	8	13	13	14	16	14	6	8	13	13	14	16	6	8	13	13	14	16	65.3	65.3	65.3	33.433	288	288;393;293;328;341;363;376;411;177;101;153;157;129	0	271.19	24.3	32.3	60.8	47.6	64.9	65.3	3680100000	107310000	123560000	556130000	344400000
P21675;P21675-2;B1Q2X3;P21675-3;P21675-4;Q8IZX4;H7BY98;H7C2K9;H0Y8N6;H0Y9L7	P21675;P21675-2;B1Q2X3;P21675-3;P21675-4;Q8IZX4	23;23;23;23;23;13;5;5;4;1	23;23;23;23;23;13;5;5;4;1	23;23;23;23;23;13;5;5;4;1	Transcription initiation factor TFIID subunit 1;Transcription initiation factor TFIID subunit 1-like	TAF1;TAF1L	>sp|P21675|TAF1_HUMAN Transcription initiation factor TFIID subunit 1 OS=Homo sapiens GN=TAF1 PE=1 SV=2;>sp|P21675-2|TAF1_HUMAN Isoform 2 of Transcription initiation factor TFIID subunit 1 OS=Homo sapiens GN=TAF1;>tr|B1Q2X3|B1Q2X3_HUMAN TAF1 RNA polymerase	10	23	23	23	6	6	17	12	18	16	17	6	6	17	12	18	16	6	6	17	12	18	16	18.2	18.2	18.2	212.67	1872	1872;1893;1895;1903;1906;1826;458;585;150;279	0	85.176	4.6	4.6	12.8	9.8	14.9	11.9	2421300000	70226000	66252000	410690000	191010000
Q9UKN8;F2Z356	Q9UKN8	17;5	17;5	17;5	General transcription factor 3C polypeptide 4	GTF3C4	>sp|Q9UKN8|TF3C4_HUMAN General transcription factor 3C polypeptide 4 OS=Homo sapiens GN=GTF3C4 PE=1 SV=2	2	17	17	17	6	5	11	10	12	15	14	6	5	11	10	12	15	6	5	11	10	12	15	34.4	34.4	34.4	91.981	822	822;149	0	126.57	14.1	9.6	21.3	21.7	25.3	31.8	2286400000	70830000	68779000	294860000	140870000
Q96RN5-3;Q96RN5-2;Q96RN5;F8WDM6;F2Z2B7;B4DM43;H7C308	Q96RN5-3;Q96RN5-2;Q96RN5	16;16;16;1;1;1;1	16;16;16;1;1;1;1	1;1;1;1;1;0;0	Mediator of RNA polymerase II transcription subunit 15	MED15	>sp|Q96RN5-3|MED15_HUMAN Isoform 3 of Mediator of RNA polymerase II transcription subunit 15 OS=Homo sapiens GN=MED15;>sp|Q96RN5-2|MED15_HUMAN Isoform 2 of Mediator of RNA polymerase II transcription subunit 15 OS=Homo sapiens GN=MED15;>sp|Q96RN5|MED15_HUM	7	16	16	1	6	4	9	9	11	15	14	6	4	9	9	11	15	0	0	0	0	0	0	37.1	37.1	1.6	75.926	677	677;748;788;54;55;189;194	0	199.47	12	8.1	17.9	18	23.9	35.5	3738400000	118800000	55428000	445150000	280170000
Q8WX93-3;Q8WX93;Q8WX93-8;Q8WX93-5;Q8WX93-4;Q8WX93-2;Q8WX93-7;F8WA26;D6R9F5	Q8WX93-3;Q8WX93;Q8WX93-8;Q8WX93-5;Q8WX93-4;Q8WX93-2;Q8WX93-7	22;22;19;19;16;16;12;4;3	22;22;19;19;16;16;12;4;3	7;7;4;4;5;1;3;1;1	Palladin	PALLD	>sp|Q8WX93-3|PALLD_HUMAN Isoform 3 of Palladin OS=Homo sapiens GN=PALLD;>sp|Q8WX93|PALLD_HUMAN Palladin OS=Homo sapiens GN=PALLD PE=1 SV=3;>sp|Q8WX93-8|PALLD_HUMAN Isoform 8 of Palladin OS=Homo sapiens GN=PALLD;>sp|Q8WX93-5|PALLD_HUMAN Isoform 5 of Palladi	9	22	22	7	6	3	10	7	12	15	15	6	3	10	7	12	15	2	1	2	3	3	5	32.2	32.2	13.2	108.63	1001	1001;1383;777;1159;672;1106;385;164;90	0	84.577	10.8	5.4	16.6	11.6	20.5	21.2	1709600000	119810000	48318000	204040000	117600000
O14639-3;O14639-5;J3QSX6;Q5JVV3;O14639-4;H0Y7N6;F6XFR5	O14639-3;O14639-5;J3QSX6;Q5JVV3;O14639-4	16;16;15;15;15;6;6	16;16;15;15;15;6;6	1;1;1;0;1;1;1	Actin-binding LIM protein 1	ABLIM1	>sp|O14639-3|ABLM1_HUMAN Isoform 3 of Actin-binding LIM protein 1 OS=Homo sapiens GN=ABLIM1;>sp|O14639-5|ABLM1_HUMAN Isoform 5 of Actin-binding LIM protein 1 OS=Homo sapiens GN=ABLIM1;>tr|J3QSX6|J3QSX6_HUMAN Actin-binding LIM protein 1 OS=Homo sapiens GN=A	7	16	16	1	6	5	13	8	13	14	12	6	5	13	8	13	14	1	1	1	0	1	1	60.7	60.7	3.7	48.803	427	427;455;455;530;401;172;173	0	100.61	22.2	18.5	45.2	27.9	52.9	51.8	2350300000	112480000	53672000	381860000	168950000
C9J6P4;Q7Z2W4;Q7Z2W4-2;Q7Z2W4-3;Q7Z2W4-4;H7C5K1;Q7Z2W4-5	C9J6P4;Q7Z2W4;Q7Z2W4-2;Q7Z2W4-3	17;17;16;10;7;6;6	17;17;16;10;7;6;6	17;17;16;10;7;6;6	Zinc finger CCCH-type antiviral protein 1	ZC3HAV1	>tr|C9J6P4|C9J6P4_HUMAN Zinc finger CCCH-type antiviral protein 1 OS=Homo sapiens GN=ZC3HAV1 PE=2 SV=1;>sp|Q7Z2W4|ZCCHV_HUMAN Zinc finger CCCH-type antiviral protein 1 OS=Homo sapiens GN=ZC3HAV1 PE=1 SV=3;>sp|Q7Z2W4-2|ZCCHV_HUMAN Isoform 2 of Zinc finger C	7	17	17	17	6	7	9	6	11	14	10	6	7	9	6	11	14	6	7	9	6	11	14	25.6	25.6	25.6	114.08	1024	1024;902;699;624;363;264;160	0	55.081	8.9	10.2	12.9	8.7	16.6	21.8	1304600000	66011000	55395000	161760000	73382000
Q9H7N4	Q9H7N4	19	19	19	Splicing factor, arginine/serine-rich 19	SCAF1	>sp|Q9H7N4|SFR19_HUMAN Splicing factor, arginine/serine-rich 19 OS=Homo sapiens GN=SCAF1 PE=1 SV=3	1	19	19	19	6	5	11	11	14	13	14	6	5	11	11	14	13	6	5	11	11	14	13	18.7	18.7	18.7	139.27	1312	1312	0	160.9	5.5	5	11.4	11.4	14	15.1	3634300000	70770000	82870000	492940000	325540000
Q9UKX7-2;Q9UKX7;B4E2D3;B0QY21	Q9UKX7-2;Q9UKX7	15;15;5;2	15;15;5;2	15;15;5;2	Nuclear pore complex protein Nup50	NUP50	>sp|Q9UKX7-2|NUP50_HUMAN Isoform 2 of Nuclear pore complex protein Nup50 OS=Homo sapiens GN=NUP50;>sp|Q9UKX7|NUP50_HUMAN Nuclear pore complex protein Nup50 OS=Homo sapiens GN=NUP50 PE=1 SV=2	4	15	15	15	6	7	10	7	14	13	8	6	7	10	7	14	13	6	7	10	7	14	13	57	57	57	46.862	440	440;468;218;178	0	192.77	22.7	25.2	41.4	25.5	51.1	46.4	2754000000	107020000	102590000	443350000	125260000
P05412	P05412	14	13	13	Transcription factor AP-1	JUN	>sp|P05412|JUN_HUMAN Transcription factor AP-1 OS=Homo sapiens GN=JUN PE=1 SV=2	1	14	13	13	7	5	12	8	13	14	12	6	4	11	7	12	13	6	4	11	7	12	13	50.5	50.5	50.5	35.675	331	331	0	196.59	33.8	17.5	41.1	29.6	50.5	50.5	5393600000	211890000	130160000	1112700000	444560000
Q8WXI9	Q8WXI9	16	16	15	Transcriptional repressor p66-beta	GATAD2B	>sp|Q8WXI9|P66B_HUMAN Transcriptional repressor p66-beta OS=Homo sapiens GN=GATAD2B PE=1 SV=1	1	16	16	15	6	3	10	7	12	13	12	6	3	10	7	12	13	6	3	9	7	11	12	40	40	38.1	65.26	593	593	0	114.43	17.7	9.6	29.5	19.6	31.4	32.5	2600000000	99787000	53369000	377260000	163940000
P18615;B4DYX9;A2ABK2;A2ABK1;E9PD43;B4DUN1;A2ABK4;E7ENC7;E7EWR7	P18615;B4DYX9;A2ABK2;A2ABK1;E9PD43;B4DUN1;A2ABK4	14;13;12;11;9;9;8;1;1	14;13;12;11;9;9;8;1;1	14;13;12;11;9;9;8;1;1	Negative elongation factor E	NELFE	>sp|P18615|NELFE_HUMAN Negative elongation factor E OS=Homo sapiens GN=NELFE PE=1 SV=3;>tr|B4DYX9|B4DYX9_HUMAN Negative elongation factor E OS=Homo sapiens GN=NELFE PE=2 SV=1;>tr|A2ABK2|A2ABK2_HUMAN Negative elongation factor E (Fragment) OS=Homo sapiens G	9	14	14	14	6	4	11	5	11	13	13	6	4	11	5	11	13	6	4	11	5	11	13	45.8	45.8	45.8	43.239	380	380;387;294;334;260;350;159;36;57	0	64.453	22.9	14.7	41.1	20.5	42.4	42.4	2370500000	120070000	67115000	323530000	133590000
Q13148;Q13148-2;B1AKP7;G3V162;K7EJM5;K7EN94;Q13148-3;B4DJ45;K7EJ99;K7EL26	Q13148;Q13148-2;B1AKP7;G3V162;K7EJM5;K7EN94;Q13148-3	15;15;13;13;10;8;8;7;3;2	15;15;13;13;10;8;8;7;3;2	15;15;13;13;10;8;8;7;3;2	TAR DNA-binding protein 43	TARDBP	>sp|Q13148|TADBP_HUMAN TAR DNA-binding protein 43 OS=Homo sapiens GN=TARDBP PE=1 SV=1;>sp|Q13148-2|TADBP_HUMAN Isoform 2 of TAR DNA-binding protein 43 OS=Homo sapiens GN=TARDBP;>tr|B1AKP7|B1AKP7_HUMAN TAR DNA-binding protein 43 OS=Homo sapiens GN=TARDBP PE	10	15	15	15	6	4	6	7	12	12	8	6	4	6	7	12	12	6	4	6	7	12	12	48.8	48.8	48.8	44.739	414	414;416;295;298;201;222;260;298;80;65	0	82.176	21	11.8	21.5	24.4	40.1	34.8	3076900000	116380000	50807000	355990000	177400000
B1AKC7;Q9UJF2;Q9UJF2-2;H0Y638;H0Y3A3;Q5VWQ8-3;Q5VWQ8-4;Q5VWQ8-2;Q5VWQ8-5;Q5VWQ8	B1AKC7;Q9UJF2;Q9UJF2-2;H0Y638	16;16;16;10;1;1;1;1;1;1	16;16;16;10;1;1;1;1;1;1	16;16;16;10;1;1;1;1;1;1	Ras GTPase-activating protein nGAP	RASAL2	>tr|B1AKC7|B1AKC7_HUMAN Ras GTPase-activating protein nGAP OS=Homo sapiens GN=RASAL2 PE=2 SV=1;>sp|Q9UJF2|NGAP_HUMAN Ras GTPase-activating protein nGAP OS=Homo sapiens GN=RASAL2 PE=1 SV=2;>sp|Q9UJF2-2|NGAP_HUMAN Isoform 2 of Ras GTPase-activating protein n	10	16	16	16	6	4	9	7	11	12	11	6	4	9	7	11	12	6	4	9	7	11	12	17.8	17.8	17.8	142.87	1269	1269;1139;1280;693;1069;967;1036;1065;1132;1189	0	76.874	5.8	3.2	8.1	5	13.1	11.7	1391700000	67899000	53922000	207850000	99820000
Q9H089;H7C2X7;F8WFC6	Q9H089	15;6;4	15;6;4	15;6;4	Large subunit GTPase 1 homolog	LSG1	>sp|Q9H089|LSG1_HUMAN Large subunit GTPase 1 homolog OS=Homo sapiens GN=LSG1 PE=1 SV=2	3	15	15	15	6	7	11	6	12	12	10	6	7	11	6	12	12	6	7	11	6	12	12	31.2	31.2	31.2	75.225	658	658;285;178	0	67.861	12	14.7	21.6	13.4	26	24.8	1598400000	65594000	78741000	300770000	98917000
P57737-4;P57737;P57737-3;P57737-2;B3KSY4;I3L167;E7EP81;I3L351;I3L2Y6;I3L212;I3L359;I3L1M1;I3L0X8;I3L442;I3NI06;I3L426;I3L1G9	P57737-4;P57737;P57737-3;P57737-2;B3KSY4	16;16;16;15;13;6;4;2;2;2;1;1;1;1;1;1;1	16;16;16;15;13;6;4;2;2;2;1;1;1;1;1;1;1	16;16;16;15;13;6;4;2;2;2;1;1;1;1;1;1;1	Coronin-7;Coronin	CORO7;hCG_1787779	>sp|P57737-4|CORO7_HUMAN Isoform 4 of Coronin-7 OS=Homo sapiens GN=CORO7;>sp|P57737|CORO7_HUMAN Coronin-7 OS=Homo sapiens GN=CORO7 PE=1 SV=2;>sp|P57737-3|CORO7_HUMAN Isoform 3 of Coronin-7 OS=Homo sapiens GN=CORO7;>sp|P57737-2|CORO7_HUMAN Isoform 2 of Coro	17	16	16	16	6	5	7	3	10	12	14	6	5	7	3	10	12	6	5	7	3	10	12	29.2	29.2	29.2	98.578	907	907;925;1048;840;705;535;367;119;157;206;114;161;162;190;201;206;219	0	61.422	9.5	8.7	12.1	4.6	20.1	21.4	1109400000	47683000	37402000	157140000	35131000
P62316;P62316-2;K7ERG4;K7EJB5	P62316;P62316-2;K7ERG4	14;9;7;3	14;9;7;3	14;9;7;3	Small nuclear ribonucleoprotein Sm D2	SNRPD2	>sp|P62316|SMD2_HUMAN Small nuclear ribonucleoprotein Sm D2 OS=Homo sapiens GN=SNRPD2 PE=1 SV=1;>sp|P62316-2|SMD2_HUMAN Isoform 2 of Small nuclear ribonucleoprotein Sm D2 OS=Homo sapiens GN=SNRPD2;>tr|K7ERG4|K7ERG4_HUMAN Small nuclear ribonucleoprotein Sm	4	14	14	14	6	9	11	10	10	11	9	6	9	11	10	10	11	6	9	11	10	10	11	73.7	73.7	73.7	13.527	118	118;108;78;54	0	323.31	44.1	57.6	64.4	69.5	63.6	71.2	4229300000	113040000	193870000	572310000	502800000
P62136;P62136-2;P62136-3;E9PMD7;F5H1L6;F5H037	P62136;P62136-2;P62136-3;E9PMD7	13;11;9;8;2;2	13;11;9;8;2;2	4;2;1;4;1;1	Serine/threonine-protein phosphatase PP1-alpha catalytic subunit;Serine/threonine-protein phosphatase	PPP1CA	>sp|P62136|PP1A_HUMAN Serine/threonine-protein phosphatase PP1-alpha catalytic subunit OS=Homo sapiens GN=PPP1CA PE=1 SV=1;>sp|P62136-2|PP1A_HUMAN Isoform 2 of Serine/threonine-protein phosphatase PP1-alpha catalytic subunit OS=Homo sapiens GN=PPP1CA;>sp|P	6	13	13	4	6	7	9	7	9	11	9	6	7	9	7	9	11	2	2	2	1	2	3	38.5	38.5	10.6	37.512	330	330;341;286;253;169;180	0	120.6	24.8	30.3	38.5	27	33.3	33.3	1659200000	86010000	97018000	259610000	137180000
A6NG51;Q13813-3;Q13813;Q13813-2	A6NG51;Q13813-3;Q13813;Q13813-2	16;16;16;16	16;16;16;16	16;16;16;16	Spectrin alpha chain, non-erythrocytic 1	SPTAN1	>tr|A6NG51|A6NG51_HUMAN Spectrin alpha chain, non-erythrocytic 1 OS=Homo sapiens GN=SPTAN1 PE=2 SV=2;>sp|Q13813-3|SPTN1_HUMAN Isoform 3 of Spectrin alpha chain, non-erythrocytic 1 OS=Homo sapiens GN=SPTAN1;>sp|Q13813|SPTN1_HUMAN Spectrin alpha chain, non-e	4	16	16	16	6	6	11	6	7	11	11	6	6	11	6	7	11	6	6	11	6	7	11	10.5	10.5	10.5	284.94	2477	2477;2452;2472;2477	0	52.934	3.4	3.5	6.8	3.4	4.4	7.5	646530000	40573000	52066000	141720000	44070000
O76021;J3QSV6;I3L3U9;I3L3C4;B4DJ58;I3L234;J3KPU7;I3L2F2;I3L4T8;I3L1Y4;I3L1A3	O76021;J3QSV6;I3L3U9;I3L3C4	12;11;8;6;4;3;1;1;1;1;1	12;11;8;6;4;3;1;1;1;1;1	12;11;8;6;4;3;1;1;1;1;1	Ribosomal L1 domain-containing protein 1	RSL1D1	>sp|O76021|RL1D1_HUMAN Ribosomal L1 domain-containing protein 1 OS=Homo sapiens GN=RSL1D1 PE=1 SV=3;>tr|J3QSV6|J3QSV6_HUMAN Ribosomal L1 domain-containing protein 1 (Fragment) OS=Homo sapiens GN=RSL1D1 PE=4 SV=1;>tr|I3L3U9|I3L3U9_HUMAN Ribosomal L1 domain-	11	12	12	12	6	6	10	6	8	10	8	6	6	10	6	8	10	6	6	10	6	8	10	38.8	38.8	38.8	54.972	490	490;430;296;158;270;98;39;43;46;47;93	0	37.386	16.9	15.5	33.3	16.9	28.2	33.5	1576600000	89504000	59863000	328150000	102990000
B5MBX0;Q96FF9;H0YCL8	B5MBX0;Q96FF9	10;10;2	10;10;2	10;10;2	Sororin	CDCA5	>tr|B5MBX0|B5MBX0_HUMAN Sororin OS=Homo sapiens GN=CDCA5 PE=2 SV=1;>sp|Q96FF9|CDCA5_HUMAN Sororin OS=Homo sapiens GN=CDCA5 PE=1 SV=1	3	10	10	10	6	5	8	6	10	10	9	6	5	8	6	10	10	6	5	8	6	10	10	41.7	41.7	41.7	33.734	307	307;252;70	0	164.64	30.9	25.7	31.9	23.5	41.7	41.7	2368900000	112670000	81638000	365490000	135070000
Q14126;J3KSI6	Q14126	13;1	13;1	13;1	Desmoglein-2	DSG2	>sp|Q14126|DSG2_HUMAN Desmoglein-2 OS=Homo sapiens GN=DSG2 PE=1 SV=2	2	13	13	13	6	5	8	6	10	10	7	6	5	8	6	10	10	6	5	8	6	10	10	21.6	21.6	21.6	122.29	1118	1118;232	0	32.021	10.7	8.3	17.1	10.7	19.9	18.1	2016200000	109040000	83183000	264370000	513670000
P28347;H0YE88;H0YEJ9;A4FUP2;Q99594;Q15562;Q15562-2;M0R1T9;H0YGS2;E9PKB7;H0YG62;B5MCM0;H0YCZ6;Q15562-3	P28347;H0YE88;H0YEJ9;A4FUP2;Q99594;Q15562;Q15562-2;M0R1T9	13;12;9;9;9;7;7;7;6;5;3;3;1;1	13;12;9;9;9;7;7;7;6;5;3;3;1;1	5;4;2;2;1;0;0;0;0;3;0;1;1;0	Transcriptional enhancer factor TEF-1;Transcriptional enhancer factor TEF-5;Transcriptional enhancer factor TEF-4	TEAD1;TEAD3;TEAD2	>sp|P28347|TEAD1_HUMAN Transcriptional enhancer factor TEF-1 OS=Homo sapiens GN=TEAD1 PE=1 SV=2;>tr|H0YE88|H0YE88_HUMAN Transcriptional enhancer factor TEF-1 OS=Homo sapiens GN=TEAD1 PE=4 SV=1;>tr|H0YEJ9|H0YEJ9_HUMAN Transcriptional enhancer factor TEF-1 O	14	13	13	5	6	5	10	6	6	10	11	6	5	10	6	6	10	0	0	2	0	0	3	33.1	33.1	20.4	47.945	426	426;426;368;357;435;447;450;451;175;330;189;375;68;319	0	112.45	10.3	8.5	24.4	10.3	10.3	17.8	1170900000	54075000	28692000	287340000	125620000
P46060;F8W7I9;H0Y4Q3;B0QYT6;B0QYT5;B0QYT4	P46060;F8W7I9	13;10;5;2;2;2	13;10;5;2;2;2	13;10;5;2;2;2	Ran GTPase-activating protein 1	RANGAP1	>sp|P46060|RAGP1_HUMAN Ran GTPase-activating protein 1 OS=Homo sapiens GN=RANGAP1 PE=1 SV=1;>tr|F8W7I9|F8W7I9_HUMAN Ran GTPase-activating protein 1 OS=Homo sapiens GN=RANGAP1 PE=2 SV=1	6	13	13	13	6	6	7	3	11	10	9	6	6	7	3	11	10	6	6	7	3	11	10	31	31	31	63.541	587	587;532;253;37;100;133	0	62.73	15.3	13.3	15.8	6.5	27.4	27.4	1205500000	79430000	68724000	151130000	40116000
Q8NEF9	Q8NEF9	14	14	14	Serum response factor-binding protein 1	SRFBP1	>sp|Q8NEF9|SRFB1_HUMAN Serum response factor-binding protein 1 OS=Homo sapiens GN=SRFBP1 PE=1 SV=1	1	14	14	14	6	4	11	8	9	9	12	6	4	11	8	9	9	6	4	11	8	9	9	39.9	39.9	39.9	48.633	429	429	0	45.185	17	12.1	28.4	18.9	26.6	26.6	2243200000	57619000	31426000	312910000	121230000
Q96FJ0;Q96FJ0-2;B3KR00	Q96FJ0;Q96FJ0-2;B3KR00	10;9;6	10;9;6	10;9;6	AMSH-like protease	STAMBPL1	>sp|Q96FJ0|STALP_HUMAN AMSH-like protease OS=Homo sapiens GN=STAMBPL1 PE=1 SV=2;>sp|Q96FJ0-2|STALP_HUMAN Isoform 2 of AMSH-like protease OS=Homo sapiens GN=STAMBPL1;>tr|B3KR00|B3KR00_HUMAN AMSH-like protease OS=Homo sapiens GN=STAMBPL1 PE=2 SV=1	3	10	10	10	6	5	8	7	8	9	7	6	5	8	7	8	9	6	5	8	7	8	9	27.8	27.8	27.8	49.783	436	436;461;270	0	66.128	17.4	17	24.3	20.9	24.3	27.3	1468800000	73311000	55580000	228610000	94793000
Q14315-2;Q14315	Q14315-2;Q14315	16;16	12;12	11;11	Filamin-C	FLNC	>sp|Q14315-2|FLNC_HUMAN Isoform 2 of Filamin-C OS=Homo sapiens GN=FLNC;>sp|Q14315|FLNC_HUMAN Filamin-C OS=Homo sapiens GN=FLNC PE=1 SV=3	2	16	12	11	9	7	10	5	6	11	14	6	4	7	2	4	9	5	3	6	1	3	8	6.9	5.9	5.4	287.28	2692	2692;2725	0	28.535	3.1	2.6	3.8	1.6	2.3	4.7	848230000	82641000	50555000	112000000	28126000
P50402;Q5HY57;F8WEQ1	P50402;Q5HY57	11;7;2	11;7;2	11;7;2	Emerin	EMD	>sp|P50402|EMD_HUMAN Emerin OS=Homo sapiens GN=EMD PE=1 SV=1;>tr|Q5HY57|Q5HY57_HUMAN Emerin OS=Homo sapiens GN=EMD PE=4 SV=1	3	11	11	11	6	6	7	7	10	8	8	6	6	7	7	10	8	6	6	7	7	10	8	44.9	44.9	44.9	28.994	254	254;219;21	0	49.818	29.5	33.1	29.9	32.7	41.7	41.3	1787600000	101720000	87950000	277450000	151650000
Q6UB99	Q6UB99	11	11	11	Ankyrin repeat domain-containing protein 11	ANKRD11	>sp|Q6UB99|ANR11_HUMAN Ankyrin repeat domain-containing protein 11 OS=Homo sapiens GN=ANKRD11 PE=1 SV=3	1	11	11	11	6	6	8	5	9	8	8	6	6	8	5	9	8	6	6	8	5	9	8	6.2	6.2	6.2	297.91	2663	2663	0	116.3	3	2.9	3.8	2.6	5.2	3.8	1082000000	189040000	60593000	150200000	66576000
Q9NQW6;Q9NQW6-2;H7C3S1;C9JJT6;C9J0G4;H7C0Y6;H7C167;H7C1C2;H7C1K5	Q9NQW6;Q9NQW6-2	20;19;4;2;1;1;1;1;1	20;19;4;2;1;1;1;1;1	20;19;4;2;1;1;1;1;1	Actin-binding protein anillin	ANLN	>sp|Q9NQW6|ANLN_HUMAN Actin-binding protein anillin OS=Homo sapiens GN=ANLN PE=1 SV=2;>sp|Q9NQW6-2|ANLN_HUMAN Isoform 2 of Actin-binding protein anillin OS=Homo sapiens GN=ANLN	9	20	20	20	6	3	6	3	6	8	18	6	3	6	3	6	8	6	3	6	3	6	8	25.3	25.3	25.3	124.2	1124	1124;1087;236;169;36;69;73;252;277	0	67.503	8.6	4.1	8.7	4.2	9.3	11.6	1376500000	66724000	39163000	168400000	67205000
E9PK01;E9PRY8;P29692;P29692-2;E9PPR1;E9PL12;E9PQ49;E9PI39;E9PMW7;E9PIZ1;H0YCK7;E9PQZ1;P29692-4;E9PQC9;H0YE58;H0YE72;E9PK06	E9PK01;E9PRY8;P29692;P29692-2;E9PPR1;E9PL12;E9PQ49;E9PI39;E9PMW7;E9PIZ1;H0YCK7	7;7;7;7;5;5;5;5;4;4;4;3;3;2;2;2;1	7;7;7;7;5;5;5;5;4;4;4;3;3;2;2;2;1	1;1;1;1;1;1;1;1;1;1;1;0;0;0;0;0;0	Elongation factor 1-delta	EEF1D	>tr|E9PK01|E9PK01_HUMAN Elongation factor 1-delta (Fragment) OS=Homo sapiens GN=EEF1D PE=2 SV=1;>tr|E9PRY8|E9PRY8_HUMAN Elongation factor 1-delta OS=Homo sapiens GN=EEF1D PE=2 SV=1;>sp|P29692|EF1D_HUMAN Elongation factor 1-delta OS=Homo sapiens GN=EEF1D PE	17	7	7	1	6	6	7	7	7	7	7	6	6	7	7	7	7	1	1	1	1	1	1	33.3	33.3	9.2	28.821	261	261;697;281;647;166;168;199;204;130;137;210;238;262;36;119;156;140	0	293.37	33.3	33.3	33.3	33.3	33.3	33.3	2398100000	144150000	119040000	340480000	181010000
H3BV80;H3BMM9;H3BTC0;Q15287-3;Q15287-2;Q15287;H3BPG5;H3BMS0	H3BV80;H3BMM9;H3BTC0;Q15287-3;Q15287-2;Q15287;H3BPG5;H3BMS0	7;7;7;7;7;7;6;5	7;7;7;7;7;7;6;5	7;7;7;7;7;7;6;5	RNA-binding protein with serine-rich domain 1	RNPS1	>tr|H3BV80|H3BV80_HUMAN RNA-binding protein with serine-rich domain 1 OS=Homo sapiens GN=RNPS1 PE=2 SV=2;>tr|H3BMM9|H3BMM9_HUMAN RNA-binding protein with serine-rich domain 1 (Fragment) OS=Homo sapiens GN=RNPS1 PE=2 SV=1;>tr|H3BTC0|H3BTC0_HUMAN RNA-binding	8	7	7	7	6	6	6	6	5	7	5	6	6	6	6	5	7	6	6	6	6	5	7	37.9	37.9	37.9	24.561	211	211;284;302;268;282;305;128;257	0	62.069	37	37	37	37	29.4	37.9	1565700000	191210000	207190000	215700000	161660000
Q2M2I8-2;Q2M2I8;E9PG46	Q2M2I8-2;Q2M2I8;E9PG46	8;8;4	8;8;4	8;8;4	AP2-associated protein kinase 1	AAK1	>sp|Q2M2I8-2|AAK1_HUMAN Isoform 2 of AP2-associated protein kinase 1 OS=Homo sapiens GN=AAK1;>sp|Q2M2I8|AAK1_HUMAN AP2-associated protein kinase 1 OS=Homo sapiens GN=AAK1 PE=1 SV=3;>tr|E9PG46|E9PG46_HUMAN AP2-associated protein kinase 1 OS=Homo sapiens GN=	3	8	8	8	6	4	7	5	3	7	7	6	4	7	5	3	7	6	4	7	5	3	7	13.3	13.3	13.3	93.577	863	863;961;674	0	47.005	10	5.6	11.7	10	6.5	11.7	2191300000	268280000	125720000	402840000	179570000
Q5BJF6-2;Q5BJF6-3;Q5BJF6-4;Q5BJF6;H0Y384;Q5BJF6-8;Q5BJF6-5;Q5BJF6-6;Q5BJF6-10;Q5BJF6-7;Q5BJF6-9;Q5T4C8;Q5T4C7;Q5T4C2	Q5BJF6-2;Q5BJF6-3;Q5BJF6-4;Q5BJF6;H0Y384;Q5BJF6-8;Q5BJF6-5;Q5BJF6-6;Q5BJF6-10;Q5BJF6-7	12;12;12;12;9;6;6;6;6;6;5;1;1;1	12;12;12;12;9;6;6;6;6;6;5;1;1;1	12;12;12;12;9;6;6;6;6;6;5;1;1;1	Outer dense fiber protein 2	ODF2	>sp|Q5BJF6-2|ODFP2_HUMAN Isoform 2 of Outer dense fiber protein 2 OS=Homo sapiens GN=ODF2;>sp|Q5BJF6-3|ODFP2_HUMAN Isoform 3 of Outer dense fiber protein 2 OS=Homo sapiens GN=ODF2;>sp|Q5BJF6-4|ODFP2_HUMAN Isoform 4 of Outer dense fiber protein 2 OS=Homo sa	14	12	12	12	6	5	4	3	9	7	6	6	5	4	3	9	7	6	5	4	3	9	7	21	21	21	88.577	763	763;805;824;829;762;638;638;657;657;701;576;156;180;215	0	27.589	10.7	9.6	9.3	5.2	14.8	12.6	720990000	49815000	35329000	59427000	55292000
Q96GA3	Q96GA3	9	9	9	Protein LTV1 homolog	LTV1	>sp|Q96GA3|LTV1_HUMAN Protein LTV1 homolog OS=Homo sapiens GN=LTV1 PE=1 SV=1	1	9	9	9	6	1	7	2	7	7	8	6	1	7	2	7	7	6	1	7	2	7	7	22.9	22.9	22.9	54.854	475	475	0	28.004	15.8	2.5	17.9	5.7	17.9	20	586830000	67357000	13594000	139650000	10340000
P62937;Q567Q0;F8WE65;C9J5S7;E5RIZ5;Q9Y536;F5H284	P62937;Q567Q0;F8WE65;C9J5S7	8;5;4;4;1;1;1	8;5;4;4;1;1;1	8;5;4;4;1;1;1	Peptidyl-prolyl cis-trans isomerase A;Peptidyl-prolyl cis-trans isomerase A, N-terminally processed;Peptidyl-prolyl cis-trans isomerase	PPIA	>sp|P62937|PPIA_HUMAN Peptidyl-prolyl cis-trans isomerase A OS=Homo sapiens GN=PPIA PE=1 SV=2;>tr|Q567Q0|Q567Q0_HUMAN Peptidyl-prolyl cis-trans isomerase A OS=Homo sapiens GN=PPIA PE=3 SV=1;>tr|F8WE65|F8WE65_HUMAN Peptidyl-prolyl cis-trans isomerase OS=Hom	7	8	8	8	6	7	7	6	4	6	6	6	7	7	6	4	6	6	7	7	6	4	6	58.2	58.2	58.2	18.012	165	165;105;120;121;58;164;164	0	57.21	39.4	50.3	50.3	47.3	32.7	50.3	1803700000	304990000	275920000	295710000	158100000
P26599;P26599-2;P26599-3;K7ELW5;K7ES59;K7EKJ7;A6NLN1;K7EK45	P26599;P26599-2;P26599-3;K7ELW5	7;7;7;4;3;3;2;2	7;7;7;4;3;3;2;2	5;5;5;3;2;2;2;1	Polypyrimidine tract-binding protein 1	PTBP1	>sp|P26599|PTBP1_HUMAN Polypyrimidine tract-binding protein 1 OS=Homo sapiens GN=PTBP1 PE=1 SV=1;>sp|P26599-2|PTBP1_HUMAN Isoform 2 of Polypyrimidine tract-binding protein 1 OS=Homo sapiens GN=PTBP1;>sp|P26599-3|PTBP1_HUMAN Isoform 3 of Polypyrimidine trac	8	7	7	5	6	6	5	5	6	6	7	6	6	5	5	6	6	4	4	3	4	4	5	25.4	25.4	21.7	57.221	531	531;550;557;233;209;236;197;256	0	68.704	18.1	18.1	14.5	16.6	18.1	23.9	1256800000	145310000	122120000	224340000	96803000
F8W8J7;B8ZZS2;Q13506-2;Q13506;B4DKG1;H0Y4C5;C9JL92;C9JID4;C9JFF6;C9J3V0;Q15742-2;Q15742-3;Q15742	F8W8J7;B8ZZS2;Q13506-2;Q13506	8;8;8;8;3;3;2;2;1;1;1;1;1	8;8;8;8;3;3;2;2;1;1;1;1;1	8;8;8;8;3;3;2;2;1;1;1;1;1	NGFI-A-binding protein 1	NAB1	>tr|F8W8J7|F8W8J7_HUMAN NGFI-A-binding protein 1 OS=Homo sapiens GN=NAB1 PE=2 SV=1;>tr|B8ZZS2|B8ZZS2_HUMAN NGFI-A binding protein 1 (EGR1 binding protein 1), isoform CRA_b OS=Homo sapiens GN=NAB1 PE=4 SV=1;>sp|Q13506-2|NAB1_HUMAN Isoform Short of NGFI-A-bi	13	8	8	8	6	4	5	3	5	6	7	6	4	5	3	5	6	6	4	5	3	5	6	22.7	22.7	22.7	51.219	458	458;486;458;487;227;240;152;157;62;100;322;461;525	0	52.467	16.8	8.7	14.8	9	14.6	16.8	889050000	69089000	28690000	99855000	48410000
Q5JR95;P62241	Q5JR95;P62241	7;7	7;7	7;7	40S ribosomal protein S8	RPS8	>tr|Q5JR95|Q5JR95_HUMAN 40S ribosomal protein S8 OS=Homo sapiens GN=RPS8 PE=2 SV=1;>sp|P62241|RS8_HUMAN 40S ribosomal protein S8 OS=Homo sapiens GN=RPS8 PE=1 SV=2	2	7	7	7	6	6	7	5	5	5	6	6	6	7	5	5	5	6	6	7	5	5	5	50.5	50.5	50.5	21.879	188	188;208	0	216.41	43.6	43.6	50.5	37.8	37.8	37.8	1456000000	170940000	127980000	265560000	128790000
P62753;A2A3R5;A2A3R7	P62753;A2A3R5	8;5;3	8;5;3	8;5;3	40S ribosomal protein S6	RPS6	>sp|P62753|RS6_HUMAN 40S ribosomal protein S6 OS=Homo sapiens GN=RPS6 PE=1 SV=1;>tr|A2A3R5|A2A3R5_HUMAN 40S ribosomal protein S6 OS=Homo sapiens GN=RPS6 PE=3 SV=1	3	8	8	8	6	5	6	5	5	5	6	6	5	6	5	5	5	6	5	6	5	5	5	32.1	32.1	32.1	28.68	249	249;218;91	0	36.397	28.5	29.7	23.3	23.3	20.1	28.5	1212400000	135350000	96829000	193790000	89585000
Q8TA86;C9J6V2	Q8TA86;C9J6V2	9;6	9;6	9;6	Retinitis pigmentosa 9 protein	RP9	>sp|Q8TA86|RP9_HUMAN Retinitis pigmentosa 9 protein OS=Homo sapiens GN=RP9 PE=1 SV=2;>tr|C9J6V2|C9J6V2_HUMAN Retinitis pigmentosa 9 protein (Fragment) OS=Homo sapiens GN=RP9 PE=2 SV=1	2	9	9	9	6	7	6	6	5	4	3	6	7	6	6	5	4	6	7	6	6	5	4	38.9	38.9	38.9	26.106	221	221;166	0	53.609	27.6	34.4	26.7	27.6	19.5	15.8	545070000	75243000	66590000	121610000	104450000
F8W181;Q02878;F8VR69;F8VZ45	F8W181;Q02878	7;7;3;3	7;7;3;3	7;7;3;3	60S ribosomal protein L6	RPL6	>tr|F8W181|F8W181_HUMAN 60S ribosomal protein L6 (Fragment) OS=Homo sapiens GN=RPL6 PE=2 SV=1;>sp|Q02878|RL6_HUMAN 60S ribosomal protein L6 OS=Homo sapiens GN=RPL6 PE=1 SV=3	4	7	7	7	6	6	4	4	5	4	5	6	6	4	4	5	4	6	6	4	4	5	4	29.2	29.2	29.2	25.892	226	226;288;64;159	0	23.57	29.2	22.6	18.1	21.2	22.1	18.1	644210000	54215000	59110000	131040000	62484000
P23528;E9PP50;G3V1A4;E9PK25;E9PS23;E9PQB7;Q9Y281-3;E9PLJ3;F6RFD5;P60981-2;P60981	P23528;E9PP50;G3V1A4;E9PK25	6;5;4;4;2;2;2;1;1;1;1	6;5;4;4;2;2;2;1;1;1;1	4;3;2;2;2;0;0;0;0;0;0	Cofilin-1	CFL1	>sp|P23528|COF1_HUMAN Cofilin-1 OS=Homo sapiens GN=CFL1 PE=1 SV=3;>tr|E9PP50|E9PP50_HUMAN Cofilin-1 (Fragment) OS=Homo sapiens GN=CFL1 PE=2 SV=1;>tr|G3V1A4|G3V1A4_HUMAN Cofilin 1 (Non-muscle), isoform CRA_a OS=Homo sapiens GN=CFL1 PE=4 SV=1;>tr|E9PK25|E9PK	11	6	6	4	6	5	3	4	5	4	5	6	5	3	4	5	4	4	4	3	3	4	3	44	44	30.7	18.502	166	166;160;149;204;91;122;149;79;135;148;165	0	20.269	44	37.3	19.3	25.9	37.3	25.9	1042100000	181820000	149230000	121560000	63571000
B5MDF5;P62826;J3KQE5;B4DV51;F5H018;H0YFC6	B5MDF5;P62826;J3KQE5;B4DV51;F5H018	6;6;5;4;4;1	6;6;5;4;4;1	6;6;5;4;4;1	GTP-binding nuclear protein Ran	RAN	>tr|B5MDF5|B5MDF5_HUMAN GTP-binding nuclear protein Ran OS=Homo sapiens GN=RAN PE=4 SV=1;>sp|P62826|RAN_HUMAN GTP-binding nuclear protein Ran OS=Homo sapiens GN=RAN PE=1 SV=3;>tr|J3KQE5|J3KQE5_HUMAN GTP-binding nuclear protein Ran (Fragment) OS=Homo sapien	6	6	6	6	6	5	3	1	1	4	3	6	5	3	1	1	4	6	5	3	1	1	4	28.8	28.8	28.8	26.224	233	233;216;234;128;199;103	0	11.26	28.8	20.6	15.5	6	6	23.6	966220000	108590000	93042000	140010000	65150000
Q9UM82;F5H3K3	Q9UM82;F5H3K3	7;4	7;4	7;4	Spermatogenesis-associated protein 2	SPATA2	>sp|Q9UM82|SPAT2_HUMAN Spermatogenesis-associated protein 2 OS=Homo sapiens GN=SPATA2 PE=1 SV=2;>tr|F5H3K3|F5H3K3_HUMAN Spermatogenesis-associated protein 2 OS=Homo sapiens GN=SPATA2 PE=2 SV=1	2	7	7	7	6	2	2	3	0	1	4	6	2	2	3	0	1	6	2	2	3	0	1	16.3	16.3	16.3	58.427	520	520;383	0	17.359	14	5.2	5.6	8.8	0	2.3	200050000	52980000	13306000	19014000	32924000
P00390-2;P00390-3;P00390;P00390-5;P00390-4;H0YBD4;H0YC68	P00390-2;P00390-3;P00390;P00390-5;P00390-4	7;7;7;6;6;2;1	7;7;7;6;6;2;1	7;7;7;6;6;2;1	Glutathione reductase, mitochondrial	GSR	>sp|P00390-2|GSHR_HUMAN Isoform Cytoplasmic of Glutathione reductase, mitochondrial OS=Homo sapiens GN=GSR;>sp|P00390-3|GSHR_HUMAN Isoform 2 of Glutathione reductase, mitochondrial OS=Homo sapiens GN=GSR;>sp|P00390|GSHR_HUMAN Glutathione reductase, mitocho	7	7	7	7	6	4	3	1	0	0	4	6	4	3	1	0	0	6	4	3	1	0	0	19.4	19.4	19.4	51.7	479	479;493;522;440;469;301;131	0	11.796	17.5	10.6	6.9	2.7	0	0	211050000	58691000	46691000	35811000	9305000
Q9UK61-3;Q9UK61;Q9UK61-4;Q9UK61-2	Q9UK61-3;Q9UK61;Q9UK61-4;Q9UK61-2	49;49;48;36	49;49;48;36	49;49;48;36	Protein FAM208A	FAM208A	>sp|Q9UK61-3|F208A_HUMAN Isoform 3 of Protein FAM208A OS=Homo sapiens GN=FAM208A;>sp|Q9UK61|F208A_HUMAN Protein FAM208A OS=Homo sapiens GN=FAM208A PE=1 SV=3;>sp|Q9UK61-4|F208A_HUMAN Isoform 4 of Protein FAM208A OS=Homo sapiens GN=FAM208A;>sp|Q9UK61-2|F208A	4	49	49	49	5	10	25	21	35	40	28	5	10	25	21	35	40	5	10	25	21	35	40	38.2	38.2	38.2	170.81	1512	1512;1670;1609;1233	0	247.32	3.9	7.1	18.3	18.1	29.6	31.2	4877700000	44233000	81636000	684160000	312850000
Q5UIP0-2;Q5UIP0;H7BZN3;H7C2B5;B4DS49;C9J1D6	Q5UIP0-2;Q5UIP0	59;59;22;17;13;2	59;59;22;17;13;2	59;59;22;17;13;2	Telomere-associated protein RIF1	RIF1	>sp|Q5UIP0-2|RIF1_HUMAN Isoform 2 of Telomere-associated protein RIF1 OS=Homo sapiens GN=RIF1;>sp|Q5UIP0|RIF1_HUMAN Telomere-associated protein RIF1 OS=Homo sapiens GN=RIF1 PE=1 SV=2	6	59	59	59	5	3	13	19	18	38	56	5	3	13	19	18	38	5	3	13	19	18	38	32.6	32.6	32.6	271.69	2446	2446;2472;845;746;341;87	0	323.31	3.2	1.3	7.2	12.3	12.1	22.2	5479300000	37817000	10932000	261660000	253400000
P49454	P49454	36	36	36	Centromere protein F	CENPF	>sp|P49454|CENPF_HUMAN Centromere protein F OS=Homo sapiens GN=CENPF PE=1 SV=2	1	36	36	36	5	7	15	12	18	30	23	5	7	15	12	18	30	5	7	15	12	18	30	19.1	19.1	19.1	367.76	3210	3210	0	149.91	2.1	3	7	5.1	8.8	15.7	2241300000	39076000	48164000	264420000	143760000
Q96L91-3;Q96L91-5;Q96L91-2;Q96L91;Q96L91-4;A7E2D7;F8WCN8	Q96L91-3;Q96L91-5;Q96L91-2;Q96L91;Q96L91-4	33;33;33;33;31;16;2	33;33;33;33;31;16;2	33;33;33;33;31;16;2	E1A-binding protein p400	EP400	>sp|Q96L91-3|EP400_HUMAN Isoform 3 of E1A-binding protein p400 OS=Homo sapiens GN=EP400;>sp|Q96L91-5|EP400_HUMAN Isoform 5 of E1A-binding protein p400 OS=Homo sapiens GN=EP400;>sp|Q96L91-2|EP400_HUMAN Isoform 2 of E1A-binding protein p400 OS=Homo sapiens G	7	33	33	33	5	4	23	9	24	29	25	5	4	23	9	24	29	5	4	23	9	24	29	17.1	17.1	17.1	335.8	3086	3086;3122;3123;3159;3042;1731;985	0	85.911	2	2	11.8	4.9	12.6	15	2786700000	25142000	23630000	490690000	87761000
Q5JSZ5;Q5JSZ5-5;Q5JSZ9;Q5JT00;H0Y412	Q5JSZ5;Q5JSZ5-5	28;21;6;1;1	28;21;6;1;1	28;21;6;1;1	Protein PRRC2B	PRRC2B	>sp|Q5JSZ5|PRC2B_HUMAN Protein PRRC2B OS=Homo sapiens GN=PRRC2B PE=1 SV=2;>sp|Q5JSZ5-5|PRC2B_HUMAN Isoform 1 of Protein PRRC2B OS=Homo sapiens GN=PRRC2B	5	28	28	28	5	5	12	5	15	18	14	5	5	12	5	15	18	5	5	12	5	15	18	17.4	17.4	17.4	242.96	2229	2229;1535;175;178;588	0	75.326	3.5	3.3	8.3	3.3	11.1	11.9	1891800000	64983000	33093000	295370000	75319000
B5MCF9;O00541;O00541-2;B3KXD6;H7C267;C9JXJ1	B5MCF9;O00541;O00541-2;B3KXD6	17;17;16;14;5;3	17;17;16;14;5;3	17;17;16;14;5;3	Pescadillo homolog	PES1	>tr|B5MCF9|B5MCF9_HUMAN Pescadillo homolog OS=Homo sapiens GN=PES1 PE=2 SV=1;>sp|O00541|PESC_HUMAN Pescadillo homolog OS=Homo sapiens GN=PES1 PE=1 SV=1;>sp|O00541-2|PESC_HUMAN Isoform 2 of Pescadillo homolog OS=Homo sapiens GN=PES1;>tr|B3KXD6|B3KXD6_HUMAN	6	17	17	17	5	6	12	9	13	17	10	5	6	12	9	13	17	5	6	12	9	13	17	34.5	34.5	34.5	66.077	571	571;588;583;449;194;171	0	89.696	11.9	13.7	26.6	19.8	28.7	34.5	3337900000	111760000	117290000	506650000	227240000
Q7Z6E9;Q7Z6E9-2;H3BSK8;Q7Z6E9-4;H3BUN0;I3L3Y2	Q7Z6E9;Q7Z6E9-2;H3BSK8	20;19;11;8;5;3	20;19;11;8;5;3	20;19;11;8;5;3	E3 ubiquitin-protein ligase RBBP6	RBBP6	>sp|Q7Z6E9|RBBP6_HUMAN E3 ubiquitin-protein ligase RBBP6 OS=Homo sapiens GN=RBBP6 PE=1 SV=1;>sp|Q7Z6E9-2|RBBP6_HUMAN Isoform 2 of E3 ubiquitin-protein ligase RBBP6 OS=Homo sapiens GN=RBBP6;>tr|H3BSK8|H3BSK8_HUMAN E3 ubiquitin-protein ligase RBBP6 (Fragment	6	20	20	20	5	2	13	9	17	17	14	5	2	13	9	17	17	5	2	13	9	17	17	15.8	15.8	15.8	201.56	1792	1792;1758;1008;952;300;158	0	163.4	4.2	1.4	9.8	7.1	13.3	13.7	2379300000	65035000	21270000	284710000	153930000
O43390;O43390-2;Q2L7G6;E7ETM7	O43390;O43390-2;Q2L7G6;E7ETM7	18;18;15;12	18;18;15;12	12;12;11;8	Heterogeneous nuclear ribonucleoprotein R	HNRNPR	>sp|O43390|HNRPR_HUMAN Heterogeneous nuclear ribonucleoprotein R OS=Homo sapiens GN=HNRNPR PE=1 SV=1;>sp|O43390-2|HNRPR_HUMAN Isoform 2 of Heterogeneous nuclear ribonucleoprotein R OS=Homo sapiens GN=HNRNPR;>tr|Q2L7G6|Q2L7G6_HUMAN Heterogeneous nuclear rib	4	18	18	12	5	6	11	9	18	16	12	5	6	11	9	18	16	2	4	7	6	12	11	31.1	31.1	25.3	70.942	633	633;636;595;473	0	120.08	8.2	10.1	18.5	14.4	31.1	30.8	3413500000	64103000	81744000	425790000	166170000
Q9ULM3;H0Y6M6	Q9ULM3	27;3	27;3	27;3	YEATS domain-containing protein 2	YEATS2	>sp|Q9ULM3|YETS2_HUMAN YEATS domain-containing protein 2 OS=Homo sapiens GN=YEATS2 PE=1 SV=2	2	27	27	27	5	5	12	9	15	16	20	5	5	12	9	15	16	5	5	12	9	15	16	26.9	26.9	26.9	150.78	1422	1422;219	0	107.09	6.5	6	12.5	10.1	17.7	17.7	11619000000	64810000	9359200000	339150000	124690000
Q03164-2;Q03164;Q03164-3;K7EP72	Q03164-2;Q03164;Q03164-3	21;21;21;1	21;21;21;1	16;16;16;0	Histone-lysine N-methyltransferase 2A;MLL cleavage product N320;MLL cleavage product C180	KMT2A	>sp|Q03164-2|MLL1_HUMAN Isoform 2 of Histone-lysine N-methyltransferase MLL OS=Homo sapiens GN=MLL;>sp|Q03164|MLL1_HUMAN Histone-lysine N-methyltransferase MLL OS=Homo sapiens GN=MLL PE=1 SV=5;>sp|Q03164-3|MLL1_HUMAN Isoform 3 of Histone-lysine N-methyltra	4	21	21	16	5	3	9	6	15	14	15	5	3	9	6	15	14	3	1	6	5	13	12	9	9	7	427.73	3931	3931;3969;3972;257	0	37.847	1.7	1.3	3.8	2.8	6.5	7.2	1313700000	41237000	15395000	126650000	82906000
Q6PKG0;Q6PKG0-3;E5RH50;H0YC33;H0YBW1;H0YC73;H0YBR8;H0YBJ5;E5RHK4;H0YAN4;H0YBM7	Q6PKG0;Q6PKG0-3;E5RH50	16;14;11;6;5;3;1;1;1;1;1	16;14;11;6;5;3;1;1;1;1;1	16;14;11;6;5;3;1;1;1;1;1	La-related protein 1	LARP1	>sp|Q6PKG0|LARP1_HUMAN La-related protein 1 OS=Homo sapiens GN=LARP1 PE=1 SV=2;>sp|Q6PKG0-3|LARP1_HUMAN Isoform 2 of La-related protein 1 OS=Homo sapiens GN=LARP1;>tr|E5RH50|E5RH50_HUMAN La-related protein 1 (Fragment) OS=Homo sapiens GN=LARP1 PE=2 SV=1	11	16	16	16	5	5	10	4	12	14	11	5	5	10	4	12	14	5	5	10	4	12	14	22.1	22.1	22.1	123.51	1096	1096;1019;611;183;281;195;36;67;93;150;167	0	39.036	5.7	6.1	11.7	5.3	16.6	20.6	1296800000	37731000	36804000	234840000	52169000
Q9H582;Q9H582-2;Q9H582-3	Q9H582;Q9H582-2	19;15;3	19;15;3	19;15;3	Zinc finger protein 644	ZNF644	>sp|Q9H582|ZN644_HUMAN Zinc finger protein 644 OS=Homo sapiens GN=ZNF644 PE=1 SV=2;>sp|Q9H582-2|ZN644_HUMAN Isoform 2 of Zinc finger protein 644 OS=Homo sapiens GN=ZNF644	3	19	19	19	5	4	11	6	13	13	12	5	4	11	6	13	13	5	4	11	6	13	13	20.9	20.9	20.9	149.56	1327	1327;1232;105	0	76.915	6.3	4.8	12.2	6.4	14.1	15.5	1600500000	56894000	31785000	219480000	70561000
Q5T1Z4;Q5T1Z8;Q14671-2;Q14671-3;H0YEH2;Q14671;E7EWT3;E9PR38;B4DG92;H0YDK8;E9PM68;E9PL65;E9PMX1;H0YC97	Q5T1Z4;Q5T1Z8;Q14671-2;Q14671-3;H0YEH2;Q14671;E7EWT3;E9PR38;B4DG92;H0YDK8	18;18;18;18;17;17;12;11;11;9;1;1;1;1	18;18;18;18;17;17;12;11;11;9;1;1;1;1	17;17;17;17;16;16;11;10;10;8;1;1;1;1	Pumilio homolog 1	PUM1	>tr|Q5T1Z4|Q5T1Z4_HUMAN Pumilio homolog 1 OS=Homo sapiens GN=PUM1 PE=4 SV=1;>tr|Q5T1Z8|Q5T1Z8_HUMAN Pumilio homolog 1 OS=Homo sapiens GN=PUM1 PE=4 SV=1;>sp|Q14671-2|PUM1_HUMAN Isoform 2 of Pumilio homolog 1 OS=Homo sapiens GN=PUM1;>sp|Q14671-3|PUM1_HUMAN I	14	18	18	17	5	2	11	6	10	13	15	5	2	11	6	10	13	4	2	11	5	10	13	20.4	20.4	19.4	126.76	1189	1189;1224;1162;1188;1125;1186;1044;944;1127;900;94;96;124;227	0	69.022	5.3	2.9	13.8	7.6	13.7	16.4	1301200000	39134000	13482000	239390000	81340000
E9PEB5;B4DT31;Q96AE4;Q96AE4-2;C9JSZ1	E9PEB5;B4DT31;Q96AE4;Q96AE4-2	18;18;18;18;5	16;16;16;16;5	15;15;15;15;5	Far upstream element-binding protein 1	FUBP1	>tr|E9PEB5|E9PEB5_HUMAN Far upstream element-binding protein 1 OS=Homo sapiens GN=FUBP1 PE=2 SV=1;>tr|B4DT31|B4DT31_HUMAN Far upstream element-binding protein 1 OS=Homo sapiens GN=FUBP1 PE=2 SV=1;>sp|Q96AE4|FUBP1_HUMAN Far upstream element-binding protein	5	18	16	15	7	7	8	7	11	15	10	5	5	6	5	9	13	4	5	6	5	8	12	37.7	36.3	33.6	68.903	655	655;665;644;653;232	0	27.863	11.3	11.8	14.8	12.1	18.5	32.5	1273400000	66750000	61538000	166280000	78606000
Q96R06;J3KTQ0;K7ELG0;K7ELC8;F5GZT2;E9PMD0;J3QS12	Q96R06	19;4;3;2;2;2;1	19;4;3;2;2;2;1	19;4;3;2;2;2;1	Sperm-associated antigen 5	SPAG5	>sp|Q96R06|SPAG5_HUMAN Sperm-associated antigen 5 OS=Homo sapiens GN=SPAG5 PE=1 SV=2	7	19	19	19	5	4	11	5	9	13	18	5	4	11	5	9	13	5	4	11	5	9	13	23.1	23.1	23.1	134.42	1193	1193;239;185;186;272;336;129	0	88.534	7	5.9	14.2	7.5	12.9	15	1264800000	58318000	31825000	207550000	71062000
E7EWR4;P33240-2;P33240;E9PID8	E7EWR4;P33240-2;P33240;E9PID8	15;15;15;12	15;15;15;12	8;8;8;7	Cleavage stimulation factor subunit 2	CSTF2	>tr|E7EWR4|E7EWR4_HUMAN Cleavage stimulation factor subunit 2 OS=Homo sapiens GN=CSTF2 PE=2 SV=1;>sp|P33240-2|CSTF2_HUMAN Isoform 2 of Cleavage stimulation factor subunit 2 OS=Homo sapiens GN=CSTF2;>sp|P33240|CSTF2_HUMAN Cleavage stimulation factor subunit	4	15	15	8	5	6	8	9	12	12	12	5	6	8	9	12	12	4	3	4	5	5	6	33.5	33.5	21.3	62.942	597	597;560;577;438	0	179.06	11.4	12.1	15.6	17.4	22.9	30.3	2732800000	66541000	74146000	396330000	168800000
Q9BRK4;B1AL11;B1AL12;B1AL13	Q9BRK4	19;4;4;4	19;4;4;4	19;4;4;4	Leucine zipper putative tumor suppressor 2	LZTS2	>sp|Q9BRK4|LZTS2_HUMAN Leucine zipper putative tumor suppressor 2 OS=Homo sapiens GN=LZTS2 PE=1 SV=2	4	19	19	19	5	5	13	8	13	12	11	5	5	13	8	13	12	5	5	13	8	13	12	44.1	44.1	44.1	72.759	669	669;199;221;240	0	149.84	11.1	10.5	32.6	17.8	34.4	33.6	2130000000	77771000	63857000	341790000	172930000
H3BRV0;Q99613;B5ME19;H3BPE4;H3BTY8;H3BPE3	H3BRV0;Q99613;B5ME19	17;17;16;2;1;1	17;17;16;2;1;1	17;17;16;2;1;1	Eukaryotic translation initiation factor 3 subunit C;Eukaryotic translation initiation factor 3 subunit C-like protein	EIF3C;EIF3CL	>tr|H3BRV0|H3BRV0_HUMAN Eukaryotic translation initiation factor 3 subunit C OS=Homo sapiens GN=EIF3C PE=2 SV=1;>sp|Q99613|EIF3C_HUMAN Eukaryotic translation initiation factor 3 subunit C OS=Homo sapiens GN=EIF3C PE=1 SV=1;>sp|B5ME19|EIFCL_HUMAN Eukaryotic	6	17	17	17	5	6	9	6	8	12	15	5	6	9	6	8	12	5	6	9	6	8	12	28.1	28.1	28.1	104.1	903	903;913;914;148;80;133	0	50.946	7.1	8.1	11	8.2	15.3	21.4	1190300000	54767000	48820000	174730000	65221000
Q01664;I3L254;I3L4L6;I3L301	Q01664;I3L254	14;8;2;2	14;8;2;2	14;8;2;2	Transcription factor AP-4	TFAP4	>sp|Q01664|TFAP4_HUMAN Transcription factor AP-4 OS=Homo sapiens GN=TFAP4 PE=1 SV=2;>tr|I3L254|I3L254_HUMAN Transcription factor AP-4 (Fragment) OS=Homo sapiens GN=TFAP4 PE=2 SV=1	4	14	14	14	5	5	10	6	11	12	10	5	5	10	6	11	12	5	5	10	6	11	12	36.1	36.1	36.1	38.725	338	338;115;44;167	0	230.72	17.5	17.2	30.8	21	33.7	36.1	2080100000	27316000	31693000	472620000	83671000
Q9NW64;F5GWK3;Q9NW64-2;E5RJW4;E5RHA8	Q9NW64;F5GWK3;Q9NW64-2;E5RJW4	12;9;9;8;4	12;9;9;8;4	12;9;9;8;4	Pre-mRNA-splicing factor RBM22	RBM22	>sp|Q9NW64|RBM22_HUMAN Pre-mRNA-splicing factor RBM22 OS=Homo sapiens GN=RBM22 PE=1 SV=1;>tr|F5GWK3|F5GWK3_HUMAN Pre-mRNA-splicing factor RBM22 OS=Homo sapiens GN=RBM22 PE=2 SV=1;>sp|Q9NW64-2|RBM22_HUMAN Isoform 2 of Pre-mRNA-splicing factor RBM22 OS=Homo	5	12	12	12	5	4	9	5	10	12	9	5	4	9	5	10	12	5	4	9	5	10	12	31.2	31.2	31.2	46.895	420	420;371;371;179;243	0	118.94	12.4	12.1	25.5	12.4	27.9	31.2	1673600000	51148000	60388000	214210000	151900000
Q8NI35;Q8NI35-4;Q8NI35-3;Q8NI35-2;Q8NI35-5;B4DE90	Q8NI35;Q8NI35-4;Q8NI35-3;Q8NI35-2;Q8NI35-5	22;21;21;21;12;3	22;21;21;21;12;3	22;21;21;21;12;3	InaD-like protein	INADL	>sp|Q8NI35|INADL_HUMAN InaD-like protein OS=Homo sapiens GN=INADL PE=1 SV=3;>sp|Q8NI35-4|INADL_HUMAN Isoform 4 of InaD-like protein OS=Homo sapiens GN=INADL;>sp|Q8NI35-3|INADL_HUMAN Isoform 3 of InaD-like protein OS=Homo sapiens GN=INADL;>sp|Q8NI35-2|INADL	6	22	22	22	5	3	12	3	13	12	7	5	3	12	3	13	12	5	3	12	3	13	12	18.3	18.3	18.3	196.37	1801	1801;1524;1552;1582;1134;452	0	31.533	3.8	2.6	10.4	2.1	11.8	11.1	1358900000	25252000	27626000	388750000	41305000
Q9UHX1-6;Q9UHX1-5;Q9UHX1-4;Q9UHX1-2;Q9UHX1-3;Q9UHX1;E9PQ56;H0YEM1;E9PMU7;E9PN18;H0YCP8;E9PL19	Q9UHX1-6;Q9UHX1-5;Q9UHX1-4;Q9UHX1-2;Q9UHX1-3;Q9UHX1;E9PQ56;H0YEM1	14;13;12;12;11;11;10;9;6;6;6;3	14;13;12;12;11;11;10;9;6;6;6;3	14;13;12;12;11;11;10;9;6;6;6;3	Poly(U)-binding-splicing factor PUF60	PUF60	>sp|Q9UHX1-6|PUF60_HUMAN Isoform 6 of Poly(U)-binding-splicing factor PUF60 OS=Homo sapiens GN=PUF60;>sp|Q9UHX1-5|PUF60_HUMAN Isoform 5 of Poly(U)-binding-splicing factor PUF60 OS=Homo sapiens GN=PUF60;>sp|Q9UHX1-4|PUF60_HUMAN Isoform 4 of Poly(U)-binding-	12	14	14	14	5	7	8	7	11	11	9	5	7	8	7	11	11	5	7	8	7	11	11	50.5	50.5	50.5	55.399	513	513;530;499;542;516;559;323;336;247;263;273;228	0	117.13	20.1	26.5	28.5	26.5	42.3	38.4	3123800000	123690000	98204000	472490000	205650000
O95391;E5RGM7;E5RK41	O95391	12;4;4	12;4;4	12;4;4	Pre-mRNA-splicing factor SLU7	SLU7	>sp|O95391|SLU7_HUMAN Pre-mRNA-splicing factor SLU7 OS=Homo sapiens GN=SLU7 PE=1 SV=2	3	12	12	12	5	5	10	7	11	11	11	5	5	10	7	11	11	5	5	10	7	11	11	25.8	25.8	25.8	68.386	586	586;124;143	0	89.431	14.8	15.4	23.7	15.7	23.9	23.9	3000100000	104990000	102780000	439020000	263680000
P37802;C9J5W6;Q9UI15	P37802	12;1;1	12;1;1	12;1;1	Transgelin-2	TAGLN2	>sp|P37802|TAGL2_HUMAN Transgelin-2 OS=Homo sapiens GN=TAGLN2 PE=1 SV=3	3	12	12	12	5	7	9	6	9	11	11	5	7	9	6	9	11	5	7	9	6	9	11	61.3	61.3	61.3	22.391	199	199;115;199	0	209.41	30.7	37.7	46.7	37.7	46.7	61.3	3644700000	251390000	286270000	388750000	375650000
P14866;M0QXS5;P14866-2;M0QYT0;M0R076	P14866;M0QXS5;P14866-2;M0QYT0	14;13;13;8;3	14;13;13;8;3	14;13;13;8;3	Heterogeneous nuclear ribonucleoprotein L	HNRNPL	>sp|P14866|HNRPL_HUMAN Heterogeneous nuclear ribonucleoprotein L OS=Homo sapiens GN=HNRNPL PE=1 SV=2;>tr|M0QXS5|M0QXS5_HUMAN Heterogeneous nuclear ribonucleoprotein L (Fragment) OS=Homo sapiens GN=HNRNPL PE=4 SV=1;>sp|P14866-2|HNRPL_HUMAN Isoform 2 of Hete	5	14	14	14	5	6	10	6	11	11	10	5	6	10	6	11	11	5	6	10	6	11	11	41.8	41.8	41.8	64.132	589	589;530;456;321;114	0	145.54	14.3	16.1	32.1	19.5	38	30.4	4015900000	215690000	157790000	621070000	289950000
Q9NXF1-2;Q9NXF1;B7Z9D5	Q9NXF1-2;Q9NXF1;B7Z9D5	12;12;8	12;12;8	12;12;8	Testis-expressed sequence 10 protein	TEX10	>sp|Q9NXF1-2|TEX10_HUMAN Isoform 2 of Testis-expressed sequence 10 protein OS=Homo sapiens GN=TEX10;>sp|Q9NXF1|TEX10_HUMAN Testis-expressed sequence 10 protein OS=Homo sapiens GN=TEX10 PE=1 SV=2;>tr|B7Z9D5|B7Z9D5_HUMAN Testis-expressed sequence 10 protein	3	12	12	12	5	5	8	6	8	11	7	5	5	8	6	8	11	5	5	8	6	8	11	17	17	17	103.91	913	913;929;433	0	97.93	8.1	7.4	12.6	8.9	10.8	15.2	1953500000	115260000	71626000	309820000	116760000
Q96DF8;F8WEF8	Q96DF8	13;6	13;6	13;6	Protein DGCR14	DGCR14	>sp|Q96DF8|DGC14_HUMAN Protein DGCR14 OS=Homo sapiens GN=DGCR14 PE=1 SV=1	2	13	13	13	5	1	9	6	10	11	8	5	1	9	6	10	11	5	1	9	6	10	11	41.8	41.8	41.8	52.567	476	476;293	0	73.507	13.2	2.5	33.6	25.4	38	35.5	1302400000	39882000	7614800	188780000	100110000
E9PCY7;G8JLB6;P31943;D6RIT2;D6RIU0;D6RBM0;H0YB39;E7EQJ0;D6RAM1;E5RGV0;D6R9T0;D6RFM3;D6RDU3;D6RJ04;D6RIH9;H0YBD7;E7EN40;H0YBG7;D6RF17;D6RDL0;E5RGH4;D6R9D3;H0YAQ2;F5GZT4;E5RJ94	E9PCY7;G8JLB6;P31943;D6RIT2;D6RIU0;D6RBM0;H0YB39	15;15;15;8;8;8;8;7;7;7;7;7;7;7;7;7;5;5;4;4;4;3;3;3;2	13;13;13;8;8;8;6;7;7;7;7;7;7;7;7;5;5;3;4;4;4;3;3;1;2	10;10;10;7;6;6;4;6;6;5;6;6;6;6;6;4;4;2;4;4;2;3;2;1;2	Heterogeneous nuclear ribonucleoprotein H;Heterogeneous nuclear ribonucleoprotein H, N-terminally processed	HNRNPH1	>tr|E9PCY7|E9PCY7_HUMAN Heterogeneous nuclear ribonucleoprotein H OS=Homo sapiens GN=HNRNPH1 PE=2 SV=1;>tr|G8JLB6|G8JLB6_HUMAN Heterogeneous nuclear ribonucleoprotein H OS=Homo sapiens GN=HNRNPH1 PE=2 SV=1;>sp|P31943|HNRH1_HUMAN Heterogeneous nuclear ribon	25	15	13	10	7	7	10	7	14	13	9	5	5	8	5	12	11	2	2	5	2	9	8	40.8	34.5	30.5	47.087	429	429;472;449;164;168;212;277;115;130;155;162;163;171;172;184;195;166;185;49;84;100;40;131;159;28	0	128.98	23.3	23.1	30.1	24.5	37.3	40.6	2511200000	117280000	92857000	356170000	155990000
O00567;H0Y653;H0YDU4;Q5JXT2	O00567;H0Y653;H0YDU4	15;8;8;3	15;8;8;3	15;8;8;3	Nucleolar protein 56	NOP56	>sp|O00567|NOP56_HUMAN Nucleolar protein 56 OS=Homo sapiens GN=NOP56 PE=1 SV=4;>tr|H0Y653|H0Y653_HUMAN Nucleolar protein 56 (Fragment) OS=Homo sapiens GN=NOP56 PE=4 SV=1;>tr|H0YDU4|H0YDU4_HUMAN Nucleolar protein 56 (Fragment) OS=Homo sapiens GN=NOP56 PE=4	4	15	15	15	5	3	8	4	9	11	6	5	3	8	4	9	11	5	3	8	4	9	11	38.4	38.4	38.4	66.049	594	594;219;252;281	0	37.937	12.6	6.4	23.4	8.6	26.8	29.3	732650000	17216000	14481000	135050000	26956000
Q8IVT2	Q8IVT2	17	17	17	Mitotic interactor and substrate of PLK1	MISP	>sp|Q8IVT2|CS021_HUMAN Uncharacterized protein C19orf21 OS=Homo sapiens GN=C19orf21 PE=1 SV=1	1	17	17	17	5	6	10	6	11	10	10	5	6	10	6	11	10	5	6	10	6	11	10	33.4	33.4	33.4	75.356	679	679	0	86.216	12.2	13.5	21.5	15.5	24.4	24	1615700000	53483000	55954000	257410000	123260000
Q8NCD3-3;Q8NCD3-2;Q8NCD3;C9JWC4;H7C3V8;F8WCV1	Q8NCD3-3;Q8NCD3-2;Q8NCD3;C9JWC4	18;18;18;17;4;2	18;18;18;17;4;2	18;18;18;17;4;2	Holliday junction recognition protein	HJURP	>sp|Q8NCD3-3|HJURP_HUMAN Isoform 3 of Holliday junction recognition protein OS=Homo sapiens GN=HJURP;>sp|Q8NCD3-2|HJURP_HUMAN Isoform 2 of Holliday junction recognition protein OS=Homo sapiens GN=HJURP;>sp|Q8NCD3|HJURP_HUMAN Holliday junction recognition p	6	18	18	18	5	6	9	6	9	10	12	5	6	9	6	9	10	5	6	9	6	9	10	39.7	39.7	39.7	74.371	663	663;694;748;570;268;122	0	47.53	12.2	15.4	21.6	14.8	23.8	24.9	1499400000	69007000	57273000	220370000	118550000
Q9NR12;Q9NR12-2;D6RH06;Q9NR12-5;Q9NR12-6;Q9NR12-4;D6RF83;Q9NR12-3;H7BYK4;D6RAN1	Q9NR12;Q9NR12-2;D6RH06;Q9NR12-5;Q9NR12-6;Q9NR12-4	11;9;6;6;6;6;5;5;4;3	11;9;6;6;6;6;5;5;4;3	11;9;6;6;6;6;5;5;4;3	PDZ and LIM domain protein 7	PDLIM7	>sp|Q9NR12|PDLI7_HUMAN PDZ and LIM domain protein 7 OS=Homo sapiens GN=PDLIM7 PE=1 SV=1;>sp|Q9NR12-2|PDLI7_HUMAN Isoform 2 of PDZ and LIM domain protein 7 OS=Homo sapiens GN=PDLIM7;>tr|D6RH06|D6RH06_HUMAN PDZ and LIM domain protein 7 (Fragment) OS=Homo sap	10	11	11	11	5	5	9	6	11	10	9	5	5	9	6	11	10	5	5	9	6	11	10	34.8	34.8	34.8	49.844	457	457;423;287;191;222;287;173;153;195;90	0	27.512	12.7	13.6	26.5	22.8	34.8	26.5	1890600000	58814000	72506000	260540000	139080000
Q8WZ42-8;Q8WZ42-12;Q8WZ42;Q8WZ42-13;Q8WZ42-11;Q8WZ42-4;Q8WZ42-10;Q8WZ42-3;Q8WZ42-9;H0Y4J7;A2TKE4	Q8WZ42-8;Q8WZ42-12;Q8WZ42;Q8WZ42-13;Q8WZ42-11;Q8WZ42-4;Q8WZ42-10;Q8WZ42-3;Q8WZ42-9	31;31;30;30;29;29;25;24;24;1;1	31;31;30;30;29;29;25;24;24;1;1	1;1;0;0;0;0;1;0;0;0;0	Titin	TTN	>sp|Q8WZ42-8|TITIN_HUMAN Isoform 8 of Titin OS=Homo sapiens GN=TTN;>sp|Q8WZ42-12|TITIN_HUMAN Isoform 12 of Titin OS=Homo sapiens GN=TTN;>sp|Q8WZ42|TITIN_HUMAN Titin OS=Homo sapiens GN=TTN PE=1 SV=4;>sp|Q8WZ42-13|TITIN_HUMAN Isoform 13 of Titin OS=Homo sapi	11	31	31	1	5	3	5	6	5	10	7	5	3	5	6	5	10	1	0	0	0	0	0	1.7	1.7	0	3829.8	34475	34475;35991;34350;34484;33423;33445;27051;26926;27118;256;373	0	8.5769	0.3	0.2	0.3	0.3	0.3	0.5	5161700000	20648000	83238000	780150000	427480000
Q00341;H7C0A4;C9JIZ1;C9JZI8;C9J5E5;C9JT62;C9JHS7;C9JK79;C9JHZ8;C9JES8;C9JMQ6;C9JQ82;C9JBS3;C9JEJ8;C9JKQ5;C9JHN6;C9J739;H7BZC3;H7C2D1	Q00341	14;6;5;4;4;3;3;3;3;3;2;2;2;2;2;2;1;1;1	14;6;5;4;4;3;3;3;3;3;2;2;2;2;2;2;1;1;1	1;1;0;0;0;0;0;0;0;0;0;0;0;0;0;0;0;0;0	Vigilin	HDLBP	>sp|Q00341|VIGLN_HUMAN Vigilin OS=Homo sapiens GN=HDLBP PE=1 SV=2	19	14	14	1	5	5	9	5	10	10	9	5	5	9	5	10	10	0	0	0	0	1	1	15.4	15.4	0.8	141.45	1268	1268;333;224;164;221;96;126;128;141;147;47;54;69;79;81;82;19;267;308	0	49.352	5.8	5.4	10.1	5.8	11.6	10.7	899560000	57049000	38471000	146140000	52282000
H3BLZ8;Q92841-1;Q92841-3;Q92841;C9JMU5;Q92841-2;G5E9L5	H3BLZ8;Q92841-1;Q92841-3;Q92841;C9JMU5;Q92841-2	34;34;34;34;33;33;3	16;16;16;16;15;15;3	16;16;16;16;15;15;3	Probable ATP-dependent RNA helicase DDX17	DDX17	>tr|H3BLZ8|H3BLZ8_HUMAN Probable ATP-dependent RNA helicase DDX17 OS=Homo sapiens GN=DDX17 PE=2 SV=1;>sp|Q92841-1|DDX17_HUMAN Isoform 2 of Probable ATP-dependent RNA helicase DDX17 OS=Homo sapiens GN=DDX17;>sp|Q92841-3|DDX17_HUMAN Isoform 4 of Probable ATP	7	34	16	16	17	22	26	24	29	25	21	5	9	12	8	12	9	5	9	12	8	12	9	40.9	30	30	80.439	731	731;650;652;729;652;652;181	0	36.029	18.7	27.1	34.1	27.1	37.2	28.3	1635100000	69225000	101950000	304040000	139110000
E7ET07;Q9NXR8;Q9NXR8-2;Q9NXR8-3	E7ET07;Q9NXR8	10;10;3;3	10;10;3;3	10;10;3;3	Inhibitor of growth protein 3	ING3	>tr|E7ET07|E7ET07_HUMAN Inhibitor of growth protein 3 OS=Homo sapiens GN=ING3 PE=2 SV=1;>sp|Q9NXR8|ING3_HUMAN Inhibitor of growth protein 3 OS=Homo sapiens GN=ING3 PE=1 SV=2	4	10	10	10	5	5	8	4	7	9	9	5	5	8	4	7	9	5	5	8	4	7	9	36	36	36	44.86	403	403;418;92;93	0	81.279	17.6	17.6	26.1	17.6	29.5	36	1989900000	64569000	73387000	255540000	74940000
Q9Y2J2-2;Q9Y2J2;F5GX05;Q9Y2J2-3;J3KT37;J3QS55;J3KS70;J3QKY2;J3KRD1;J3QKK4;J3QR33;J3QRQ6;J3QLU5	Q9Y2J2-2;Q9Y2J2;F5GX05;Q9Y2J2-3	11;11;10;6;3;3;2;2;2;2;2;1;1	11;11;10;6;3;3;2;2;2;2;2;1;1	6;6;6;6;3;3;2;2;2;2;2;1;1	Band 4.1-like protein 3;Band 4.1-like protein 3, N-terminally processed	EPB41L3	>sp|Q9Y2J2-2|E41L3_HUMAN Isoform B of Band 4.1-like protein 3 OS=Homo sapiens GN=EPB41L3;>sp|Q9Y2J2|E41L3_HUMAN Band 4.1-like protein 3 OS=Homo sapiens GN=EPB41L3 PE=1 SV=2;>tr|F5GX05|F5GX05_HUMAN Band 4.1-like protein 3 OS=Homo sapiens GN=EPB41L3 PE=2 SV=	13	11	11	6	5	4	7	3	8	9	7	5	4	7	3	8	9	3	3	5	2	4	5	15.6	15.6	8.4	96.513	865	865;1087;883;612;147;162;91;113;117;125;127;79;96	0	68.234	9.1	6.2	9.9	5.1	12.1	12.4	708050000	58476000	35340000	168700000	54936000
F8W7G7;P02751-12;P02751-10;P02751-5;P02751-9;P02751-14;P02751-13;P02751-8;P02751-17;P02751-3;P02751-11;P02751;P02751-7;P02751-15;P02751-6;P02751-4;H0Y7Z1;P02751-2;P02751-16;H0Y4K8	F8W7G7;P02751-12;P02751-10;P02751-5;P02751-9;P02751-14;P02751-13;P02751-8;P02751-17;P02751-3;P02751-11;P02751;P02751-7;P02751-15;P02751-6;P02751-4;H0Y7Z1	14;14;14;14;14;14;14;14;14;14;14;14;14;14;13;12;7;5;5;3	14;14;14;14;14;14;14;14;14;14;14;14;14;14;13;12;7;5;5;3	14;14;14;14;14;14;14;14;14;14;14;14;14;14;13;12;7;5;5;3	Fibronectin;Anastellin;Ugl-Y1;Ugl-Y2;Ugl-Y3	FN1	>tr|F8W7G7|F8W7G7_HUMAN Ugl-Y3 OS=Homo sapiens GN=FN1 PE=2 SV=1;>sp|P02751-12|FINC_HUMAN Isoform 12 of Fibronectin OS=Homo sapiens GN=FN1;>sp|P02751-10|FINC_HUMAN Isoform 10 of Fibronectin OS=Homo sapiens GN=FN1;>sp|P02751-5|FINC_HUMAN Isoform 5 of Fibrone	20	14	14	14	5	6	7	11	7	8	3	5	6	7	11	7	8	5	6	7	11	7	8	10	10	10	243.23	2211	2211;2008;2176;2211;2240;2265;2267;2296;2330;2355;2386;2386;2446;2477;2184;2031;1103;642;657;241	0	26.745	3.4	4.1	4.9	7.7	6	6.7	1382500000	65284000	83758000	208720000	257950000
Q86V48-2;Q86V48-3;Q86V48;E5RFK8;E5RHU7	Q86V48-2;Q86V48-3;Q86V48	15;15;15;2;1	15;15;15;2;1	15;15;15;2;1	Leucine zipper protein 1	LUZP1	>sp|Q86V48-2|LUZP1_HUMAN Isoform 2 of Leucine zipper protein 1 OS=Homo sapiens GN=LUZP1;>sp|Q86V48-3|LUZP1_HUMAN Isoform 3 of Leucine zipper protein 1 OS=Homo sapiens GN=LUZP1;>sp|Q86V48|LUZP1_HUMAN Leucine zipper protein 1 OS=Homo sapiens GN=LUZP1 PE=1 SV	5	15	15	15	5	3	8	7	9	8	9	5	3	8	7	9	8	5	3	8	7	9	8	21.4	21.4	21.4	114.59	1026	1026;1053;1076;273;35	0	61.189	6.6	3.7	13.2	9.6	15.3	12.8	1406700000	65533000	26623000	254880000	123960000
Q9UKK3	Q9UKK3	20	20	20	Poly [ADP-ribose] polymerase 4	PARP4	>sp|Q9UKK3|PARP4_HUMAN Poly [ADP-ribose] polymerase 4 OS=Homo sapiens GN=PARP4 PE=1 SV=3	1	20	20	20	5	6	15	6	11	8	15	5	6	15	6	11	8	5	6	15	6	11	8	15.3	15.3	15.3	192.59	1724	1724	0	50.211	3.8	4.6	11.1	4.6	8.3	5.9	893800000	45145000	46832000	216660000	47922000
P13010;C9JZ81;H7C0H9	P13010	14;2;1	14;2;1	14;2;1	X-ray repair cross-complementing protein 5	XRCC5	>sp|P13010|XRCC5_HUMAN X-ray repair cross-complementing protein 5 OS=Homo sapiens GN=XRCC5 PE=1 SV=3	3	14	14	14	5	3	6	5	7	8	11	5	3	6	5	7	8	5	3	6	5	7	8	25.3	25.3	25.3	82.704	732	732;131;19	0	22.223	14.1	7.5	10.2	9	13.1	12.4	1327100000	304860000	47266000	143430000	74604000
E9PFF5;P51114-2;P51114;B4DXZ6;E7EU85;P51114-3;C9JY20;C9JZE0;P51116;C9JYQ6;C9IZ22;C9JAJ4;F8W871;A8MQB8;G3V0J0;Q06787-8;Q06787-6;Q06787-2;Q06787-4;Q06787-5;G8JL90;Q06787-7;Q06787-3;Q06787	E9PFF5;P51114-2;P51114;B4DXZ6;E7EU85;P51114-3	10;10;10;9;8;8;4;3;2;1;1;1;1;1;1;1;1;1;1;1;1;1;1;1	10;10;10;9;8;8;4;3;2;1;1;1;1;1;1;1;1;1;1;1;1;1;1;1	10;10;10;9;8;8;4;3;2;1;1;1;1;1;1;1;1;1;1;1;1;1;1;1	Fragile X mental retardation syndrome-related protein 1	FXR1	>tr|E9PFF5|E9PFF5_HUMAN Fragile X mental retardation syndrome-related protein 1 OS=Homo sapiens GN=FXR1 PE=2 SV=1;>sp|P51114-2|FXR1_HUMAN Isoform 2 of Fragile X mental retardation syndrome-related protein 1 OS=Homo sapiens GN=FXR1;>sp|P51114|FXR1_HUMAN Fra	24	10	10	10	5	8	4	4	7	8	7	5	8	4	4	7	8	5	8	4	4	7	8	24.3	24.3	24.3	55.105	490	490;539;621;608;454;536;123;119;673;19;94;151;262;582;592;586;590;594;603;607;611;615;620;632	0	59.328	14.3	21.2	10.6	10.6	17.1	20	1137900000	106670000	103100000	96349000	90226000
Q5SWA1	Q5SWA1	9	9	9	Protein phosphatase 1 regulatory subunit 15B	PPP1R15B	>sp|Q5SWA1|PR15B_HUMAN Protein phosphatase 1 regulatory subunit 15B OS=Homo sapiens GN=PPP1R15B PE=1 SV=1	1	9	9	9	5	3	8	4	6	8	8	5	3	8	4	6	8	5	3	8	4	6	8	22	22	22	79.151	713	713	0	60.792	11.1	6	20.3	7.7	15.6	19.6	1786700000	133900000	92129000	425760000	100030000
Q9H0H5;F8VRD2;H0YIK5;F8VVY0;F8VXH1;F8VUW9;F8VV39;F8VZ41;F8VS54;F8VWX0;F8W0L1;F8VZ66;F8VV47;F8W1E5;F8VWY4;F8VVE5;F8VRL2;F8W1T4;F8VV37	Q9H0H5;F8VRD2;H0YIK5	12;7;6;2;2;2;2;2;2;2;2;2;2;2;2;2;1;1;1	12;7;6;2;2;2;2;2;2;2;2;2;2;2;2;2;1;1;1	12;7;6;2;2;2;2;2;2;2;2;2;2;2;2;2;1;1;1	Rac GTPase-activating protein 1	RACGAP1	>sp|Q9H0H5|RGAP1_HUMAN Rac GTPase-activating protein 1 OS=Homo sapiens GN=RACGAP1 PE=1 SV=1;>tr|F8VRD2|F8VRD2_HUMAN Rac GTPase-activating protein 1 (Fragment) OS=Homo sapiens GN=RACGAP1 PE=2 SV=1;>tr|H0YIK5|H0YIK5_HUMAN Rac GTPase-activating protein 1 (Fra	19	12	12	12	5	2	8	3	8	8	10	5	2	8	3	8	8	5	2	8	3	8	8	25.2	25.2	25.2	71.026	632	632;294;280;49;56;107;111;117;129;130;139;151;155;155;174;177;34;136;152	0	30.488	9.7	2.7	20.4	5.2	16.5	17.7	781400000	26000000	11315000	148240000	21109000
Q9H8E8;Q9H8E8-2;D6RAU4	Q9H8E8;Q9H8E8-2	10;8;1	10;8;1	10;8;1	Cysteine-rich protein 2-binding protein	CSRP2BP	>sp|Q9H8E8|CSR2B_HUMAN Cysteine-rich protein 2-binding protein OS=Homo sapiens GN=CSRP2BP PE=1 SV=3;>sp|Q9H8E8-2|CSR2B_HUMAN Isoform 2 of Cysteine-rich protein 2-binding protein OS=Homo sapiens GN=CSRP2BP	3	10	10	10	5	4	9	8	9	7	8	5	4	9	8	9	7	5	4	9	8	9	7	16.5	16.5	16.5	88.843	782	782;654;56	0	73.14	8.2	6.8	16	14.3	14.8	12.4	1454600000	44709000	41285000	274490000	148740000
P05023-3;P05023-4;P05023;M0R116;P05023-2;P13637;P13637-2;P13637-3;Q5TC01;Q5TC02	P05023-3;P05023-4;P05023;M0R116;P05023-2;P13637;P13637-2;P13637-3	10;9;9;5;5;5;5;5;2;1	10;9;9;5;5;5;5;5;2;1	6;5;5;1;4;1;1;1;1;1	Sodium/potassium-transporting ATPase subunit alpha-1;Sodium/potassium-transporting ATPase subunit alpha-3	ATP1A1;ATP1A3	>sp|P05023-3|AT1A1_HUMAN Isoform 3 of Sodium/potassium-transporting ATPase subunit alpha-1 OS=Homo sapiens GN=ATP1A1;>sp|P05023-4|AT1A1_HUMAN Isoform 4 of Sodium/potassium-transporting ATPase subunit alpha-1 OS=Homo sapiens GN=ATP1A1;>sp|P05023|AT1A1_HUMAN	10	10	10	6	5	6	6	5	6	7	6	5	6	6	5	6	7	3	4	4	3	4	4	14.2	14.2	7.9	109.55	992	992;1023;1023;983;681;1013;1024;1026;144;106	0	14.983	6.7	7.7	8.4	6.9	8.1	11.7	576770000	57350000	57016000	97710000	55551000
Q96A19	Q96A19	13	13	13	Coiled-coil domain-containing protein 102A	CCDC102A	>sp|Q96A19|C102A_HUMAN Coiled-coil domain-containing protein 102A OS=Homo sapiens GN=CCDC102A PE=1 SV=2	1	13	13	13	5	4	8	5	8	7	11	5	4	8	5	8	7	5	4	8	5	8	7	26.5	26.5	26.5	62.595	550	550	0	201.08	15.5	13.3	21.6	15.5	18.4	20.2	2114900000	135620000	66344000	305610000	115990000
P49321;P49321-3;P49321-2;P49321-4;Q5T624;H0YDS9;E9PI86;E9PPQ8;E9PRH9;H0YF33;E9PPR5	P49321;P49321-3;P49321-2;P49321-4;Q5T624	9;9;8;6;5;4;4;3;3;3;1	9;9;8;6;5;4;4;3;3;3;1	9;9;8;6;5;4;4;3;3;3;1	Nuclear autoantigenic sperm protein	NASP	>sp|P49321|NASP_HUMAN Nuclear autoantigenic sperm protein OS=Homo sapiens GN=NASP PE=1 SV=2;>sp|P49321-3|NASP_HUMAN Isoform 3 of Nuclear autoantigenic sperm protein OS=Homo sapiens GN=NASP;>sp|P49321-2|NASP_HUMAN Isoform 2 of Nuclear autoantigenic sperm pr	11	9	9	9	5	4	4	5	6	7	8	5	4	4	5	6	7	5	4	4	5	6	7	15.5	15.5	15.5	85.237	788	788;790;449;724;422;175;256;154;268;288;317	0	33.957	7.9	8.2	6.3	8.1	10.8	13.2	1140800000	107630000	81055000	102820000	113350000
Q9BSC4-2;Q9BSC4-4;Q9BSC4;F5H6G7	Q9BSC4-2;Q9BSC4-4;Q9BSC4;F5H6G7	9;8;8;6	9;8;8;6	9;8;8;6	Nucleolar protein 10	NOL10	>sp|Q9BSC4-2|NOL10_HUMAN Isoform 2 of Nucleolar protein 10 OS=Homo sapiens GN=NOL10;>sp|Q9BSC4-4|NOL10_HUMAN Isoform 4 of Nucleolar protein 10 OS=Homo sapiens GN=NOL10;>sp|Q9BSC4|NOL10_HUMAN Nucleolar protein 10 OS=Homo sapiens GN=NOL10 PE=1 SV=1;>tr|F5H6G	4	9	9	9	5	5	4	4	8	7	6	5	5	4	4	8	7	5	5	4	4	8	7	24.6	24.6	24.6	74.508	638	638;662;688;638	0	23.545	10.8	10.8	8.2	8.6	17.7	21.8	1192500000	73768000	58397000	101730000	56859000
Q92598-2;Q92598-3;Q92598;B4DYH1;B4DY72;R4GN69;Q5TBM3;D6RJ96;E9PDE8;E7ES43;O95757;P34932	Q92598-2;Q92598-3;Q92598;B4DYH1;B4DY72	13;13;13;11;8;4;2;1;1;1;1;1	13;13;13;11;8;4;2;1;1;1;1;1	13;13;13;11;8;4;2;1;1;1;1;1	Heat shock protein 105 kDa	HSPH1	>sp|Q92598-2|HS105_HUMAN Isoform Beta of Heat shock protein 105 kDa OS=Homo sapiens GN=HSPH1;>sp|Q92598-3|HS105_HUMAN Isoform 3 of Heat shock protein 105 kDa OS=Homo sapiens GN=HSPH1;>sp|Q92598|HS105_HUMAN Heat shock protein 105 kDa OS=Homo sapiens GN=HSPH	12	13	13	13	5	5	5	4	7	7	12	5	5	5	4	7	7	5	5	5	4	7	7	22.1	22.1	22.1	92.115	814	814;817;858;860;677;115;115;531;813;870;839;840	0	45.19	9.3	9.6	9.6	7.9	14.1	13.4	869080000	49697000	62690000	116880000	57793000
Q6T4R5-2;Q6T4R5;Q6T4R5-4;Q6T4R5-3	Q6T4R5-2;Q6T4R5;Q6T4R5-4;Q6T4R5-3	13;13;10;10	13;13;10;10	13;13;10;10	Nance-Horan syndrome protein	NHS	>sp|Q6T4R5-2|NHS_HUMAN Isoform 2 of Nance-Horan syndrome protein OS=Homo sapiens GN=NHS;>sp|Q6T4R5|NHS_HUMAN Nance-Horan syndrome protein OS=Homo sapiens GN=NHS PE=1 SV=2;>sp|Q6T4R5-4|NHS_HUMAN Isoform 4 of Nance-Horan syndrome protein OS=Homo sapiens GN=N	4	13	13	13	5	4	10	4	9	7	8	5	4	10	4	9	7	5	4	10	4	9	7	14.2	14.2	14.2	176.7	1630	1630;1651;1473;1474	0	37.096	4	3.3	9.1	3	10.7	7.2	859280000	54221000	37939000	184050000	50861000
J3KPX8;E9PGC8;P78559;P78559-2	J3KPX8;E9PGC8;P78559;P78559-2	14;14;14;14	14;14;14;14	14;14;14;14	Microtubule-associated protein 1A;MAP1A heavy chain;MAP1 light chain LC2	MAP1A	>tr|J3KPX8|J3KPX8_HUMAN MAP1 light chain LC2 OS=Homo sapiens GN=MAP1A PE=4 SV=1;>tr|E9PGC8|E9PGC8_HUMAN MAP1 light chain LC2 OS=Homo sapiens GN=MAP1A PE=2 SV=1;>sp|P78559|MAP1A_HUMAN Microtubule-associated protein 1A OS=Homo sapiens GN=MAP1A PE=1 SV=6;>sp|	4	14	14	14	5	4	7	4	6	7	11	5	4	7	4	6	7	5	4	7	4	6	7	7.3	7.3	7.3	305.67	2805	2805;3041;2803;2805	0	50.719	2.6	1.8	4.4	1.8	3.4	2.9	1008200000	60130000	47480000	163320000	47533000
Q14258	Q14258	9	9	9	E3 ubiquitin/ISG15 ligase TRIM25	TRIM25	>sp|Q14258|TRI25_HUMAN E3 ubiquitin/ISG15 ligase TRIM25 OS=Homo sapiens GN=TRIM25 PE=1 SV=2	1	9	9	9	5	4	5	4	5	7	9	5	4	5	4	5	7	5	4	5	4	5	7	19.2	19.2	19.2	70.973	630	630	0	22.367	9.4	9.2	13.3	5.9	13.3	14.8	675240000	36322000	36200000	92346000	44718000
Q9BZE4;B7Z7A3;B4DY13;Q5T3R7	Q9BZE4;B7Z7A3;B4DY13	12;11;9;5	12;11;9;5	12;11;9;5	Nucleolar GTP-binding protein 1	GTPBP4	>sp|Q9BZE4|NOG1_HUMAN Nucleolar GTP-binding protein 1 OS=Homo sapiens GN=GTPBP4 PE=1 SV=3;>tr|B7Z7A3|B7Z7A3_HUMAN Nucleolar GTP-binding protein 1 OS=Homo sapiens GN=GTPBP4 PE=2 SV=1;>tr|B4DY13|B4DY13_HUMAN Nucleolar GTP-binding protein 1 OS=Homo sapiens GN	4	12	12	12	5	3	7	4	6	7	9	5	3	7	4	6	7	5	3	7	4	6	7	24.1	24.1	24.1	73.964	634	634;587;518;140	0	33.943	9.1	5.8	14.4	8.4	14	15.6	1060500000	42960000	47027000	174850000	58185000
Q96P70	Q96P70	9	9	9	Importin-9	IPO9	>sp|Q96P70|IPO9_HUMAN Importin-9 OS=Homo sapiens GN=IPO9 PE=1 SV=3	1	9	9	9	5	3	6	4	4	7	7	5	3	6	4	4	7	5	3	6	4	4	7	10.5	10.5	10.5	115.96	1041	1041	0	13.054	6.9	3.7	7.7	3.9	6.1	8.9	661210000	58846000	41990000	97916000	44847000
Q9Y314;M0R3B2;M0R1K2;M0QX85;M0R1T7	Q9Y314;M0R3B2	9;7;4;2;1	9;7;4;2;1	9;7;4;2;1	Nitric oxide synthase-interacting protein	NOSIP	>sp|Q9Y314|NOSIP_HUMAN Nitric oxide synthase-interacting protein OS=Homo sapiens GN=NOSIP PE=1 SV=1;>tr|M0R3B2|M0R3B2_HUMAN Nitric oxide synthase-interacting protein (Fragment) OS=Homo sapiens GN=NOSIP PE=4 SV=1	5	9	9	9	5	2	7	4	5	7	8	5	2	7	4	5	7	5	2	7	4	5	7	42.2	42.2	42.2	33.172	301	301;242;176;96;63	0	55.295	25.9	12.6	29.9	18.9	21.6	34.2	1136500000	79072000	34162000	180570000	74933000
Q9GZU8;H3BTI2;H3BTP8;H3BSY6;H3BP64;H3BUL4;H3BMX9;H3BQQ6;H3BU93;Q6P4H7;H3BSF0;H3BPH9;H3BPF9;H3BN22;H3BNK9	Q9GZU8;H3BTI2;H3BTP8;H3BSY6;H3BP64;H3BUL4;H3BMX9;H3BQQ6;H3BU93	7;5;5;5;5;5;5;4;4;3;3;2;2;2;2	7;5;5;5;5;5;5;4;4;3;3;2;2;2;2	7;5;5;5;5;5;5;4;4;3;3;2;2;2;2	Protein FAM192A	FAM192A	>sp|Q9GZU8|F192A_HUMAN Protein FAM192A OS=Homo sapiens GN=FAM192A PE=1 SV=1;>tr|H3BTI2|H3BTI2_HUMAN Protein FAM192A (Fragment) OS=Homo sapiens GN=FAM192A PE=2 SV=1;>tr|H3BTP8|H3BTP8_HUMAN Protein FAM192A (Fragment) OS=Homo sapiens GN=FAM192A PE=2 SV=1;>tr|	15	7	7	7	5	3	4	3	4	7	6	5	3	4	3	4	7	5	3	4	3	4	7	33.1	33.1	33.1	28.912	254	254;106;130;140;148;160;165;96;177;81;88;25;27;64;154	0	40.013	24.4	13.4	20.5	17.7	17.3	33.1	910410000	67565000	46152000	140040000	50338000
P15407;E9PPX2;B4DR11;E9PKL5	P15407;E9PPX2;B4DR11	6;4;3;1	6;4;3;1	6;4;3;1	Fos-related antigen 1	FOSL1	>sp|P15407|FOSL1_HUMAN Fos-related antigen 1 OS=Homo sapiens GN=FOSL1 PE=1 SV=1;>tr|E9PPX2|E9PPX2_HUMAN Fos-related antigen 1 OS=Homo sapiens GN=FOSL1 PE=2 SV=1;>tr|B4DR11|B4DR11_HUMAN Fos-related antigen 1 OS=Homo sapiens GN=FOSL1 PE=2 SV=1	4	6	6	6	5	5	6	6	6	6	6	5	5	6	6	6	6	5	5	6	6	6	6	24.4	24.4	24.4	29.413	271	271;235;169;135	0	175.21	22.1	22.1	24.4	24.4	24.4	24.4	2197800000	73191000	74341000	366810000	238290000
O15397;O15397-2;H0YH64;F5H244	O15397;O15397-2	9;5;2;1	8;4;2;1	6;4;2;1	Importin-8	IPO8	>sp|O15397|IPO8_HUMAN Importin-8 OS=Homo sapiens GN=IPO8 PE=1 SV=2;>sp|O15397-2|IPO8_HUMAN Isoform 2 of Importin-8 OS=Homo sapiens GN=IPO8	4	9	8	6	6	5	6	4	5	7	6	5	4	5	4	5	6	3	2	3	2	3	4	14.7	13.7	11.6	119.94	1037	1037;831;167;167	0	20.214	8.5	6.1	9.2	5.1	8.2	10.4	892910000	96696000	74099000	122690000	74857000
P68371;Q3ZCM7;M0QY85;M0R2D3;M0QZL7;M0R278;M0R0X0;M0QY37;M0QX14	P68371	22;5;3;3;3;3;2;2;2	6;1;2;1;2;2;2;2;2	1;0;0;0;0;0;0;0;0	Tubulin beta-4B chain	TUBB4B	>sp|P68371|TBB4B_HUMAN Tubulin beta-4B chain OS=Homo sapiens GN=TUBB4B PE=1 SV=1	9	22	6	1	18	14	13	11	13	17	19	5	4	5	4	3	6	1	1	1	1	1	1	60.2	21.1	3.6	49.83	445	445;444;107;155;158;167;103;109;110	0	20.804	48.1	40.2	40	38	40.4	49.4	1315300000	225100000	169470000	192800000	132510000
P63244;J3KPE3;D6RHH4;D6RAC2;H0Y8W2;D6REE5;D6RBD0;D6RFX4;D6R9Z1;H0YAM7;D6R9L0;H0YAF8;D6RFZ9;D6RAU2;E9PD14;D6RGK8;D6R909;H0Y8R5;D6RDI0;H0Y9P0;D6RHJ5;D6RF23	P63244;J3KPE3;D6RHH4;D6RAC2;H0Y8W2;D6REE5;D6RBD0;D6RFX4;D6R9Z1;H0YAM7;D6R9L0;H0YAF8;D6RFZ9	11;10;9;8;8;8;7;7;7;7;7;6;6;5;5;3;3;3;2;2;2;2	11;10;9;8;8;8;7;7;7;7;7;6;6;5;5;3;3;3;2;2;2;2	11;10;9;8;8;8;7;7;7;7;7;6;6;5;5;3;3;3;2;2;2;2	Guanine nucleotide-binding protein subunit beta-2-like 1;Guanine nucleotide-binding protein subunit beta-2-like 1, N-terminally processed	GNB2L1	>sp|P63244|GBLP_HUMAN Guanine nucleotide-binding protein subunit beta-2-like 1 OS=Homo sapiens GN=GNB2L1 PE=1 SV=3;>tr|J3KPE3|J3KPE3_HUMAN Guanine nucleotide-binding protein subunit beta-2-like 1 OS=Homo sapiens GN=GNB2L1 PE=4 SV=1;>tr|D6RHH4|D6RHH4_HUMAN	22	11	11	11	5	6	7	3	5	6	9	5	6	7	3	5	6	5	6	7	3	5	6	43.5	43.5	43.5	35.076	317	317;273;233;269;274;321;160;194;237;247;300;198;198;147;153;71;116;138;39;83;86;101	0	57.259	18.6	18.6	25.2	12.6	22.4	26.8	1318500000	152750000	90908000	158380000	129740000
B4DR52;Q99880;Q99879;Q99877;Q93079;Q5QNW6;P62807;P58876;P57053;O60814;Q5QNW6-2;Q16778;P33778;P23527;P06899;Q8N257;Q96A08	B4DR52;Q99880;Q99879;Q99877;Q93079;Q5QNW6;P62807;P58876;P57053;O60814;Q5QNW6-2;Q16778;P33778;P23527;P06899	7;7;7;7;7;7;7;7;7;7;7;4;4;4;4;3;2	7;7;7;7;7;7;7;7;7;7;7;4;4;4;4;3;2	7;7;7;7;7;7;7;7;7;7;7;4;4;4;4;3;2	Histone H2B;Histone H2B type 1-L;Histone H2B type 1-M;Histone H2B type 1-N;Histone H2B type 1-H;Histone H2B type 2-F;Histone H2B type 1-C/E/F/G/I;Histone H2B type 1-D;Histone H2B type F-S;Histone H2B type 1-K;Histone H2B type 2-E;Histone H2B type 1-B;Histone H2B type 1-O;Histone H2B type 1-J	HIST1H2BL;HIST1H2BM;HIST1H2BN;HIST1H2BH;HIST2H2BF;HIST1H2BC;HIST1H2BD;H2BFS;HIST1H2BK;HIST2H2BE;HIST1H2BB;HIST1H2BO;HIST1H2BJ	>tr|B4DR52|B4DR52_HUMAN Histone H2B OS=Homo sapiens GN=HIST2H2BF PE=2 SV=1;>sp|Q99880|H2B1L_HUMAN Histone H2B type 1-L OS=Homo sapiens GN=HIST1H2BL PE=1 SV=3;>sp|Q99879|H2B1M_HUMAN Histone H2B type 1-M OS=Homo sapiens GN=HIST1H2BM PE=1 SV=3;>sp|Q99877|H2B1	17	7	7	7	5	6	5	6	5	5	5	5	6	5	6	5	5	5	6	5	6	5	5	38	38	38	18.041	166	166;126;126;126;126;126;126;126;126;126;134;126;126;126;126;126;127	0	53.343	30.1	38	30.1	30.1	21.7	30.1	3312200000	303490000	201400000	545140000	279140000
Q9NSE4;F6SBX2	Q9NSE4;F6SBX2	11;10	11;10	11;10	Isoleucine--tRNA ligase, mitochondrial	IARS2	>sp|Q9NSE4|SYIM_HUMAN Isoleucine--tRNA ligase, mitochondrial OS=Homo sapiens GN=IARS2 PE=1 SV=2;>tr|F6SBX2|F6SBX2_HUMAN Isoleucine--tRNA ligase, mitochondrial OS=Homo sapiens GN=IARS2 PE=2 SV=1	2	11	11	11	5	2	5	6	5	5	10	5	2	5	6	5	5	5	2	5	6	5	5	15	15	15	113.79	1012	1012;940	0	21.859	6.6	2.9	6.5	7.7	7	6.5	646260000	68390000	35541000	96658000	72565000
A6NJZ9;Q8WTT2;F5H677	A6NJZ9;Q8WTT2	11;11;5	11;11;5	11;11;5	Nucleolar complex protein 3 homolog	NOC3L	>tr|A6NJZ9|A6NJZ9_HUMAN Nucleolar complex protein 3 homolog OS=Homo sapiens GN=NOC3L PE=2 SV=1;>sp|Q8WTT2|NOC3L_HUMAN Nucleolar complex protein 3 homolog OS=Homo sapiens GN=NOC3L PE=1 SV=1	3	11	11	11	5	5	8	5	9	5	6	5	5	8	5	9	5	5	5	8	5	9	5	18.8	18.8	18.8	92.623	800	800;800;501	0	59.94	8	8.2	12	10.4	15.9	10.1	1334200000	95732000	70306000	302560000	74921000
Q13185;C9JMM0;B8ZZ43;K7ELA4;B5MD17;J3KS05;P83916	Q13185	6;2;2;1;1;1;1	6;2;2;1;1;1;1	6;2;2;1;1;1;1	Chromobox protein homolog 3	CBX3	>sp|Q13185|CBX3_HUMAN Chromobox protein homolog 3 OS=Homo sapiens GN=CBX3 PE=1 SV=4	7	6	6	6	5	3	4	3	3	5	4	5	3	4	3	3	5	5	3	4	3	3	5	38.8	38.8	38.8	20.811	183	183;62;101;138;168;174;185	0	60.133	38.8	21.3	33.3	21.3	21.3	33.3	905640000	80402000	60851000	150670000	80796000
P62913;P62913-2	P62913;P62913-2	5;3	5;3	4;2	60S ribosomal protein L11	RPL11	>sp|P62913|RL11_HUMAN 60S ribosomal protein L11 OS=Homo sapiens GN=RPL11 PE=1 SV=2;>sp|P62913-2|RL11_HUMAN Isoform 2 of 60S ribosomal protein L11 OS=Homo sapiens GN=RPL11	2	5	5	4	5	4	5	4	3	4	5	5	4	5	4	3	4	4	3	4	3	2	3	24.2	24.2	16.3	20.252	178	178;177	0	29.918	24.2	24.2	24.2	21.3	21.3	24.2	1053700000	172550000	105330000	250310000	71618000
P62829;C9JD32;B9ZVP7;J3KT29;J3KTJ3	P62829;C9JD32;B9ZVP7;J3KT29	6;4;4;4;2	6;4;4;4;2	6;4;4;4;2	60S ribosomal protein L23	RPL23	>sp|P62829|RL23_HUMAN 60S ribosomal protein L23 OS=Homo sapiens GN=RPL23 PE=1 SV=1;>tr|C9JD32|C9JD32_HUMAN 60S ribosomal protein L23 (Fragment) OS=Homo sapiens GN=RPL23 PE=2 SV=1;>tr|B9ZVP7|B9ZVP7_HUMAN 60S ribosomal protein L23 OS=Homo sapiens GN=RPL23 PE	5	6	6	6	5	4	4	3	3	4	5	5	4	4	3	3	4	5	4	4	3	3	4	46.4	46.4	46.4	14.865	140	140;91;114;122;81	0	9.9106	32.1	25	25	25	25	25	552280000	67524000	51080000	87155000	39886000
Q9P206;Q9P206-3;Q9P206-2;Q9P206-4	Q9P206;Q9P206-3;Q9P206-2	8;8;8;2	8;8;8;2	8;8;8;2	Uncharacterized protein KIAA1522	KIAA1522	>sp|Q9P206|K1522_HUMAN Uncharacterized protein KIAA1522 OS=Homo sapiens GN=KIAA1522 PE=1 SV=2;>sp|Q9P206-3|K1522_HUMAN Isoform 3 of Uncharacterized protein KIAA1522 OS=Homo sapiens GN=KIAA1522;>sp|Q9P206-2|K1522_HUMAN Isoform 2 of Uncharacterized protein K	4	8	8	8	5	3	4	2	3	4	5	5	3	4	2	3	4	5	3	4	2	3	4	12.4	12.4	12.4	107.09	1035	1035;1046;1094;143	0	14.177	6.1	4.5	5.8	2.2	6.1	7.3	333280000	30863000	16442000	48363000	10963000
O43379;O43379-2;H7C3R4;O43379-3	O43379	11;2;1;1	11;2;1;1	1;0;0;0	WD repeat-containing protein 62	WDR62	>sp|O43379|WDR62_HUMAN WD repeat-containing protein 62 OS=Homo sapiens GN=WDR62 PE=1 SV=4	4	11	11	1	5	3	2	4	3	3	10	5	3	2	4	3	3	0	0	0	1	0	0	9.4	9.4	1.2	165.95	1518	1518;483;303;414	0	38.455	4	2.8	2	3.4	2	2.3	313940000	23277000	18521000	21383000	28916000
Q14690	Q14690	10	10	10	Protein RRP5 homolog	PDCD11	>sp|Q14690|RRP5_HUMAN Protein RRP5 homolog OS=Homo sapiens GN=PDCD11 PE=1 SV=3	1	10	10	10	5	1	3	3	5	2	4	5	1	3	3	5	2	5	1	3	3	5	2	9.3	9.3	9.3	208.7	1871	1871	0	8.5372	3.3	0.5	1.9	2.1	4.4	1.1	286670000	69305000	5608900	29733000	15441000
P63104;E7ESK7;E7EX29;E5RIR4;E9PD24;E7EVZ2;E5RGE1;B0AZS6;E7EX24;Q4VY20;B4DJF2;Q4VY19;I3L3T1;K7EIT4;B7Z2E6;H0YB80;A2IDB2;P31946-2;Q04917;P31946;P61981	P63104;E7ESK7;E7EX29;E5RIR4;E9PD24;E7EVZ2;E5RGE1	8;7;7;6;6;6;5;2;2;1;1;1;1;1;1;1;1;1;1;1;1	8;7;7;6;6;6;5;2;2;1;1;1;1;1;1;1;1;1;1;1;1	7;6;6;5;5;5;4;2;2;0;0;0;0;0;1;1;0;0;0;0;0	14-3-3 protein zeta/delta	YWHAZ	>sp|P63104|1433Z_HUMAN 14-3-3 protein zeta/delta OS=Homo sapiens GN=YWHAZ PE=1 SV=1;>tr|E7ESK7|E7ESK7_HUMAN 14-3-3 protein zeta/delta (Fragment) OS=Homo sapiens GN=YWHAZ PE=2 SV=1;>tr|E7EX29|E7EX29_HUMAN 14-3-3 protein zeta/delta (Fragment) OS=Homo sapiens	21	8	8	7	5	5	3	2	2	2	7	5	5	3	2	2	2	4	5	2	2	2	2	37.6	37.6	37.6	27.745	245	245;137;246;75;92;98;52;168;170;74;94;100;107;109;125;130;162;244;246;246;247	0	13.979	24.9	26.5	13.5	10.2	10.2	15.5	418060000	68088000	53521000	54779000	23452000
P40939;H0YFD6;B4DYP2	P40939	7;3;2	7;3;2	7;3;2	Trifunctional enzyme subunit alpha, mitochondrial;Long-chain enoyl-CoA hydratase;Long chain 3-hydroxyacyl-CoA dehydrogenase	HADHA	>sp|P40939|ECHA_HUMAN Trifunctional enzyme subunit alpha, mitochondrial OS=Homo sapiens GN=HADHA PE=1 SV=2	3	7	7	7	5	2	4	1	4	2	0	5	2	4	1	4	2	5	2	4	1	4	2	18.5	18.5	18.5	82.999	763	763;250;260	0	6.0756	11.9	3.9	8.5	2	10.5	3.9	246000000	38346000	22666000	60026000	3722400
O75439;G3V0E4;E7ERZ4;F8WAZ6;F8WEA6;F8WBE1	O75439;G3V0E4;E7ERZ4	7;5;4;2;1;1	7;5;4;2;1;1	7;5;4;2;1;1	Mitochondrial-processing peptidase subunit beta	PMPCB	>sp|O75439|MPPB_HUMAN Mitochondrial-processing peptidase subunit beta OS=Homo sapiens GN=PMPCB PE=1 SV=2;>tr|G3V0E4|G3V0E4_HUMAN Mitochondrial-processing peptidase subunit beta OS=Homo sapiens GN=PMPCB PE=3 SV=1;>tr|E7ERZ4|E7ERZ4_HUMAN Mitochondrial-proces	6	7	7	7	5	5	1	1	1	1	2	5	5	1	1	1	1	5	5	1	1	1	1	22.1	22.1	22.1	54.366	489	489;490;403;202;119;122	0	10.701	13.5	15.7	3.1	3.1	3.1	3.1	190480000	55756000	46071000	20481000	12913000
Q9H2Y7;H3BNX5;H3BS99	Q9H2Y7;H3BNX5	39;27;6	39;27;6	17;17;0	Zinc finger protein 106	ZNF106	>sp|Q9H2Y7|ZN106_HUMAN Zinc finger protein 106 OS=Homo sapiens GN=ZNF106 PE=1 SV=1;>tr|H3BNX5|H3BNX5_HUMAN Zinc finger protein 106 (Fragment) OS=Homo sapiens GN=ZNF106 PE=2 SV=1	3	39	39	17	4	3	25	15	27	27	20	4	3	25	15	27	27	2	2	12	8	11	11	33.1	33.1	12.3	208.88	1883	1883;816;850	0	132.12	4.2	2.3	19.4	11.5	23.5	23.4	4011000000	45309000	51514000	642440000	216270000
Q92576-2;Q92576;E7ER40;E7EVH3;D6R9X2;E9PE34;B3KP41	Q92576-2;Q92576;E7ER40;E7EVH3	33;33;20;17;4;4;4	33;33;20;17;4;4;4	29;29;16;16;4;4;4	PHD finger protein 3	PHF3	>sp|Q92576-2|PHF3_HUMAN Isoform 2 of PHD finger protein 3 OS=Homo sapiens GN=PHF3;>sp|Q92576|PHF3_HUMAN PHD finger protein 3 OS=Homo sapiens GN=PHF3 PE=1 SV=3;>tr|E7ER40|E7ER40_HUMAN PHD finger protein 3 (Fragment) OS=Homo sapiens GN=PHF3 PE=2 SV=1;>tr|E7E	7	33	33	29	4	4	19	12	26	22	26	4	4	19	12	26	22	4	4	16	12	23	20	25.7	25.7	22.6	219.81	1951	1951;2039;861;1072;736;813;822	0	191.02	3	2.8	16.6	9.4	20.9	16.5	3811100000	53762000	35556000	543580000	223400000
Q5T5X7	Q5T5X7	25	25	25	BEN domain-containing protein 3	BEND3	>sp|Q5T5X7|BEND3_HUMAN BEN domain-containing protein 3 OS=Homo sapiens GN=BEND3 PE=1 SV=1	1	25	25	25	4	6	18	9	21	21	19	4	6	18	9	21	21	4	6	18	9	21	21	40.5	40.5	40.5	94.474	828	828	0	102.32	6.9	9.9	32.1	16.9	36.2	37.2	2770400000	41995000	45608000	406030000	145810000
Q7Z5K2;Q7Z5K2-2;Q7Z5K2-3;Q8WVX6	Q7Z5K2;Q7Z5K2-2;Q7Z5K2-3	24;24;24;8	24;24;24;8	24;24;24;8	Wings apart-like protein homolog	WAPAL	>sp|Q7Z5K2|WAPL_HUMAN Wings apart-like protein homolog OS=Homo sapiens GN=WAPAL PE=1 SV=1;>sp|Q7Z5K2-2|WAPL_HUMAN Isoform 2 of Wings apart-like protein homolog OS=Homo sapiens GN=WAPAL;>sp|Q7Z5K2-3|WAPL_HUMAN Isoform 3 of Wings apart-like protein homolog O	4	24	24	24	4	1	16	4	16	20	21	4	1	16	4	16	20	4	1	16	4	16	20	33	33	33	132.94	1190	1190;1227;1275;402	0	86.363	5.5	1.5	24.4	5.7	23.8	29.7	2828900000	62118000	12541000	427170000	87597000
O43823;M0QYL4	O43823;M0QYL4	20;11	20;11	20;11	A-kinase anchor protein 8	AKAP8	>sp|O43823|AKAP8_HUMAN A-kinase anchor protein 8 OS=Homo sapiens GN=AKAP8 PE=1 SV=1;>tr|M0QYL4|M0QYL4_HUMAN A-kinase anchor protein 8 OS=Homo sapiens GN=AKAP8 PE=4 SV=1	2	20	20	20	4	5	12	10	20	18	11	4	5	12	10	20	18	4	5	12	10	20	18	38.4	38.4	38.4	76.107	692	692;364	0	323.31	10.3	13.6	26.2	24	38.4	38.3	8449700000	95512000	98130000	1102500000	594320000
Q15459;E9PAW1;H7C1L2	Q15459;E9PAW1	20;17;3	20;17;3	20;17;3	Splicing factor 3A subunit 1	SF3A1	>sp|Q15459|SF3A1_HUMAN Splicing factor 3A subunit 1 OS=Homo sapiens GN=SF3A1 PE=1 SV=1;>tr|E9PAW1|E9PAW1_HUMAN Splicing factor 3A subunit 1 OS=Homo sapiens GN=SF3A1 PE=2 SV=1	3	20	20	20	4	6	13	10	17	16	10	4	6	13	10	17	16	4	6	13	10	17	16	29.5	29.5	29.5	88.885	793	793;728;259	0	50.808	6.1	12.1	21.8	17.2	24.2	23.6	1844800000	21604000	37522000	281100000	137270000
Q96QC0	Q96QC0	22	22	22	Serine/threonine-protein phosphatase 1 regulatory subunit 10	PPP1R10	>sp|Q96QC0|PP1RA_HUMAN Serine/threonine-protein phosphatase 1 regulatory subunit 10 OS=Homo sapiens GN=PPP1R10 PE=1 SV=1	1	22	22	22	4	6	12	9	16	16	12	4	6	12	9	16	16	4	6	12	9	16	16	28.1	28.1	28.1	99.057	940	940	0	80.078	7.2	10.6	19.8	11.9	21.6	22.7	3131000000	78544000	93735000	489280000	217240000
P52756;C9JFQ5;P52756-4;P52756-2;P52756-5	P52756	21;1;1;1;1	18;1;1;1;1	18;1;1;1;1	RNA-binding protein 5	RBM5	>sp|P52756|RBM5_HUMAN RNA-binding protein 5 OS=Homo sapiens GN=RBM5 PE=1 SV=2	5	21	18	18	5	4	15	11	16	18	17	4	3	12	8	14	15	4	3	12	8	14	15	31.2	28.3	28.3	92.153	815	815;137;141;143;150	0	220.85	6.1	6.1	19.5	14.7	27.1	28.8	2482400000	58743000	33209000	383630000	159510000
Q02880-2;Q02880;E9PCY5;B4DLV2	Q02880-2;Q02880;E9PCY5	26;26;22;4	17;17;13;4	17;17;13;4	DNA topoisomerase 2-beta;DNA topoisomerase 2	TOP2B	>sp|Q02880-2|TOP2B_HUMAN Isoform Beta-1 of DNA topoisomerase 2-beta OS=Homo sapiens GN=TOP2B;>sp|Q02880|TOP2B_HUMAN DNA topoisomerase 2-beta OS=Homo sapiens GN=TOP2B PE=1 SV=3;>tr|E9PCY5|E9PCY5_HUMAN DNA topoisomerase 2 (Fragment) OS=Homo sapiens GN=TOP2B	4	26	17	17	7	8	14	11	20	23	19	4	3	9	7	15	15	4	3	9	7	15	15	20.7	15.2	15.2	182.66	1621	1621;1626;1150;478	0	62.827	5.6	5.7	11.5	8.3	16.1	18.2	1326100000	33012000	23143000	181450000	72098000
Q14207;H0YET3	Q14207;H0YET3	24;12	24;12	24;12	Protein NPAT	NPAT	>sp|Q14207|NPAT_HUMAN Protein NPAT OS=Homo sapiens GN=NPAT PE=1 SV=3;>tr|H0YET3|H0YET3_HUMAN Protein NPAT (Fragment) OS=Homo sapiens GN=NPAT PE=4 SV=1	2	24	24	24	4	4	15	10	14	14	18	4	4	15	10	14	14	4	4	15	10	14	14	22.8	22.8	22.8	154.29	1427	1427;300	0	180.05	3.6	3.6	14.7	9.9	14.4	15.3	2090300000	64047000	39854000	412810000	121780000
Q9H6T3;Q9H6T3-2;Q9H6T3-3	Q9H6T3;Q9H6T3-2;Q9H6T3-3	16;14;13	16;14;13	16;14;13	RNA polymerase II-associated protein 3	RPAP3	>sp|Q9H6T3|RPAP3_HUMAN RNA polymerase II-associated protein 3 OS=Homo sapiens GN=RPAP3 PE=1 SV=2;>sp|Q9H6T3-2|RPAP3_HUMAN Isoform 2 of RNA polymerase II-associated protein 3 OS=Homo sapiens GN=RPAP3;>sp|Q9H6T3-3|RPAP3_HUMAN Isoform 3 of RNA polymerase II-a	3	16	16	16	4	6	8	4	10	14	14	4	6	8	4	10	14	4	6	8	4	10	14	33.8	33.8	33.8	75.718	665	665;631;506	0	54.545	9.5	11.9	21.2	9.6	25.1	32.3	1432500000	57723000	51362000	185000000	73940000
Q6UN15-3	Q6UN15-3	15	15	2	Pre-mRNA 3-end-processing factor FIP1	FIP1L1	>sp|Q6UN15-3|FIP1_HUMAN Isoform 3 of Pre-mRNA 3-end-processing factor FIP1 OS=Homo sapiens GN=FIP1L1	1	15	15	2	4	4	9	8	13	12	8	4	4	9	8	13	12	1	1	1	1	2	1	37.9	37.9	4.4	58.375	520	520	0	117.62	10.2	10.2	20.6	13.1	32.1	28.8	2802200000	62830000	54379000	422350000	127810000
Q9NSC2-2;Q9NSC2;H3BSM9;Q9BXA9-3;Q9BXA9-4;Q9BXA9-2;Q9BXA9;F5H733;H0YFS7;E7EW59;Q9Y467	Q9NSC2-2;Q9NSC2;H3BSM9	13;13;12;3;3;3;3;2;1;1;1	13;13;12;3;3;3;3;2;1;1;1	13;13;12;3;3;3;3;2;1;1;1	Sal-like protein 1	SALL1	>sp|Q9NSC2-2|SALL1_HUMAN Isoform 2 of Sal-like protein 1 OS=Homo sapiens GN=SALL1;>sp|Q9NSC2|SALL1_HUMAN Sal-like protein 1 OS=Homo sapiens GN=SALL1 PE=1 SV=2;>tr|H3BSM9|H3BSM9_HUMAN Sal-like protein 1 (Fragment) OS=Homo sapiens GN=SALL1 PE=2 SV=1	11	13	13	13	4	2	9	8	9	11	9	4	2	9	8	9	11	4	2	9	8	9	11	15.2	15.2	15.2	129.57	1227	1227;1324;1154;1095;1167;1228;1300;147;902;906;1007	0	119.41	4.1	2	10.3	8.6	10.7	12.2	1358200000	15770000	8943100	208120000	87289000
P57740;B4DZ67;Q6PJE1;G3V1T4;H0YG15	P57740;B4DZ67;Q6PJE1	14;11;10;3;1	14;11;10;3;1	14;11;10;3;1	Nuclear pore complex protein Nup107	NUP107	>sp|P57740|NU107_HUMAN Nuclear pore complex protein Nup107 OS=Homo sapiens GN=NUP107 PE=1 SV=1;>tr|B4DZ67|B4DZ67_HUMAN Nuclear pore complex protein Nup107 OS=Homo sapiens GN=NUP107 PE=2 SV=1;>tr|Q6PJE1|Q6PJE1_HUMAN NUP107 protein OS=Homo sapiens GN=NUP107	5	14	14	14	4	5	8	6	9	11	10	4	5	8	6	9	11	4	5	8	6	9	11	18.6	18.6	18.6	106.37	925	925;896;686;103;80	0	27.477	6.1	6.6	11.8	7.2	13.5	16.1	1145900000	26581000	26020000	117030000	356130000
O60563;A9XU13	O60563	16;2	16;2	16;2	Cyclin-T1	CCNT1	>sp|O60563|CCNT1_HUMAN Cyclin-T1 OS=Homo sapiens GN=CCNT1 PE=1 SV=1	2	16	16	16	4	4	7	6	10	11	13	4	4	7	6	10	11	4	4	7	6	10	11	30.2	30.2	30.2	80.684	726	726;184	0	58.502	10.3	9.1	16.5	15.2	23.8	23.6	1508200000	41429000	36613000	162360000	112770000
Q08945;E9PPZ7;E9PMD4	Q08945	12;1;1	12;1;1	12;1;1	FACT complex subunit SSRP1	SSRP1	>sp|Q08945|SSRP1_HUMAN FACT complex subunit SSRP1 OS=Homo sapiens GN=SSRP1 PE=1 SV=1	3	12	12	12	4	3	6	4	7	11	7	4	3	6	4	7	11	4	3	6	4	7	11	23.6	23.6	23.6	81.074	709	709;154;192	0	34.515	6.2	5.2	11.3	8.6	13.3	23.3	969790000	40073000	38310000	115180000	45406000
Q9BQ39	Q9BQ39	13	12	12	ATP-dependent RNA helicase DDX50	DDX50	>sp|Q9BQ39|DDX50_HUMAN ATP-dependent RNA helicase DDX50 OS=Homo sapiens GN=DDX50 PE=1 SV=1	1	13	12	12	5	7	10	8	10	11	10	4	6	9	7	9	10	4	6	9	7	9	10	25.2	23.6	23.6	82.564	737	737	0	81.853	8.8	12.5	20.6	14.2	20.8	21.8	970800000	38066000	68800000	168430000	80359000
E9PHK9;Q13428;Q13428-3;Q13428-4;Q13428-2;Q13428-8	E9PHK9;Q13428;Q13428-3;Q13428-4;Q13428-2;Q13428-8	13;13;13;13;12;12	13;13;13;13;12;12	2;2;2;2;2;2	Treacle protein	TCOF1	>tr|E9PHK9|E9PHK9_HUMAN Treacle protein OS=Homo sapiens GN=TCOF1 PE=2 SV=1;>sp|Q13428|TCOF_HUMAN Treacle protein OS=Homo sapiens GN=TCOF1 PE=1 SV=3;>sp|Q13428-3|TCOF_HUMAN Isoform 3 of Treacle protein OS=Homo sapiens GN=TCOF1;>sp|Q13428-4|TCOF_HUMAN Isofor	6	13	13	2	4	3	7	5	8	10	12	4	3	7	5	8	10	0	0	1	0	2	2	12.9	12.9	2.7	156.06	1525	1525;1488;1489;1524;1411;1412	0	67.928	3.5	2.4	6.8	4.3	9	10.8	1441600000	42535000	28912000	399380000	66095000
Q9UNY4;Q9UNY4-2	Q9UNY4;Q9UNY4-2	18;9	18;9	18;9	Transcription termination factor 2	TTF2	>sp|Q9UNY4|TTF2_HUMAN Transcription termination factor 2 OS=Homo sapiens GN=TTF2 PE=1 SV=2;>sp|Q9UNY4-2|TTF2_HUMAN Isoform 2 of Transcription termination factor 2 OS=Homo sapiens GN=TTF2	2	18	18	18	4	4	7	4	9	10	9	4	4	7	4	9	10	4	4	7	4	9	10	24	24	24	129.59	1162	1162;676	0	52.621	4.8	5.2	8.4	4.8	12.7	14.2	672880000	23253000	29536000	91151000	44324000
P53350;I3L387;I3L2H5;I3L309	P53350	12;3;2;1	12;3;2;1	12;3;2;1	Serine/threonine-protein kinase PLK1	PLK1	>sp|P53350|PLK1_HUMAN Serine/threonine-protein kinase PLK1 OS=Homo sapiens GN=PLK1 PE=1 SV=1	4	12	12	12	4	3	8	3	11	10	7	4	3	8	3	11	10	4	3	8	3	11	10	33	33	33	68.254	603	603;173;105;58	0	113.25	15.9	7.3	23.9	11.3	31	28.2	1058600000	40624000	25203000	153900000	43451000
Q9UPN4-2;Q9UPN4;I3L2J8;Q9UPN4-3	Q9UPN4-2;Q9UPN4;I3L2J8;Q9UPN4-3	16;16;14;14	16;16;14;14	8;8;8;8	Centrosomal protein of 131 kDa	CEP131	>sp|Q9UPN4-2|AZI1_HUMAN Isoform 2 of 5-azacytidine-induced protein 1 OS=Homo sapiens GN=AZI1;>sp|Q9UPN4|AZI1_HUMAN 5-azacytidine-induced protein 1 OS=Homo sapiens GN=AZI1 PE=1 SV=3;>tr|I3L2J8|I3L2J8_HUMAN 5-azacytidine-induced protein 1 OS=Homo sapiens GN=	4	16	16	8	4	1	8	3	10	10	8	4	1	8	3	10	10	3	1	2	3	6	6	22.2	22.2	12.1	121.85	1080	1080;1083;1047;1044	0	47.369	5.8	1.6	11.5	4.8	13.3	13	807530000	26825000	7901600	140630000	40035000
Q86YV5	Q86YV5	12	12	12	Tyrosine-protein kinase SgK223	SGK223	>sp|Q86YV5|SG223_HUMAN Tyrosine-protein kinase SgK223 OS=Homo sapiens GN=SGK223 PE=1 SV=3	1	12	12	12	4	3	10	8	8	9	11	4	3	10	8	8	9	4	3	10	8	8	9	13	13	13	149.31	1402	1402	0	66.587	3.9	3.3	11.5	8.1	8.5	10.4	1169200000	34259000	27358000	232060000	90472000
Q14938-3;Q14938-2;Q14938;C9JWJ8;Q14938-5;Q14938-4;K7EN08;K7EKH0;K7EJB0;K7ESG9	Q14938-3;Q14938-2;Q14938;C9JWJ8;Q14938-5;Q14938-4;K7EN08	13;13;13;12;12;12;11;5;5;4	13;13;13;12;12;12;11;5;5;4	10;10;10;9;9;9;8;2;2;1	Nuclear factor 1 X-type;Nuclear factor 1	NFIX	>sp|Q14938-3|NFIX_HUMAN Isoform 3 of Nuclear factor 1 X-type OS=Homo sapiens GN=NFIX;>sp|Q14938-2|NFIX_HUMAN Isoform 2 of Nuclear factor 1 X-type OS=Homo sapiens GN=NFIX;>sp|Q14938|NFIX_HUMAN Nuclear factor 1 X-type OS=Homo sapiens GN=NFIX PE=1 SV=2;>tr|C9	10	13	13	10	4	4	10	7	9	9	9	4	4	10	7	9	9	1	1	7	4	6	6	44.4	44.4	38.3	48.867	441	441;460;502;460;440;494;455;128;183;125	0	86.063	11.3	12	31.1	19.5	39	29.5	2388900000	75101000	63466000	438530000	206540000
J3KMZ8;Q92785;B4DT58;E9PN04	J3KMZ8;Q92785;B4DT58	10;10;7;4	10;10;7;4	10;10;7;4	Zinc finger protein ubi-d4	DPF2	>tr|J3KMZ8|J3KMZ8_HUMAN Zinc finger protein ubi-d4 OS=Homo sapiens GN=DPF2 PE=4 SV=1;>sp|Q92785|REQU_HUMAN Zinc finger protein ubi-d4 OS=Homo sapiens GN=DPF2 PE=1 SV=2;>tr|B4DT58|B4DT58_HUMAN Zinc finger protein ubi-d4 OS=Homo sapiens GN=DPF2 PE=2 SV=1	4	10	10	10	4	4	10	7	8	9	9	4	4	10	7	8	9	4	4	10	7	8	9	41.2	41.2	41.2	45.78	405	405;391;207;106	0	92.236	17.5	17.5	41.2	22.7	26.7	32.8	2776000000	127840000	94454000	496890000	285990000
Q09472	Q09472	14	14	8	Histone acetyltransferase p300	EP300	>sp|Q09472|EP300_HUMAN Histone acetyltransferase p300 OS=Homo sapiens GN=EP300 PE=1 SV=2	1	14	14	8	4	4	6	6	7	9	12	4	4	6	6	7	9	2	2	4	4	5	5	9.1	9.1	6.6	264.16	2414	2414	0	21.644	2.7	2.7	4.6	3.2	6.2	7.6	1326100000	41026000	35354000	159980000	67260000
Q9UHD8-7;Q9UHD8-2;Q9UHD8-5;Q9UHD8;Q9UHD8-3;K7EL40;Q9UHD8-4;Q9UHD8-9;Q9UHD8-8;K7EK18;K7ER52;K7EIE4;K7EQD7;K7EJ51;K7EJZ2;K7ELJ9;K7ER14;K7EIR4;K7EKN4;K7EN52;K7ENQ5;K7ER34;K7ENL0;K7EJL9	Q9UHD8-7;Q9UHD8-2;Q9UHD8-5;Q9UHD8;Q9UHD8-3;K7EL40;Q9UHD8-4;Q9UHD8-9;Q9UHD8-8;K7EK18	14;14;14;14;11;8;8;8;8;7;6;6;6;5;4;4;4;3;3;3;3;2;2;2	14;14;14;14;11;8;8;8;8;7;6;6;6;5;4;4;4;3;3;3;3;2;2;2	14;14;14;14;11;8;8;8;8;7;6;6;6;5;4;4;4;3;3;3;3;2;2;2	Septin-9	2019-09-09	>sp|Q9UHD8-7|SEPT9_HUMAN Isoform 7 of Septin-9 OS=Homo sapiens GN=SEPT9;>sp|Q9UHD8-2|SEPT9_HUMAN Isoform 2 of Septin-9 OS=Homo sapiens GN=SEPT9;>sp|Q9UHD8-5|SEPT9_HUMAN Isoform 5 of Septin-9 OS=Homo sapiens GN=SEPT9;>sp|Q9UHD8|SEPT9_HUMAN Septin-9 OS=Homo	24	14	14	14	4	5	9	5	11	9	9	4	5	9	5	11	9	4	5	9	5	11	9	39.7	39.7	39.7	63.502	567	567;568;579;586;422;209;335;362;474;195;151;157;165;134;135;144;159;104;108;116;124;90;152;189	0	26.272	9.7	11.8	25	16	33	22.4	700030000	23941000	21460000	130070000	45329000
Q13586;H0YDB2;E9PQJ4;E9PIQ8;E9PRE4;E9PR07;E9PJ19;E9PMB4;E9PRZ7;E9PR09;E9PN27	Q13586;H0YDB2;E9PQJ4	12;8;7;2;1;1;1;1;1;1;1	12;8;7;2;1;1;1;1;1;1;1	2;0;2;1;1;1;1;1;1;1;1	Stromal interaction molecule 1	STIM1	>sp|Q13586|STIM1_HUMAN Stromal interaction molecule 1 OS=Homo sapiens GN=STIM1 PE=1 SV=3;>tr|H0YDB2|H0YDB2_HUMAN Stromal interaction molecule 1 (Fragment) OS=Homo sapiens GN=STIM1 PE=4 SV=1;>tr|E9PQJ4|E9PQJ4_HUMAN Stromal interaction molecule 1 OS=Homo sap	11	12	12	2	4	3	5	4	9	9	5	4	3	5	4	9	9	0	0	0	0	2	1	27.7	27.7	5.4	77.422	685	685;405;540;139;54;67;81;83;110;117;133	0	43.493	8.9	6.9	12.3	8.9	22.9	21.2	954930000	43285000	34079000	137940000	60615000
P48436	P48436	10	10	5	Transcription factor SOX-9	SOX9	>sp|P48436|SOX9_HUMAN Transcription factor SOX-9 OS=Homo sapiens GN=SOX9 PE=1 SV=1	1	10	10	5	4	5	6	9	9	8	9	4	5	6	9	9	8	2	3	3	4	5	5	23	23	14.9	56.136	509	509	0	72.987	13.8	16.9	15.9	20.6	21	21	1812200000	67885000	71151000	186250000	203050000
Q68DQ2;C9J5N2;Q68DQ2-2;C9J659	Q68DQ2	17;4;4;2	17;4;4;2	17;4;4;2	Beta/gamma crystallin domain-containing protein 3	CRYBG3	>sp|Q68DQ2|CRBG3_HUMAN Beta/gamma crystallin domain-containing protein 3 OS=Homo sapiens GN=CRYBG3 PE=2 SV=2	4	17	17	17	4	3	8	6	6	8	12	4	3	8	6	6	8	4	3	8	6	6	8	26.7	26.7	26.7	116.2	1022	1022;229;228;131	0	22.653	5.7	3.5	12	10.4	9.4	12.9	746300000	43900000	22124000	113270000	56319000
Q13283;E5RIZ6;E5RI46;E5RIF8;E5RH42;E5RJU8;F5H4D6;Q5HYE9;E5RH00;D6R9X5;D6R9A4;D6RBM9;D6REX8;D6RBR0;D6RE13;D6RBW8;D6RGJ4;D6RAC7;D6RB17;Q9UN86-2;Q9UN86	Q13283;E5RIZ6	10;5;4;4;4;4;4;4;2;1;1;1;1;1;1;1;1;1;1;1;1	10;5;4;4;4;4;4;4;2;1;1;1;1;1;1;1;1;1;1;1;1	10;5;4;4;4;4;4;4;2;1;1;1;1;1;1;1;1;1;1;1;1	Ras GTPase-activating protein-binding protein 1	G3BP1	>sp|Q13283|G3BP1_HUMAN Ras GTPase-activating protein-binding protein 1 OS=Homo sapiens GN=G3BP1 PE=1 SV=1;>tr|E5RIZ6|E5RIZ6_HUMAN Ras GTPase-activating protein-binding protein 1 (Fragment) OS=Homo sapiens GN=G3BP1 PE=2 SV=1	21	10	10	10	4	4	9	5	6	8	10	4	4	9	5	6	8	4	4	9	5	6	8	31.5	31.5	31.5	52.164	466	466;148;105;106;117;153;284;122;37;56;59;78;99;102;111;116;125;141;198;449;482	0	117.02	11.6	11.6	29.4	16.5	20	26.8	1222400000	51512000	46906000	246970000	101540000
Q01196-8;Q01196;Q01196-9;Q01196-10;Q01196-2;Q01196-4;A8MZI9;Q01196-3;H9KVB1;Q01196-7;Q01196-11;F5H139;Q01196-6;Q01196-5;C9JWM1	Q01196-8;Q01196;Q01196-9;Q01196-10;Q01196-2;Q01196-4;A8MZI9;Q01196-3;H9KVB1;Q01196-7;Q01196-11	13;12;12;12;12;10;9;9;8;8;8;6;6;6;5	13;12;12;12;12;10;9;9;8;8;8;6;6;6;5	13;12;12;12;12;10;9;9;8;8;8;6;6;6;5	Runt-related transcription factor 1	RUNX1	>sp|Q01196-8|RUNX1_HUMAN Isoform AML-1G of Runt-related transcription factor 1 OS=Homo sapiens GN=RUNX1;>sp|Q01196|RUNX1_HUMAN Runt-related transcription factor 1 OS=Homo sapiens GN=RUNX1 PE=1 SV=3;>sp|Q01196-9|RUNX1_HUMAN Isoform AML-1H of Runt-related tr	15	13	13	13	4	2	8	5	8	8	9	4	2	8	5	8	8	4	2	8	5	8	8	38.8	38.8	38.8	51.818	480	480;453;456;468;472;257;256;250;389;242;348;191;188;224;140	0	39.155	13.8	4	28.1	16	26	26.7	965570000	37204000	10131000	210740000	82326000
Q6ZU80-1;Q6ZU80;H0YJE3;Q6ZU80-3;H0YIZ9;Q86TS1;G3V3U2;G3V3F4;Q9ULA4	Q6ZU80-1;Q6ZU80;H0YJE3	13;13;11;5;4;2;1;1;1	13;13;11;5;4;2;1;1;1	13;13;11;5;4;2;1;1;1	Centrosomal protein of 128 kDa	CEP128	>sp|Q6ZU80-1|CE128_HUMAN Isoform 1 of Centrosomal protein of 128 kDa OS=Homo sapiens GN=CEP128;>sp|Q6ZU80|CE128_HUMAN Centrosomal protein of 128 kDa OS=Homo sapiens GN=CEP128 PE=1 SV=2;>tr|H0YJE3|H0YJE3_HUMAN Centrosomal protein of 128 kDa (Fragment) OS=Ho	9	13	13	13	4	4	4	4	6	8	4	4	4	4	4	6	8	4	4	4	4	6	8	19.9	19.9	19.9	115.78	987	987;1094;679;435;302;179;32;128;187	0	43.313	6.3	5.5	6.3	5.8	9.5	11.9	471520000	17486000	27883000	66022000	36597000
O75330-2;O75330;O75330-3;O75330-4;E3W978;E5RIH2;E5RI30	O75330-2;O75330;O75330-3;O75330-4;E3W978	10;10;10;8;7;1;1	10;10;10;8;7;1;1	10;10;10;8;7;1;1	Hyaluronan mediated motility receptor	HMMR	>sp|O75330-2|HMMR_HUMAN Isoform 2 of Hyaluronan mediated motility receptor OS=Homo sapiens GN=HMMR;>sp|O75330|HMMR_HUMAN Hyaluronan mediated motility receptor OS=Homo sapiens GN=HMMR PE=1 SV=2;>sp|O75330-3|HMMR_HUMAN Isoform 3 of Hyaluronan mediated motili	7	10	10	10	4	3	4	4	5	8	8	4	3	4	4	5	8	4	3	4	4	5	8	18.6	18.6	18.6	82.3	709	709;724;725;638;610;92;102	0	81.354	9	6.2	10.2	9	10.7	15.5	846590000	47644000	27025000	99186000	56995000
F5H593;D6RBM4;Q5HYW2	F5H593;D6RBM4	11;6;4	11;6;4	11;6;4		NHSL2	>tr|F5H593|F5H593_HUMAN NHS-like protein 2 OS=Homo sapiens GN=NHSL2 PE=2 SV=1;>tr|D6RBM4|D6RBM4_HUMAN NHS-like protein 2 OS=Homo sapiens GN=NHSL2 PE=2 SV=1	3	11	11	11	4	2	6	2	8	8	4	4	2	6	2	8	8	4	2	6	2	8	8	13.8	13.8	13.8	133.28	1225	1225;844;709	0	21.356	4.7	1.7	5.6	1.6	10.4	9.1	584260000	40682000	13437000	108800000	16279000
Q06265;Q06265-2;D6R905;D6RIY6;D6RA17;Q06265-3;Q06265-4;D6RAP4;H0Y9L5	Q06265;Q06265-2;D6R905;D6RIY6;D6RA17;Q06265-3;Q06265-4	9;9;7;7;5;5;5;4;3	9;9;7;7;5;5;5;4;3	9;9;7;7;5;5;5;4;3	Exosome complex component RRP45	EXOSC9	>sp|Q06265|EXOS9_HUMAN Exosome complex component RRP45 OS=Homo sapiens GN=EXOSC9 PE=1 SV=3;>sp|Q06265-2|EXOS9_HUMAN Isoform 2 of Exosome complex component RRP45 OS=Homo sapiens GN=EXOSC9;>tr|D6R905|D6R905_HUMAN Exosome complex component RRP45 (Fragment) OS	9	9	9	9	4	4	7	5	7	7	7	4	4	7	5	7	7	4	4	7	5	7	7	22.3	22.3	22.3	48.948	439	439;456;226;423;242;355;372;86;172	0	61.286	8.7	8.7	18.7	11.2	19.6	19.6	1806200000	94204000	79977000	278550000	110410000
Q9UKL3	Q9UKL3	12	12	12	CASP8-associated protein 2	CASP8AP2	>sp|Q9UKL3|C8AP2_HUMAN CASP8-associated protein 2 OS=Homo sapiens GN=CASP8AP2 PE=1 SV=1	1	12	12	12	4	3	8	4	10	7	8	4	3	8	4	10	7	4	3	8	4	10	7	10.1	10.1	10.1	222.66	1982	1982	0	80.34	3.6	2.8	6.6	3.6	8.3	5.5	1038000000	50707000	31563000	221870000	51446000
Q6UX04;Q6UX04-2;D6REK3	Q6UX04;Q6UX04-2;D6REK3	9;8;7	9;8;7	9;8;7	Peptidyl-prolyl cis-trans isomerase CWC27 homolog	CWC27	>sp|Q6UX04|CWC27_HUMAN Peptidyl-prolyl cis-trans isomerase CWC27 homolog OS=Homo sapiens GN=CWC27 PE=1 SV=1;>sp|Q6UX04-2|CWC27_HUMAN Isoform 2 of Peptidyl-prolyl cis-trans isomerase CWC27 homolog OS=Homo sapiens GN=CWC27;>tr|D6REK3|D6REK3_HUMAN Peptidyl-pr	3	9	9	9	4	4	6	3	7	7	8	4	4	6	3	7	7	4	4	6	3	7	7	31.4	31.4	31.4	53.846	472	472;390;381	0	43.757	13.1	10	23.9	6.4	21.4	21.4	1108200000	36939000	30924000	186780000	58019000
Q9Y2X3;H7BZ72	Q9Y2X3	11;4	11;4	11;4	Nucleolar protein 58	NOP58	>sp|Q9Y2X3|NOP58_HUMAN Nucleolar protein 58 OS=Homo sapiens GN=NOP58 PE=1 SV=1	2	11	11	11	4	4	7	3	5	7	7	4	4	7	3	5	7	4	4	7	3	5	7	30.2	30.2	30.2	59.578	529	529;187	0	20.062	11.5	11	19.3	7.2	14.4	19.8	687130000	33359000	49564000	143130000	40071000
B4DNJ6;Q9Y3F4;B0AZV0;H0YH33	B4DNJ6;Q9Y3F4;B0AZV0	7;7;5;1	7;7;5;1	7;7;5;1	Serine-threonine kinase receptor-associated protein	STRAP	>tr|B4DNJ6|B4DNJ6_HUMAN Serine-threonine kinase receptor-associated protein OS=Homo sapiens GN=STRAP PE=2 SV=1;>sp|Q9Y3F4|STRAP_HUMAN Serine-threonine kinase receptor-associated protein OS=Homo sapiens GN=STRAP PE=1 SV=1;>tr|B0AZV0|B0AZV0_HUMAN Serine-thre	4	7	7	7	4	2	6	3	4	7	7	4	2	6	3	4	7	4	2	6	3	4	7	29.2	29.2	29.2	39.777	363	363;350;256;95	0	52.584	17.1	8.5	22.9	12.9	17.1	29.2	771020000	54153000	25787000	122300000	38349000
Q9H165-6;Q9H165;F5H2Y4;Q9H165-2;Q9H165-4;B4DT16;Q9H165-3;Q9H165-5	Q9H165-6;Q9H165;F5H2Y4;Q9H165-2;Q9H165-4	12;12;11;9;9;5;2;2	10;10;9;9;9;5;2;2	10;10;9;9;9;5;2;2	B-cell lymphoma/leukemia 11A	BCL11A	>sp|Q9H165-6|BC11A_HUMAN Isoform 6 of B-cell lymphoma/leukemia 11A OS=Homo sapiens GN=BCL11A;>sp|Q9H165|BC11A_HUMAN B-cell lymphoma/leukemia 11A OS=Homo sapiens GN=BCL11A PE=1 SV=2;>tr|F5H2Y4|F5H2Y4_HUMAN B-cell lymphoma/leukemia 11A OS=Homo sapiens GN=BCL	8	12	10	10	5	3	9	3	6	8	7	4	2	7	2	5	7	4	2	7	2	5	7	22	17.6	17.6	87.553	801	801;835;793;773;796;442;243;273	0	73.107	9.6	7.9	18.6	7.9	13.2	18.2	1038800000	46067000	21879000	239130000	51369000
E9PF99;K7ELX0;H0Y966;C9JT09;K7ENP4;Q8TEP8;Q8TEP8-2;H0Y9P3;K7EPA2	E9PF99	12;5;5;5;5;5;3;2;1	12;5;5;5;5;5;3;2;1	12;5;5;5;5;5;3;2;1	Centrosomal protein of 192 kDa	CEP192	>tr|E9PF99|E9PF99_HUMAN Centrosomal protein of 192 kDa OS=Homo sapiens GN=CEP192 PE=2 SV=1	9	12	12	12	4	0	7	6	5	6	5	4	0	7	6	5	6	4	0	7	6	5	6	7.1	7.1	7.1	279.11	2537	2537;1238;1931;2062;2076;1941;1407;407;900	0	25.543	2.4	0	4.2	3.7	3.2	3.4	489310000	28517000	0	111400000	63353000
Q9ULH1;Q9ULH1-2;H0YBF7;H0YBM4;H0YBY9;E5RFD9	Q9ULH1;Q9ULH1-2;H0YBF7	13;12;11;6;4;1	13;12;11;6;4;1	13;12;11;6;4;1	Arf-GAP with SH3 domain, ANK repeat and PH domain-containing protein 1	ASAP1	>sp|Q9ULH1|ASAP1_HUMAN Arf-GAP with SH3 domain, ANK repeat and PH domain-containing protein 1 OS=Homo sapiens GN=ASAP1 PE=1 SV=4;>sp|Q9ULH1-2|ASAP1_HUMAN Isoform 1 of Arf-GAP with SH3 domain, ANK repeat and PH domain-containing protein 1 OS=Homo sapiens GN	6	13	13	13	4	6	5	5	6	6	10	4	6	5	5	6	6	4	6	5	5	6	6	19.7	19.7	19.7	125.5	1129	1129;1132;950;484;320;33	0	31.317	5.3	9.5	8.8	7.2	11.6	10.4	1113000000	49819000	76793000	198720000	91267000
Q8WWM7-6;Q8WWM7-8;Q8WWM7-5;Q8WWM7-4;Q8WWM7-9;Q8WWM7-2;Q8WWM7;Q8WWM7-3;H3BUF6;Q8WWM7-7;H3BSK9	Q8WWM7-6;Q8WWM7-8;Q8WWM7-5;Q8WWM7-4;Q8WWM7-9;Q8WWM7-2;Q8WWM7;Q8WWM7-3;H3BUF6	8;8;8;8;8;8;8;8;7;3;2	8;8;8;8;8;8;8;8;7;3;2	8;8;8;8;8;8;8;8;7;3;2	Ataxin-2-like protein	ATXN2L	>sp|Q8WWM7-6|ATX2L_HUMAN Isoform 6 of Ataxin-2-like protein OS=Homo sapiens GN=ATXN2L;>sp|Q8WWM7-8|ATX2L_HUMAN Isoform 8 of Ataxin-2-like protein OS=Homo sapiens GN=ATXN2L;>sp|Q8WWM7-5|ATX2L_HUMAN Isoform 5 of Ataxin-2-like protein OS=Homo sapiens GN=ATXN2	11	8	8	8	4	4	6	5	5	6	5	4	4	6	5	5	6	4	4	6	5	5	6	14.3	14.3	14.3	102.89	968	968;1044;1044;1044;1062;1062;1075;1097;1068;399;336	0	23.069	7.7	6.2	11.7	10.3	10	12.6	631760000	38396000	20542000	120090000	71028000
E9PG73;Q13427-2;Q13427;C9JN15;C9JM79;C9JT64;C9J679	E9PG73;Q13427-2;Q13427;C9JN15;C9JM79	8;8;8;7;6;2;2	8;8;8;7;6;2;2	8;8;8;7;6;2;2	Peptidyl-prolyl cis-trans isomerase G;Peptidyl-prolyl cis-trans isomerase	PPIG	>tr|E9PG73|E9PG73_HUMAN Peptidyl-prolyl cis-trans isomerase G OS=Homo sapiens GN=PPIG PE=2 SV=1;>sp|Q13427-2|PPIG_HUMAN Isoform 2 of Peptidyl-prolyl cis-trans isomerase G OS=Homo sapiens GN=PPIG;>sp|Q13427|PPIG_HUMAN Peptidyl-prolyl cis-trans isomerase G O	7	8	8	8	4	4	5	5	5	6	6	4	4	5	5	5	6	4	4	5	5	5	6	14.2	14.2	14.2	87.088	739	739;357;754;246;487;59;104	0	46.57	6.6	6.6	6.5	11.6	6.5	8.9	1083800000	80951000	84868000	172810000	81340000
Q5VWG9	Q5VWG9	7	7	7	Transcription initiation factor TFIID subunit 3	TAF3	>sp|Q5VWG9|TAF3_HUMAN Transcription initiation factor TFIID subunit 3 OS=Homo sapiens GN=TAF3 PE=1 SV=1	1	7	7	7	4	4	7	4	7	6	6	4	4	7	4	7	6	4	4	7	4	7	6	11.5	11.5	11.5	103.58	929	929	0	27.08	6.1	6.1	11.5	6	11.5	10.2	728770000	48335000	32981000	129680000	71056000
Q99733;F5HFY4;C9J6D1;E9PNW0;E9PJJ2;E9PS34;E9PNJ7;A8MXH2;C9JZI7;E9PKT8;E9PKI2;E9PP22;H0YCI4;C9J1B1	Q99733;F5HFY4;C9J6D1;E9PNW0;E9PJJ2;E9PS34;E9PNJ7;A8MXH2;C9JZI7;E9PKT8	12;12;10;9;9;9;9;9;9;7;4;4;3;2	10;10;8;7;7;7;7;7;7;5;4;4;3;2	10;10;8;7;7;7;7;7;7;5;4;4;3;2	Nucleosome assembly protein 1-like 4	NAP1L4	>sp|Q99733|NP1L4_HUMAN Nucleosome assembly protein 1-like 4 OS=Homo sapiens GN=NAP1L4 PE=1 SV=1;>tr|F5HFY4|F5HFY4_HUMAN Nucleosome assembly protein 1-like 4 OS=Homo sapiens GN=NAP1L4b PE=2 SV=1;>tr|C9J6D1|C9J6D1_HUMAN Nucleosome assembly protein 1-like 4 (	14	12	10	10	6	6	5	5	6	8	9	4	4	3	3	4	6	4	4	3	3	4	6	33.9	31.2	31.2	42.823	375	375;386;178;107;128;133;140;156;278;169;78;154;204;101	0	13.162	17.3	20	17.1	15.5	20	26.1	665370000	66079000	55721000	100040000	41158000
Q96GQ7	Q96GQ7	6	6	6	Probable ATP-dependent RNA helicase DDX27	DDX27	>sp|Q96GQ7|DDX27_HUMAN Probable ATP-dependent RNA helicase DDX27 OS=Homo sapiens GN=DDX27 PE=1 SV=2	1	6	6	6	4	3	4	3	3	6	4	4	3	4	3	3	6	4	3	4	3	3	6	8.8	8.8	8.8	89.834	796	796	0	23.42	5.9	4.6	5.9	4.6	4.6	8.8	395330000	29939000	20547000	54516000	28208000
P29590;P29590-4;P29590-2;P29590-5;P29590-9;P29590-3;P29590-8;P29590-11;H3BT57;P29590-14;P29590-10;P29590-12;P29590-13;H3BT29;H3BUJ5;H3BVD2	P29590;P29590-4;P29590-2;P29590-5;P29590-9;P29590-3;P29590-8;P29590-11;H3BT57;P29590-14;P29590-10;P29590-12;P29590-13;H3BT29;H3BUJ5;H3BVD2	9;8;8;8;8;8;8;8;7;7;7;7;7;6;6;5	9;8;8;8;8;8;8;8;7;7;7;7;7;6;6;5	9;8;8;8;8;8;8;8;7;7;7;7;7;6;6;5	Protein PML	PML	>sp|P29590|PML_HUMAN Protein PML OS=Homo sapiens GN=PML PE=1 SV=3;>sp|P29590-4|PML_HUMAN Isoform PML-6 of Protein PML OS=Homo sapiens GN=PML;>sp|P29590-2|PML_HUMAN Isoform PML-5 of Protein PML OS=Homo sapiens GN=PML;>sp|P29590-5|PML_HUMAN Isoform PML-4 of	16	9	9	9	4	5	3	2	4	6	4	4	5	3	2	4	6	4	5	3	2	4	6	12.8	12.8	12.8	97.55	882	882;560;611;633;641;824;829;834;568;423;435;585;781;240;261;217	0	32.809	6.6	8.4	4.9	3.1	6.3	8.7	582260000	48073000	97649000	59359000	37983000
Q96C19;H0Y4Y4;C9JTV4;Q8WYH2;Q9BUP0-2;Q9BUP0	Q96C19	6;2;1;1;1;1	6;2;1;1;1;1	6;2;1;1;1;1	EF-hand domain-containing protein D2	EFHD2	>sp|Q96C19|EFHD2_HUMAN EF-hand domain-containing protein D2 OS=Homo sapiens GN=EFHD2 PE=1 SV=1	6	6	6	6	4	4	2	2	3	6	4	4	4	2	2	3	6	4	4	2	2	3	6	23.3	23.3	23.3	26.697	240	240;179;81;127;143;239	0	23.88	17.1	17.1	10	10	17.1	23.3	248090000	22807000	22749000	30347000	18155000
P78312-6;P78312-2;P78312;P78312-5;E7EUR8;P78312-4;D6RFZ4;P78312-3	P78312-6;P78312-2;P78312;P78312-5;E7EUR8;P78312-4;D6RFZ4;P78312-3	13;13;13;12;11;11;10;10	13;13;13;12;11;11;10;10	13;13;13;12;11;11;10;10	Protein FAM193A	FAM193A	>sp|P78312-6|F193A_HUMAN Isoform 6 of Protein FAM193A OS=Homo sapiens GN=FAM193A;>sp|P78312-2|F193A_HUMAN Isoform 2 of Protein FAM193A OS=Homo sapiens GN=FAM193A;>sp|P78312|F193A_HUMAN Protein FAM193A OS=Homo sapiens GN=FAM193A PE=1 SV=2;>sp|P78312-5|F193A	8	13	13	13	4	6	9	6	5	5	12	4	6	9	6	5	5	4	6	9	6	5	5	14.6	14.6	14.6	134.26	1211	1211;1224;1265;1246;1006;1119;804;792	0	45.761	5.7	6.8	9.9	7.6	6.8	6.7	1095900000	73096000	72745000	224690000	90826000
Q5JTC6;Q5JTC6-2	Q5JTC6;Q5JTC6-2	10;5	10;5	10;5	APC membrane recruitment protein 1	AMER1	>sp|Q5JTC6|AMER1_HUMAN APC membrane recruitment protein 1 OS=Homo sapiens GN=AMER1 PE=1 SV=2;>sp|Q5JTC6-2|AMER1_HUMAN Isoform 2 of APC membrane recruitment protein 1 OS=Homo sapiens GN=AMER1	2	10	10	10	4	6	6	5	5	5	4	4	6	6	5	5	5	4	6	6	5	5	5	18.1	18.1	18.1	124.03	1135	1135;804	0	18.244	3.9	7.4	10	8.1	12.1	7.8	703170000	67938000	36778000	134100000	72271000
P46777;Q5T7N0;R4GNJ2	P46777	7;2;1	7;2;1	7;2;1	60S ribosomal protein L5	RPL5	>sp|P46777|RL5_HUMAN 60S ribosomal protein L5 OS=Homo sapiens GN=RPL5 PE=1 SV=3	3	7	7	7	4	5	6	5	6	5	5	4	5	6	5	6	5	4	5	6	5	6	5	34.3	34.3	34.3	34.362	297	297;130;63	0	23.126	13.1	19.5	25.6	19.5	25.6	23.9	1295200000	66181000	106470000	229240000	127460000
J3QLE5;P14678-2;P63162;P14678;B3KVR1;P14678-3;J3KRY3	J3QLE5;P14678-2;P63162;P14678;B3KVR1;P14678-3;J3KRY3	6;6;6;6;6;6;4	6;6;6;6;6;6;4	6;6;6;6;6;6;4	Small nuclear ribonucleoprotein-associated proteins B and B;Small nuclear ribonucleoprotein-associated protein N	SNRPN;SNRPB	>tr|J3QLE5|J3QLE5_HUMAN Small nuclear ribonucleoprotein-associated protein N (Fragment) OS=Homo sapiens GN=SNRPN PE=4 SV=1;>sp|P14678-2|RSMB_HUMAN Isoform SM-B of Small nuclear ribonucleoprotein-associated proteins B and B OS=Homo sapiens GN=SNRPB;>sp|P63	7	6	6	6	4	4	4	4	5	5	5	4	4	4	4	5	5	4	4	4	4	5	5	36.7	36.7	36.7	17.546	169	169;231;240;240;244;289;59	0	69.764	32	24.3	24.3	24.3	24.3	24.3	2294400000	132480000	87434000	341740000	137200000
Q9P2E9-2;Q9P2E9;Q9P2E9-3;F8W7S5	Q9P2E9-2;Q9P2E9;Q9P2E9-3;F8W7S5	8;8;7;6	8;8;7;6	8;8;7;6	Ribosome-binding protein 1	RRBP1	>sp|Q9P2E9-2|RRBP1_HUMAN Isoform 1 of Ribosome-binding protein 1 OS=Homo sapiens GN=RRBP1;>sp|Q9P2E9|RRBP1_HUMAN Ribosome-binding protein 1 OS=Homo sapiens GN=RRBP1 PE=1 SV=4;>sp|Q9P2E9-3|RRBP1_HUMAN Isoform 2 of Ribosome-binding protein 1 OS=Homo sapiens	4	8	8	8	4	4	5	4	4	5	3	4	4	5	4	4	5	4	4	5	4	4	5	8	8	8	152.19	1407	1407;1410;977;751	0	15.847	5.3	4.7	6	5.3	4.4	6.3	296730000	25827000	20145000	70203000	27920000
Q9ULR0;Q9ULR0-2;Q9ULR0-1;A8MVI5;H0YA89;D6RC18	Q9ULR0;Q9ULR0-2;Q9ULR0-1;A8MVI5;H0YA89	8;8;8;6;4;3	8;8;8;6;4;3	8;8;8;6;4;3	Pre-mRNA-splicing factor ISY1 homolog	ISY1	>sp|Q9ULR0|ISY1_HUMAN Pre-mRNA-splicing factor ISY1 homolog OS=Homo sapiens GN=ISY1 PE=1 SV=3;>sp|Q9ULR0-2|ISY1_HUMAN Isoform 1 of Pre-mRNA-splicing factor ISY1 homolog OS=Homo sapiens GN=ISY1;>sp|Q9ULR0-1|ISY1_HUMAN Isoform 2 of Pre-mRNA-splicing factor I	6	8	8	8	4	3	5	4	6	5	5	4	3	5	4	6	5	4	3	5	4	6	5	24.6	24.6	24.6	32.992	285	285;307;331;252;148;124	0	29.956	17.9	9.8	18.9	18.6	20	14.7	889040000	40806000	30190000	154410000	52332000
Q8ND82;Q9UJJ2;H0YN90	Q8ND82;Q9UJJ2	8;5;1	6;4;0	6;4;0	Zinc finger protein 280C	ZNF280C	>sp|Q8ND82|Z280C_HUMAN Zinc finger protein 280C OS=Homo sapiens GN=ZNF280C PE=1 SV=1;>tr|Q9UJJ2|Q9UJJ2_HUMAN Zinc finger protein 280C (Fragment) OS=Homo sapiens GN=ZNF280C PE=2 SV=1	3	8	6	6	4	3	5	4	6	6	8	4	3	5	4	5	5	4	3	5	4	5	5	15.9	12.2	12.2	83.095	737	737;610;80	0	65.87	8.1	6	10.3	8.1	11.5	11.5	992510000	44967000	30603000	157070000	87549000
Q03188;Q6PIR0;H0Y8J2;H0Y9W1	Q03188;Q6PIR0;H0Y8J2	12;10;9;1	12;10;9;1	12;10;9;1	Centromere protein C	CENPC;CENPC1	>sp|Q03188|CENPC_HUMAN Centromere protein C 1 OS=Homo sapiens GN=CENPC1 PE=1 SV=2;>tr|Q6PIR0|Q6PIR0_HUMAN CENPC1 protein OS=Homo sapiens GN=CENPC1 PE=2 SV=1;>tr|H0Y8J2|H0Y8J2_HUMAN Centromere protein C 1 (Fragment) OS=Homo sapiens GN=CENPC1 PE=2 SV=1	4	12	12	12	4	3	4	2	5	5	7	4	3	4	2	5	5	4	3	4	2	5	5	20.1	20.1	20.1	106.83	943	943;542;728;107	0	12.981	4.8	3.4	7	1.8	9.3	7.8	445050000	70003000	16536000	69654000	9911000
P62263;H0YB22;E5RH77	P62263;H0YB22;E5RH77	7;4;4	7;4;4	7;4;4	40S ribosomal protein S14	RPS14	>sp|P62263|RS14_HUMAN 40S ribosomal protein S14 OS=Homo sapiens GN=RPS14 PE=1 SV=3;>tr|H0YB22|H0YB22_HUMAN 40S ribosomal protein S14 (Fragment) OS=Homo sapiens GN=RPS14 PE=4 SV=1;>tr|E5RH77|E5RH77_HUMAN 40S ribosomal protein S14 OS=Homo sapiens GN=RPS14 PE	3	7	7	7	4	5	5	6	2	4	6	4	5	5	6	2	4	4	5	5	6	2	4	35.1	35.1	35.1	16.273	151	151;120;134	0	36.015	32.5	33.8	35.1	35.1	26.5	26.5	862580000	74086000	84175000	138940000	124010000
P14625;H0YIV0;F8W026;F8VPC7	P14625	9;2;1;1	8;2;0;1	8;2;0;1	Endoplasmin	HSP90B1	>sp|P14625|ENPL_HUMAN Endoplasmin OS=Homo sapiens GN=HSP90B1 PE=1 SV=1	4	9	8	8	4	4	5	4	3	4	3	4	4	4	4	3	4	4	4	4	4	3	4	15.6	13.8	13.8	92.468	803	803;147;49;53	0	10.043	8.6	8.6	9.7	9.7	5.5	7	460220000	56648000	49810000	76284000	58734000
P35080;C9J712;C9JQ45;G5E9Q6;P35080-2;C9J0J7	P35080;C9J712;C9JQ45;G5E9Q6;P35080-2;C9J0J7	8;7;7;7;7;6	8;7;7;7;7;6	5;5;4;4;4;4	Profilin-2;Profilin	PFN2	>sp|P35080|PROF2_HUMAN Profilin-2 OS=Homo sapiens GN=PFN2 PE=1 SV=3;>tr|C9J712|C9J712_HUMAN Profilin-2 OS=Homo sapiens GN=PFN2 PE=4 SV=1;>tr|C9JQ45|C9JQ45_HUMAN Profilin OS=Homo sapiens GN=PFN2 PE=2 SV=1;>tr|G5E9Q6|G5E9Q6_HUMAN Profilin OS=Homo sapiens GN=	6	8	8	5	4	7	3	3	3	4	4	4	7	3	3	3	4	3	5	3	3	3	3	62.1	62.1	19.3	15.046	140	140;91;110;188;140;91	0	101.99	27.9	44.3	17.1	17.1	17.1	35	839000000	144410000	157370000	122180000	69797000
C9JXB8;C9JNW5;P83731	C9JXB8;C9JNW5;P83731	6;6;6	6;6;6	6;6;6	60S ribosomal protein L24	RPL24	>tr|C9JXB8|C9JXB8_HUMAN 60S ribosomal protein L24 OS=Homo sapiens GN=RPL24 PE=2 SV=1;>tr|C9JNW5|C9JNW5_HUMAN 60S ribosomal protein L24 OS=Homo sapiens GN=RPL24 PE=4 SV=1;>sp|P83731|RL24_HUMAN 60S ribosomal protein L24 OS=Homo sapiens GN=RPL24 PE=1 SV=1	3	6	6	6	4	4	5	3	5	4	5	4	4	5	3	5	4	4	4	5	3	5	4	38.8	38.8	38.8	14.369	121	121;150;157	0	84.985	38.8	38.8	38.8	28.9	38.8	28.9	931370000	76501000	64217000	150890000	54883000
E9PH29;P30048	E9PH29;P30048	5;5	5;5	5;5	Thioredoxin-dependent peroxide reductase, mitochondrial	PRDX3	>tr|E9PH29|E9PH29_HUMAN Thioredoxin-dependent peroxide reductase, mitochondrial OS=Homo sapiens GN=PRDX3 PE=2 SV=1;>sp|P30048|PRDX3_HUMAN Thioredoxin-dependent peroxide reductase, mitochondrial OS=Homo sapiens GN=PRDX3 PE=1 SV=3	2	5	5	5	4	3	5	3	3	4	5	4	3	5	3	3	4	4	3	5	3	3	4	30.7	30.7	30.7	25.838	238	238;256	0	11.343	26.1	21	30.7	26.1	26.1	26.1	715620000	99994000	74520000	126460000	60429000
J3KT51;Q9UK76;Q9UK76-2;J3KSH8;F5GY98;Q9UK76-3;F2Z3M5	J3KT51;Q9UK76;Q9UK76-2;J3KSH8;F5GY98;Q9UK76-3	4;4;4;2;2;2;1	4;4;4;2;2;2;1	4;4;4;2;2;2;1	Hematological and neurological expressed 1 protein;Hematological and neurological expressed 1 protein, N-terminally processed	HN1	>tr|J3KT51|J3KT51_HUMAN Hematological and neurological-expressed 1 protein OS=Homo sapiens GN=HN1 PE=4 SV=1;>sp|Q9UK76|HN1_HUMAN Hematological and neurological expressed 1 protein OS=Homo sapiens GN=HN1 PE=1 SV=3;>sp|Q9UK76-2|HN1_HUMAN Isoform 2 of Hematol	7	4	4	4	4	2	4	3	4	4	4	4	2	4	3	4	4	4	2	4	3	4	4	69.2	69.2	69.2	11.012	104	104;154;181;94;108;108;44	0	105.2	69.2	38.5	69.2	51.9	69.2	69.2	1197300000	84198000	48514000	169260000	91706000
F8VPF3;F8W1R7;J3KND3;G8JLA2;G3V1V0;B7Z6Z4;P60660-2;P60660;F8VZU9;G3V1Y7;F8W1I5;F8W180;P14649	F8VPF3;F8W1R7;J3KND3;G8JLA2;G3V1V0;B7Z6Z4;P60660-2;P60660	5;5;5;5;5;5;5;5;2;2;2;2;2	5;5;5;5;5;5;5;5;2;2;2;2;2	5;5;5;5;5;5;5;5;2;2;2;2;2	Myosin light polypeptide 6	PDE6H;MYL6	>tr|F8VPF3|F8VPF3_HUMAN Myosin light polypeptide 6 (Fragment) OS=Homo sapiens GN=MYL6 PE=2 SV=1;>tr|F8W1R7|F8W1R7_HUMAN Myosin light polypeptide 6 OS=Homo sapiens GN=MYL6 PE=2 SV=1;>tr|J3KND3|J3KND3_HUMAN Myosin light polypeptide 6 OS=Homo sapiens GN=MYL6	13	5	5	5	4	3	4	2	2	4	2	4	3	4	2	2	4	4	3	4	2	2	4	52.3	52.3	52.3	14.436	130	130;145;152;152;161;238;151;151;103;115;175;196;208	0	6.831	40.8	33.8	43.8	22.3	22.3	42.3	432650000	85520000	51894000	94362000	27866000
P08107;P08107-2;E7EP94	P08107;P08107-2	9;8;4	7;6;4	2;2;0	Heat shock 70 kDa protein 1A/1B	HSPA1A	>sp|P08107|HSP71_HUMAN Heat shock 70 kDa protein 1A/1B OS=Homo sapiens GN=HSPA1A PE=1 SV=5;>sp|P08107-2|HSP71_HUMAN Isoform 2 of Heat shock 70 kDa protein 1A/1B OS=Homo sapiens GN=HSPA1A	3	9	7	2	5	3	5	4	3	6	6	4	2	3	2	1	4	1	0	1	1	0	1	15.3	12.2	2.5	70.051	641	641;586;550	0	12.496	9.4	6.4	10	7.5	5.6	12.2	486610000	31933000	30418000	91712000	13723000
O15355	O15355	5	5	5	Protein phosphatase 1G	PPM1G	>sp|O15355|PPM1G_HUMAN Protein phosphatase 1G OS=Homo sapiens GN=PPM1G PE=1 SV=1	1	5	5	5	4	1	4	2	3	4	4	4	1	4	2	3	4	4	1	4	2	3	4	13.2	13.2	13.2	59.271	546	546	0	21.848	9.9	2.2	9.9	5.5	8.1	9.9	568100000	72953000	12409000	77138000	37639000
P43358;C9JZJ5;C9J9C2;C9JK50;C9JIR1;P43363;Q3SYA6;E5RH97;Q8TD91-2;A0PK03;P43355;P43362;P43361;A2A368;Q96M61;A8MXT2;O60732	P43358	6;2;2;2;2;2;1;1;1;1;1;1;1;1;1;1;1	6;2;2;2;2;2;1;1;1;1;1;1;1;1;1;1;1	5;2;2;2;2;1;0;1;0;0;0;1;0;0;0;0;0	Melanoma-associated antigen 4	MAGEA4	>sp|P43358|MAGA4_HUMAN Melanoma-associated antigen 4 OS=Homo sapiens GN=MAGEA4 PE=1 SV=2	17	6	6	5	4	4	5	1	3	4	5	4	4	5	1	3	4	3	3	4	1	2	3	25.9	25.9	25.9	34.899	317	317;172;217;230;241;369;266;309;346;209;309;315;318;324;343;457;1142	0	13.776	14.5	12.9	21.8	5	10.4	13.9	758830000	109630000	49329000	134770000	39882000
Q9H307;Q9H307-2;G3V5F0;G3V579	Q9H307;Q9H307-2	6;5;1;1	6;5;1;1	6;5;1;1	Pinin	PNN	>sp|Q9H307|PININ_HUMAN Pinin OS=Homo sapiens GN=PNN PE=1 SV=4;>sp|Q9H307-2|PININ_HUMAN Isoform 2 of Pinin OS=Homo sapiens GN=PNN	4	6	6	6	4	3	4	4	3	3	3	4	3	4	4	3	3	4	3	4	4	3	3	11.9	11.9	11.9	81.613	717	717;584;117;124	0	17.907	8.5	6	9.2	7.9	6.4	6.4	846280000	101840000	28055000	168980000	74116000
E7ENR4;P19367-4;P19367-2;P19367;P19367-3;B1AR63;B1AR62;B1AR61;Q2TB90;Q2TB90-3;Q2TB90-2;P52790	E7ENR4;P19367-4;P19367-2;P19367;P19367-3	11;11;11;11;11;4;3;3;2;1;1;1	11;11;11;11;11;4;3;3;2;1;1;1	10;10;10;10;10;3;2;2;1;0;0;0	Hexokinase-1	HK1	>tr|E7ENR4|E7ENR4_HUMAN Hexokinase-1 OS=Homo sapiens GN=HK1 PE=2 SV=1;>sp|P19367-4|HXK1_HUMAN Isoform 4 of Hexokinase-1 OS=Homo sapiens GN=HK1;>sp|P19367-2|HXK1_HUMAN Isoform 2 of Hexokinase-1 OS=Homo sapiens GN=HK1;>sp|P19367|HXK1_HUMAN Hexokinase-1 OS=Ho	12	11	11	10	4	7	7	3	2	3	5	4	7	7	3	2	3	3	6	6	2	2	3	14.2	14.2	13.4	106.31	952	952;905;916;917;921;291;114;139;917;736;806;923	0	13.602	4.8	7.4	8.4	2.9	3.5	4.4	267700000	29779000	38416000	71465000	23518000
Q13118;Q13118-2	Q13118;Q13118-2	9;8	9;8	9;8	Krueppel-like factor 10	KLF10	>sp|Q13118|KLF10_HUMAN Krueppel-like factor 10 OS=Homo sapiens GN=KLF10 PE=1 SV=1;>sp|Q13118-2|KLF10_HUMAN Isoform 2 of Krueppel-like factor 10 OS=Homo sapiens GN=KLF10	2	9	9	9	4	3	7	3	3	3	8	4	3	7	3	3	3	4	3	7	3	3	3	24.4	24.4	24.4	52.555	480	480;469	0	29.838	12.5	9.4	22.1	9.4	9.2	9.2	604790000	41925000	26241000	179890000	73221000
Q5T760;Q05519-2;Q05519;B4DWT1;B4DTC1;Q5T757	Q5T760;Q05519-2;Q05519;B4DWT1;B4DTC1	5;5;5;3;3;1	5;5;5;3;3;1	5;5;5;3;3;1	Serine/arginine-rich splicing factor 11	SRSF11	>tr|Q5T760|Q5T760_HUMAN Serine/arginine-rich-splicing factor 11 (Fragment) OS=Homo sapiens GN=SRSF11 PE=2 SV=1;>sp|Q05519-2|SRS11_HUMAN Isoform 2 of Serine/arginine-rich splicing factor 11 OS=Homo sapiens GN=SRSF11;>sp|Q05519|SRS11_HUMAN Serine/arginine-ri	6	5	5	5	4	2	4	2	3	3	3	4	2	4	2	3	3	4	2	4	2	3	3	28	28	28	42.316	389	389;483;484;128;131;424	0.00078493	4.9928	15.4	7.5	24.4	7.5	11.8	11.8	405620000	53891000	32471000	85660000	27690000
E9PKZ0;P62917;G3V1A1;E9PKU4;E9PP36	E9PKZ0;P62917;G3V1A1;E9PKU4	4;4;3;2;1	4;4;3;2;1	4;4;3;2;1	60S ribosomal protein L8	RPL8	>tr|E9PKZ0|E9PKZ0_HUMAN 60S ribosomal protein L8 (Fragment) OS=Homo sapiens GN=RPL8 PE=4 SV=1;>sp|P62917|RL8_HUMAN 60S ribosomal protein L8 OS=Homo sapiens GN=RPL8 PE=1 SV=2;>tr|G3V1A1|G3V1A1_HUMAN 60S ribosomal protein L8 OS=Homo sapiens GN=RPL8 PE=4 SV=1	5	4	4	4	4	2	3	2	3	3	3	4	2	3	2	3	3	4	2	3	2	3	3	21	21	21	22.389	205	205;257;167;235;148	0	29.736	21	8.3	17.1	16.6	17.1	17.1	550980000	86883000	46218000	123320000	44088000
A9R9N8;A9R9N7;P10316;P01892;A2AEA2;F5GXA6;P10321;B0UXQ1;A2BDY9;B0S7Z4;B0UXQ0;B0UY12;B0UY14;B0S7Z5;B0UY15;B0S7Z6;Q29960-2;P30512;P30459;P30453;P16189;P16188;P10314;P01891;Q29963;Q29960;Q07000;P30508;Q5SRN7;A2ARK8;A2BF24;Q5SRN5;Q5SPM3;A2BF25;A2BF26;P01893;Q29940;P18463;Q31612;Q09160;P30457;P30456;P30455;P30450;P30447;P30443;P18462;P13746;P05534;P04439;P16190;Q29865;P30510;P30504;Q9TNN7;P30505;P1374…	A9R9N8;A9R9N7;P10316;P01892;A2AEA2;F5GXA6;P10321;B0UXQ1;A2BDY9;B0S7Z4;B0UXQ0;B0UY12;B0UY14;B0S7Z5;B0UY15;B0S7Z6;Q29960-2;P30512;P30459;P30453;P16189;P16188;P10314;P01891;Q29963;Q29960;Q07000;P30508	5;5;5;5;4;4;4;3;3;3;3;3;3;3;3;3;3;3;3;3;3;3;3;3;3;3;3;3;2;2;2;2;2;2;2;2;2;2;2;2;2;2;2;2;2;2;2;2;2;2;2;2;2;2;2;2;2;2;1;1;1;1;1;1;1;1;1;1;1;1;1;1;1;1;1;1;1;1;1;1;1;1;1;1;1;1;1;1	5;5;5;5;4;4;4;3;3;3;3;3;3;3;3;3;3;3;3;3;3;3;3;3;3;3;3;3;2;2;2;2;2;2;2;2;2;2;2;2;2;2;2;2;2;2;2;2;2;2;2;2;2;2;2;2;2;2;1;1;1;1;1;1;1;1;1;1;1;1;1;1;1;1;1;1;1;1;1;1;1;1;1;1;1;1;1;1	3;3;3;3;2;2;2;1;1;1;1;1;1;1;1;1;1;1;1;1;1;1;1;1;1;1;1;1;1;1;1;1;1;1;1;1;0;0;2;1;1;1;1;1;1;1;1;1;1;1;1;0;0;0;1;1;1;2;0;0;0;0;0;0;0;0;0;0;0;0;0;0;0;0;0;0;0;0;0;0;0;0;0;0;0;1;0;0	HLA class I histocompatibility antigen, A-69 alpha chain;HLA class I histocompatibility antigen, A-2 alpha chain;HLA class I histocompatibility antigen, Cw-7 alpha chain;HLA class I histocompatibility antigen, Cw-16 alpha chain;HLA class I histocompatibility antigen, A-29 alpha chain;HLA class I histocompatibility antigen, A-74 alpha chain;HLA class I histocompatibility antigen, A-34 alpha chain;…	HLA-A;HLA-C	>tr|A9R9N8|A9R9N8_HUMAN HLA class I histocompatibility antigen, A-68 alpha chain OS=Homo sapiens GN=HLA-A PE=2 SV=1;>tr|A9R9N7|A9R9N7_HUMAN HLA class I histocompatibility antigen, A-68 alpha chain OS=Homo sapiens GN=HLA-A PE=2 SV=1;>sp|P10316|1A69_HUMAN HL	88	5	5	3	4	4	3	1	3	3	1	4	4	3	1	3	3	2	2	2	1	2	3	24.7	24.7	16.7	34.288	299	299;371;365;365;372;403;366;299;299;339;365;368;372;372;397;397;326;365;365;365;365;365;365;365;366;366;366;366;299;299;368;371;371;372;397;362;362;362;363;365;365;365;365;365;365;365;365;365;365;365;365;366;366;366;366;366;371;372;225;259;442;442;254;346;362;362;362;362;362;362;362;362;362;362;362;362;362;362;362;362;362;362;362;362;362;366;366;442	0	10.863	16.7	16.7	13	4.3	13	16.7	211350000	25703000	25449000	39656000	7350700
H3BSZ2;Q9NQV5-2;Q9NQV5;E9PJ09	H3BSZ2	7;3;3;2	7;3;3;2	7;3;3;2		PRDM11	>tr|H3BSZ2|H3BSZ2_HUMAN PR domain-containing protein 11 (Fragment) OS=Homo sapiens GN=PRDM11 PE=4 SV=1	4	7	7	7	4	2	4	4	1	2	3	4	2	4	4	1	2	4	2	4	4	1	2	19.4	19.4	19.4	53.086	480	480;477;511;184	0	20.243	14.2	8.8	11.7	14.2	4.6	6.7	487700000	69516000	49531000	106510000	61870000
Q9P258	Q9P258	8	8	8	Protein RCC2	RCC2	>sp|Q9P258|RCC2_HUMAN Protein RCC2 OS=Homo sapiens GN=RCC2 PE=1 SV=2	1	8	8	8	4	4	4	3	3	2	6	4	4	4	3	3	2	4	4	4	3	3	2	20.3	20.3	20.3	56.084	522	522	0	23.613	10.3	10.3	11.9	7.9	8.6	5.4	304100000	29601000	28021000	88653000	14029000
M0R210;P62249;M0R3H0;Q6IPX4;M0QX76;M0R1M5	M0R210;P62249;M0R3H0;Q6IPX4	4;4;2;2;1;1	4;4;2;2;1;1	4;4;2;2;1;1	40S ribosomal protein S16	RPS16	>tr|M0R210|M0R210_HUMAN 40S ribosomal protein S16 OS=Homo sapiens GN=RPS16 PE=3 SV=1;>sp|P62249|RS16_HUMAN 40S ribosomal protein S16 OS=Homo sapiens GN=RPS16 PE=1 SV=2;>tr|M0R3H0|M0R3H0_HUMAN 40S ribosomal protein S16 OS=Homo sapiens GN=RPS16 PE=3 SV=1;>tr	6	4	4	4	4	4	3	3	2	2	3	4	4	3	3	2	2	4	4	3	3	2	2	34.9	34.9	34.9	14.419	129	129;146;100;152;50;85	0	11.204	34.9	34.9	28.7	28.7	20.2	20.2	267520000	15654000	40177000	51357000	38205000
H0YMV8;Q71UM5;C9JLI6	H0YMV8;Q71UM5;C9JLI6	4;4;2	4;4;2	1;1;1	40S ribosomal protein S27;40S ribosomal protein S27-like	RPS27L	>tr|H0YMV8|H0YMV8_HUMAN 40S ribosomal protein S27 OS=Homo sapiens GN=RPS27L PE=2 SV=1;>sp|Q71UM5|RS27L_HUMAN 40S ribosomal protein S27-like OS=Homo sapiens GN=RPS27L PE=1 SV=3;>tr|C9JLI6|C9JLI6_HUMAN 40S ribosomal protein S27 OS=Homo sapiens GN=RPS27L PE=2	3	4	4	1	4	3	3	3	3	2	3	4	3	3	3	3	2	1	1	1	1	1	1	35	35	13	11.345	100	100;84;97	0	16.012	35	34	34	34	34	26	550510000	64453000	65600000	87504000	56189000
P26641;B4DTG2	P26641;B4DTG2	5;4	5;4	5;4	Elongation factor 1-gamma	EEF1G	>sp|P26641|EF1G_HUMAN Elongation factor 1-gamma OS=Homo sapiens GN=EEF1G PE=1 SV=3;>tr|B4DTG2|B4DTG2_HUMAN Elongation factor 1-gamma OS=Homo sapiens GN=EEF1G PE=2 SV=1	2	5	5	5	4	5	4	2	2	2	5	4	5	4	2	2	2	4	5	4	2	2	2	16.7	16.7	16.7	50.118	437	437;487	0	14.677	13.5	16.7	13.5	8.2	8.2	5.9	382110000	49123000	63842000	86097000	28039000
P04792;F8WE04;C9J3N8	P04792;F8WE04	5;4;1	5;4;1	5;4;1	Heat shock protein beta-1	HSPB1	>sp|P04792|HSPB1_HUMAN Heat shock protein beta-1 OS=Homo sapiens GN=HSPB1 PE=1 SV=2;>tr|F8WE04|F8WE04_HUMAN Heat shock protein beta-1 OS=Homo sapiens GN=HSPB1 PE=2 SV=1	3	5	5	5	4	3	2	2	3	2	3	4	3	2	2	3	2	4	3	2	2	3	2	46.8	46.8	46.8	22.782	205	205;186;37	0	13.776	28.3	20	13.2	15.6	20	23.4	281270000	53596000	33669000	23700000	10925000
J3QS96;J3QQT2;J3KRX5;P18621;P18621-3;J3KRB3;J3QLC8;P18621-2;J3KSJ0	J3QS96;J3QQT2;J3KRX5;P18621;P18621-3;J3KRB3;J3QLC8;P18621-2	5;5;5;5;5;4;3;3;2	5;5;5;5;5;4;3;3;2	5;5;5;5;5;4;3;3;2	60S ribosomal protein L17	RPL17	>tr|J3QS96|J3QS96_HUMAN 60S ribosomal protein L17 (Fragment) OS=Homo sapiens GN=RPL17 PE=3 SV=1;>tr|J3QQT2|J3QQT2_HUMAN 60S ribosomal protein L17 (Fragment) OS=Homo sapiens GN=RPL17 PE=3 SV=1;>tr|J3KRX5|J3KRX5_HUMAN 60S ribosomal protein L17 (Fragment) OS=	9	5	5	5	4	2	2	2	2	2	3	4	2	2	2	2	2	4	2	2	2	2	2	45.7	45.7	45.7	15.959	138	138;171;174;184;228;106;174;146;56	0	8.501	45.7	27.5	28.3	28.3	27.5	27.5	284540000	45010000	35123000	32678000	26323000
Q8WVC2;P63220;Q9BYK1	Q8WVC2;P63220;Q9BYK1	5;5;4	5;5;4	4;4;3	40S ribosomal protein S21	RPS21	>tr|Q8WVC2|Q8WVC2_HUMAN 40S ribosomal protein S21 OS=Homo sapiens GN=RPS21 PE=3 SV=1;>sp|P63220|RS21_HUMAN 40S ribosomal protein S21 OS=Homo sapiens GN=RPS21 PE=1 SV=1;>tr|Q9BYK1|Q9BYK1_HUMAN 40S ribosomal protein S21 OS=Homo sapiens GN=RPS21 PE=3 SV=1	3	5	5	4	4	5	3	1	1	2	3	4	5	3	1	1	2	3	4	2	0	0	1	65.4	65.4	46.9	8.85	81	81;83;90	0	25.261	64.2	65.4	30.9	18.5	18.5	30.9	273780000	33955000	42110000	73876000	12799000
E9PCA1;E7ENZ3;B7ZAR1;B4DYD8;P48643	E9PCA1;E7ENZ3;B7ZAR1;B4DYD8;P48643	7;6;6;6;6	7;6;6;6;6	7;6;6;6;6	T-complex protein 1 subunit epsilon	CCT5	>tr|E9PCA1|E9PCA1_HUMAN T-complex protein 1 subunit epsilon OS=Homo sapiens GN=CCT5 PE=2 SV=1;>tr|E7ENZ3|E7ENZ3_HUMAN T-complex protein 1 subunit epsilon OS=Homo sapiens GN=CCT5 PE=2 SV=1;>tr|B7ZAR1|B7ZAR1_HUMAN T-complex protein 1 subunit epsilon OS=Homo	5	7	7	7	4	5	1	1	1	2	3	4	5	1	1	1	2	4	5	1	1	1	2	19.4	19.4	19.4	57.143	520	520;486;503;448;541	0	8.8046	11.2	12.3	2.3	2.3	2.3	5.6	180390000	37159000	47741000	12667000	7608800
P78371;F5GWF6;P78371-2;F8VQ14	P78371;F5GWF6;P78371-2;F8VQ14	4;3;3;2	4;3;3;2	4;3;3;2	T-complex protein 1 subunit beta	CCT2	>sp|P78371|TCPB_HUMAN T-complex protein 1 subunit beta OS=Homo sapiens GN=CCT2 PE=1 SV=4;>tr|F5GWF6|F5GWF6_HUMAN T-complex protein 1 subunit beta OS=Homo sapiens GN=CCT2 PE=2 SV=2;>sp|P78371-2|TCPB_HUMAN Isoform 2 of T-complex protein 1 subunit beta OS=Hom	4	4	4	4	4	1	1	1	1	2	2	4	1	1	1	1	2	4	1	1	1	1	2	13.3	13.3	13.3	57.488	535	535;530;488;416	0.00078555	5.0163	13.3	2.2	2.2	2.2	2.2	6.4	67722000	17534000	5384800	7659200	3315400
Q8N5F7;Q5M9Q1	Q8N5F7;Q5M9Q1	4;2	4;2	4;2	NF-kappa-B-activating protein;NKAP-like protein	NKAP;NKAPL	>sp|Q8N5F7|NKAP_HUMAN NF-kappa-B-activating protein OS=Homo sapiens GN=NKAP PE=1 SV=1;>sp|Q5M9Q1|NKAPL_HUMAN NKAP-like protein OS=Homo sapiens GN=NKAPL PE=2 SV=3	2	4	4	4	4	3	3	3	2	1	2	4	3	3	3	2	1	4	3	3	3	2	1	13.5	13.5	13.5	47.138	415	415;402	0	8.9313	13.5	13.3	13.3	13.3	10.8	3.9	525620000	79445000	89555000	107830000	88435000
P25398	P25398	7	7	7	40S ribosomal protein S12	RPS12	>sp|P25398|RS12_HUMAN 40S ribosomal protein S12 OS=Homo sapiens GN=RPS12 PE=1 SV=3	1	7	7	7	4	4	5	2	0	1	5	4	4	5	2	0	1	4	4	5	2	0	1	60.6	60.6	60.6	14.515	132	132	0	8.9334	35.6	42.4	49.2	14.4	0	9.8	289830000	29625000	31372000	99780000	20618000
Q9HA64;I3L2G3;I3L139;F5H4E4;I3L3W5;I3L407	Q9HA64;I3L2G3;I3L139;F5H4E4	5;4;4;4;2;1	5;4;4;4;2;1	5;4;4;4;2;1	Ketosamine-3-kinase	FN3KRP	>sp|Q9HA64|KT3K_HUMAN Ketosamine-3-kinase OS=Homo sapiens GN=FN3KRP PE=1 SV=2;>tr|I3L2G3|I3L2G3_HUMAN Ketosamine-3-kinase (Fragment) OS=Homo sapiens GN=FN3KRP PE=2 SV=1;>tr|I3L139|I3L139_HUMAN Ketosamine-3-kinase OS=Homo sapiens GN=FN3KRP PE=2 SV=1;>tr|F5H	6	5	5	5	4	3	1	0	0	0	2	4	3	1	0	0	0	4	3	1	0	0	0	23.9	23.9	23.9	34.412	309	309;127;145;259;102;56	0	5.9578	16.8	12.3	2.3	0	0	0	130130000	50949000	39714000	19045000	0
B7Z5H3;B7Z242;P27338	B7Z5H3;B7Z242;P27338	4;4;4	4;4;4	4;4;4	Amine oxidase [flavin-containing] B	MAOB	>tr|B7Z5H3|B7Z5H3_HUMAN Amine oxidase [flavin-containing] B OS=Homo sapiens GN=MAOB PE=2 SV=1;>tr|B7Z242|B7Z242_HUMAN Amine oxidase [flavin-containing] B OS=Homo sapiens GN=MAOB PE=2 SV=1;>sp|P27338|AOFB_HUMAN Amine oxidase [flavin-containing] B OS=Homo sa	3	4	4	4	4	0	1	0	0	0	0	4	0	1	0	0	0	4	0	1	0	0	0	16.1	16.1	16.1	46.538	411	411;504;520	1	-2	16.1	0	5.8	0	0	0	4372600	4372600	0	0	0
Q96T58;H0Y5U7	Q96T58	51;4	51;4	49;3	Msx2-interacting protein	SPEN	>sp|Q96T58|MINT_HUMAN Msx2-interacting protein OS=Homo sapiens GN=SPEN PE=1 SV=1	2	51	51	49	3	3	19	13	38	40	30	3	3	19	13	38	40	3	3	19	12	38	39	18.9	18.9	18.2	402.24	3664	3664;297	0	239.1	1.1	1.1	7.6	5.2	15	16	3335900000	26745000	21489000	357600000	163270000
H0YNU5;P54132;H0YLV8	H0YNU5;P54132	29;29;3	29;29;3	29;29;3	Bloom syndrome protein	BLM	>tr|H0YNU5|H0YNU5_HUMAN Bloom syndrome protein OS=Homo sapiens GN=BLM PE=2 SV=1;>sp|P54132|BLM_HUMAN Bloom syndrome protein OS=Homo sapiens GN=BLM PE=1 SV=1	3	29	29	29	3	4	16	12	22	23	20	3	4	16	12	22	23	3	4	16	12	22	23	34.9	34.9	34.9	144.47	1286	1286;1417;413	0	126.33	3	4	20.7	13.4	28.8	27.9	2681600000	18944000	70162000	324420000	143060000
Q6P0N0;G5E9K5;Q6P0N0-2;C9J2Q8;H7C1S6	Q6P0N0	30;14;9;5;2	30;14;9;5;2	30;14;9;5;2	Mis18-binding protein 1	MIS18BP1	>sp|Q6P0N0|M18BP_HUMAN Mis18-binding protein 1 OS=Homo sapiens GN=MIS18BP1 PE=1 SV=1	5	30	30	30	3	3	18	6	23	21	23	3	3	18	6	23	21	3	3	18	6	23	21	39.7	39.7	39.7	129.08	1132	1132;496;390;155;195	0	75.271	5.9	4.1	22.6	8.8	31.7	28.2	11372000000	53608000	3836300000	429420000	127390000
Q7Z333;Q7Z333-4;Q7Z333-3	Q7Z333;Q7Z333-4;Q7Z333-3	33;33;32	33;33;32	33;33;32	Probable helicase senataxin	SETX	>sp|Q7Z333|SETX_HUMAN Probable helicase senataxin OS=Homo sapiens GN=SETX PE=1 SV=4;>sp|Q7Z333-4|SETX_HUMAN Isoform 4 of Probable helicase senataxin OS=Homo sapiens GN=SETX;>sp|Q7Z333-3|SETX_HUMAN Isoform 3 of Probable helicase senataxin OS=Homo sapiens GN	3	33	33	33	3	1	10	13	15	20	29	3	1	10	13	15	20	3	1	10	13	15	20	14	14	14	302.88	2677	2677;2706;2644	0	105.57	1.8	0.6	5.3	6.3	7.6	9	2004000000	16137000	5381800	134200000	154880000
Q6KC79-2;Q6KC79;Q6KC79-3	Q6KC79-2;Q6KC79	25;25;12	25;25;12	25;25;12	Nipped-B-like protein	NIPBL	>sp|Q6KC79-2|NIPBL_HUMAN Isoform 2 of Nipped-B-like protein OS=Homo sapiens GN=NIPBL;>sp|Q6KC79|NIPBL_HUMAN Nipped-B-like protein OS=Homo sapiens GN=NIPBL PE=1 SV=2	3	25	25	25	3	4	12	11	17	20	18	3	4	12	11	17	20	3	4	12	11	17	20	15.6	15.6	15.6	304.34	2697	2697;2804;1101	0	131.56	1.7	2.7	8.5	6.7	11.2	12.2	1826900000	27546000	23560000	270410000	146630000
P52948-6;P52948-2;P52948-5;P52948;J3KP29;H7C3P6;P52948-4;P52948-3	P52948-6;P52948-2;P52948-5;P52948;J3KP29;H7C3P6	21;21;21;21;16;13;8;8	21;21;21;21;16;13;8;8	21;21;21;21;16;13;8;8	Nuclear pore complex protein Nup98-Nup96;Nuclear pore complex protein Nup98;Nuclear pore complex protein Nup96	NUP98	>sp|P52948-6|NUP98_HUMAN Isoform 6 of Nuclear pore complex protein Nup98-Nup96 OS=Homo sapiens GN=NUP98;>sp|P52948-2|NUP98_HUMAN Isoform 2 of Nuclear pore complex protein Nup98-Nup96 OS=Homo sapiens GN=NUP98;>sp|P52948-5|NUP98_HUMAN Isoform 5 of Nuclear po	8	21	21	21	3	3	10	7	17	18	14	3	3	10	7	17	18	3	3	10	7	17	18	16.4	16.4	16.4	186.27	1714	1714;1726;1800;1817;1638;753;920;937	0	75.694	2.8	2.4	8.5	5.4	14.1	14.2	1908100000	51537000	38669000	237000000	87689000
Q96T37-2;Q96T37-3;Q96T37	Q96T37-2;Q96T37-3;Q96T37	19;19;19	19;19;19	18;18;18	Putative RNA-binding protein 15	RBM15	>sp|Q96T37-2|RBM15_HUMAN Isoform 2 of Putative RNA-binding protein 15 OS=Homo sapiens GN=RBM15;>sp|Q96T37-3|RBM15_HUMAN Isoform 3 of Putative RNA-binding protein 15 OS=Homo sapiens GN=RBM15;>sp|Q96T37|RBM15_HUMAN Putative RNA-binding protein 15 OS=Homo sap	3	19	19	18	3	3	11	7	15	17	11	3	3	11	7	15	17	3	3	10	7	14	16	28.7	28.7	28	104.75	957	957;969;977	0	120.45	6.6	5.1	15.8	13.9	22.3	25.3	1579300000	24407000	30729000	246180000	82238000
E9PMP7	E9PMP7	20	20	2		LMO7	>tr|E9PMP7|E9PMP7_HUMAN LIM domain only protein 7 (Fragment) OS=Homo sapiens GN=LMO7 PE=2 SV=1	1	20	20	2	3	3	9	6	14	17	9	3	3	9	6	14	17	0	0	0	0	2	2	28.4	28.4	3.4	119.52	1046	1046	0	65.671	5.3	3.6	14.3	8.5	22.8	24.8	1495600000	33530000	16601000	191750000	67159000
O94913;E9PKN0;E9PNY7;E9PQF9	O94913;E9PKN0	19;13;2;1	19;13;2;1	5;1;2;0	Pre-mRNA cleavage complex 2 protein Pcf11	PCF11	>sp|O94913|PCF11_HUMAN Pre-mRNA cleavage complex 2 protein Pcf11 OS=Homo sapiens GN=PCF11 PE=1 SV=3;>tr|E9PKN0|E9PKN0_HUMAN Pre-mRNA cleavage complex 2 protein Pcf11 (Fragment) OS=Homo sapiens GN=PCF11 PE=2 SV=1	4	19	19	5	3	2	10	5	16	16	13	3	2	10	5	16	16	1	1	2	1	5	5	17.7	17.7	6.7	173.05	1555	1555;784;198;99	0	67.691	3.6	2.9	10.1	5.8	16.4	16.4	1511400000	22994000	18676000	197590000	72361000
Q3T8J9-3;Q3T8J9;Q3T8J9-2;A3KFK1	Q3T8J9-3;Q3T8J9;Q3T8J9-2	26;25;19;2	26;25;19;2	20;19;13;0	GON-4-like protein	GON4L	>sp|Q3T8J9-3|GON4L_HUMAN Isoform 3 of GON-4-like protein OS=Homo sapiens GN=GON4L;>sp|Q3T8J9|GON4L_HUMAN GON-4-like protein OS=Homo sapiens GN=GON4L PE=1 SV=1;>sp|Q3T8J9-2|GON4L_HUMAN Isoform 2 of GON-4-like protein OS=Homo sapiens GN=GON4L	4	26	26	20	3	3	16	6	16	15	17	3	3	16	6	16	15	3	2	12	5	10	10	18.6	18.6	15.7	248.55	2240	2240;2241;1529;206	0	62.363	1.7	2.1	11.8	4.5	12.9	10.6	1633900000	22238000	21050000	337230000	78418000
Q01082;Q01082-3;Q01082-2;F8W6C1	Q01082;Q01082-3;Q01082-2	21;17;17;4	21;17;17;4	20;16;16;3	Spectrin beta chain, non-erythrocytic 1	SPTBN1	>sp|Q01082|SPTB2_HUMAN Spectrin beta chain, non-erythrocytic 1 OS=Homo sapiens GN=SPTBN1 PE=1 SV=2;>sp|Q01082-3|SPTB2_HUMAN Isoform 2 of Spectrin beta chain, non-erythrocytic 1 OS=Homo sapiens GN=SPTBN1;>sp|Q01082-2|SPTB2_HUMAN Isoform Short of Spectrin be	4	21	21	20	3	1	6	4	11	15	8	3	1	6	4	11	15	2	1	6	4	11	15	13.8	13.8	13.5	274.61	2364	2364;2155;2168;690	0	33.211	1.8	0.7	3.6	3.1	7.4	10.1	771350000	8487800	2352100	99813000	26559000
Q9H9B1;Q9H9B1-3;Q9H9B1-4;Q9H9B1-2	Q9H9B1;Q9H9B1-3	18;13;6;6	18;13;6;6	18;13;6;6	Histone-lysine N-methyltransferase EHMT1	EHMT1	>sp|Q9H9B1|EHMT1_HUMAN Histone-lysine N-methyltransferase EHMT1 OS=Homo sapiens GN=EHMT1 PE=1 SV=4;>sp|Q9H9B1-3|EHMT1_HUMAN Isoform 3 of Histone-lysine N-methyltransferase EHMT1 OS=Homo sapiens GN=EHMT1	4	18	18	18	3	2	7	3	12	14	11	3	2	7	3	12	14	3	2	7	3	12	14	22.7	22.7	22.7	141.46	1298	1298;1184;808;825	0	67.422	3.4	1.7	8.5	3.4	14.9	16.4	1465200000	31407000	5993500	176700000	42555000
Q99959-2;Q99959	Q99959-2;Q99959	15;15	15;15	15;15	Plakophilin-2	PKP2	>sp|Q99959-2|PKP2_HUMAN Isoform 1 of Plakophilin-2 OS=Homo sapiens GN=PKP2;>sp|Q99959|PKP2_HUMAN Plakophilin-2 OS=Homo sapiens GN=PKP2 PE=1 SV=2	2	15	15	15	3	3	8	5	10	13	7	3	3	8	5	10	13	3	3	8	5	10	13	27.2	27.2	27.2	92.755	837	837;881	0	75.341	6.7	6.3	12.9	9.9	19.5	24.5	1235100000	40354000	26167000	188120000	55203000
Q5VZL5;Q5VZL5-2;Q5VZL5-4	Q5VZL5;Q5VZL5-2;Q5VZL5-4	18;17;17	17;16;16	5;5;4	Zinc finger MYM-type protein 4	ZMYM4	>sp|Q5VZL5|ZMYM4_HUMAN Zinc finger MYM-type protein 4 OS=Homo sapiens GN=ZMYM4 PE=1 SV=1;>sp|Q5VZL5-2|ZMYM4_HUMAN Isoform 2 of Zinc finger MYM-type protein 4 OS=Homo sapiens GN=ZMYM4;>sp|Q5VZL5-4|ZMYM4_HUMAN Isoform 4 of Zinc finger MYM-type protein 4 OS=H	3	18	17	5	4	4	10	8	12	13	10	3	3	9	7	11	12	0	1	4	2	3	4	18.7	18	4.9	172.79	1548	1548;1459;1516	0	34.836	2.6	3.2	9.6	7.6	12.7	12.4	1396700000	193170000	19109000	242730000	143680000
Q86UU0-4;Q86UU0-2;Q86UU0;Q86UU0-3;E9PIW0	Q86UU0-4;Q86UU0-2;Q86UU0;Q86UU0-3;E9PIW0	16;16;16;13;10	16;16;16;13;10	16;16;16;13;10	B-cell CLL/lymphoma 9-like protein	BCL9L	>sp|Q86UU0-4|BCL9L_HUMAN Isoform 4 of B-cell CLL/lymphoma 9-like protein OS=Homo sapiens GN=BCL9L;>sp|Q86UU0-2|BCL9L_HUMAN Isoform 2 of B-cell CLL/lymphoma 9-like protein OS=Homo sapiens GN=BCL9L;>sp|Q86UU0|BCL9L_HUMAN B-cell CLL/lymphoma 9-like protein OS	5	16	16	16	3	1	7	6	12	12	12	3	1	7	6	12	12	3	1	7	6	12	12	22.6	22.6	22.6	152.55	1453	1453;1494;1499;1395;747	0	121.11	3.5	1	8.8	6.6	17.1	13.1	2250800000	49521000	9227900	248650000	129160000
Q6PL18	Q6PL18	16	16	14	ATPase family AAA domain-containing protein 2	ATAD2	>sp|Q6PL18|ATAD2_HUMAN ATPase family AAA domain-containing protein 2 OS=Homo sapiens GN=ATAD2 PE=1 SV=1	1	16	16	14	3	1	7	2	9	12	8	3	1	7	2	9	12	3	1	7	2	8	10	18.5	18.5	15.5	158.55	1390	1390	0	17.52	4.2	1.3	8.8	1.9	12.7	15.1	624330000	22637000	0	112520000	14852000
Q9H2F5-2;Q9H2F5-3	Q9H2F5-2;Q9H2F5-3	16;12	16;12	1;1	Enhancer of polycomb homolog 1	EPC1	>sp|Q9H2F5-2|EPC1_HUMAN Isoform 2 of Enhancer of polycomb homolog 1 OS=Homo sapiens GN=EPC1;>sp|Q9H2F5-3|EPC1_HUMAN Isoform 3 of Enhancer of polycomb homolog 1 OS=Homo sapiens GN=EPC1	2	16	16	1	3	2	10	5	15	11	9	3	2	10	5	15	11	1	0	1	0	1	0	31.9	31.9	3.2	90.864	813	813;763	0	31.141	6.5	3.3	19.8	10.8	28.9	21	1001200000	24270000	11292000	190600000	44318000
G8JLD3;Q8IUD2-3;Q8IUD2;Q8IUD2-2;Q8IUD2-4;Q8IUD2-5;K7EPP6;K7EIZ7;K7EPD6;O15083;K7EP25;H7C4G9	G8JLD3;Q8IUD2-3;Q8IUD2;Q8IUD2-2;Q8IUD2-4;Q8IUD2-5	14;14;14;13;11;7;5;2;2;2;1;1	14;14;14;13;11;7;5;2;2;2;1;1	14;14;14;13;11;7;5;2;2;2;1;1	ELKS/Rab6-interacting/CAST family member 1	ERC1	>tr|G8JLD3|G8JLD3_HUMAN ELKS/Rab6-interacting/CAST family member 1 OS=Homo sapiens GN=ERC1 PE=2 SV=1;>sp|Q8IUD2-3|RB6I2_HUMAN Isoform 3 of ELKS/Rab6-interacting/CAST family member 1 OS=Homo sapiens GN=ERC1;>sp|Q8IUD2|RB6I2_HUMAN ELKS/Rab6-interacting/CAST	12	14	14	14	3	2	5	4	10	11	6	3	2	5	4	10	11	3	2	5	4	10	11	23.3	23.3	23.3	124.82	1086	1086;1088;1116;992;948;720;344;145;285;957;89;528	0	25.051	3.2	2.3	7.1	4.7	18.6	17	1012800000	23856000	19267000	121460000	44050000
I3L2J0;I3L190	I3L2J0	17;2	17;2	11;0		CIC	>tr|I3L2J0|I3L2J0_HUMAN Protein capicua homolog OS=Homo sapiens GN=CIC PE=2 SV=1	2	17	17	11	3	3	8	3	13	11	9	3	3	8	3	13	11	3	2	6	2	9	7	10.3	10.3	6.4	257.75	2514	2514;849	0	45.122	1.9	2	5.2	1.5	9	6.2	944390000	21493000	25474000	131140000	22249000
Q9NPI1;Q9NPI1-2;I3L4V5	Q9NPI1;Q9NPI1-2	12;12;1	12;12;1	12;12;1	Bromodomain-containing protein 7	BRD7	>sp|Q9NPI1|BRD7_HUMAN Bromodomain-containing protein 7 OS=Homo sapiens GN=BRD7 PE=1 SV=1;>sp|Q9NPI1-2|BRD7_HUMAN Isoform 2 of Bromodomain-containing protein 7 OS=Homo sapiens GN=BRD7	3	12	12	12	3	2	11	8	10	10	10	3	2	11	8	10	10	3	2	11	8	10	10	27	27	27	74.138	651	651;652;109	0	70.936	9.4	5.1	27	18.4	24.4	27	1481900000	52563000	41723000	300900000	119260000
B4DJP7;P62318;H3BT13	B4DJP7;P62318;H3BT13	11;11;7	11;11;7	11;11;7	Small nuclear ribonucleoprotein Sm D3	SNRPD3	>tr|B4DJP7|B4DJP7_HUMAN Small nuclear ribonucleoprotein Sm D3 OS=Homo sapiens GN=SNRPD3 PE=2 SV=1;>sp|P62318|SMD3_HUMAN Small nuclear ribonucleoprotein Sm D3 OS=Homo sapiens GN=SNRPD3 PE=1 SV=1;>tr|H3BT13|H3BT13_HUMAN Small nuclear ribonucleoprotein Sm D3	3	11	11	11	3	4	8	6	9	10	8	3	4	8	6	9	10	3	4	8	6	9	10	64.2	64.2	64.2	13.291	120	120;126;62	0	183.6	21.7	24.2	64.2	45	64.2	64.2	6098200000	321850000	212490000	918590000	333530000
Q01831;Q01831-2;E7EUB5;E9PB96	Q01831;Q01831-2	12;11;2;1	12;11;2;1	12;11;2;1	DNA repair protein complementing XP-C cells	XPC	>sp|Q01831|XPC_HUMAN DNA repair protein complementing XP-C cells OS=Homo sapiens GN=XPC PE=1 SV=4;>sp|Q01831-2|XPC_HUMAN Isoform 2 of DNA repair protein complementing XP-C cells OS=Homo sapiens GN=XPC	4	12	12	12	3	4	12	5	9	10	8	3	4	12	5	9	10	3	4	12	5	9	10	18.2	18.2	18.2	105.95	940	940;903;168;140	0	120.78	5.7	7	18.2	9	14.5	16.5	1942700000	95562000	77744000	363830000	144250000
Q14562;F5H658	Q14562;F5H658	13;10	12;9	12;9	ATP-dependent RNA helicase DHX8	DHX8	>sp|Q14562|DHX8_HUMAN ATP-dependent RNA helicase DHX8 OS=Homo sapiens GN=DHX8 PE=1 SV=1;>tr|F5H658|F5H658_HUMAN ATP-dependent RNA helicase DHX8 OS=Homo sapiens GN=DHX8 PE=2 SV=1	2	13	12	12	4	4	6	4	10	11	6	3	3	5	3	9	10	3	3	5	3	9	10	18	17.2	17.2	139.31	1220	1220;1181	0	20.494	4.2	4.3	7.5	4	14.8	14.3	812660000	28951000	22583000	76942000	37313000
P27694;I3L4R8	P27694;I3L4R8	11;7	11;7	11;7	Replication protein A 70 kDa DNA-binding subunit;Replication protein A 70 kDa DNA-binding subunit, N-terminally processed	RPA1	>sp|P27694|RFA1_HUMAN Replication protein A 70 kDa DNA-binding subunit OS=Homo sapiens GN=RPA1 PE=1 SV=2;>tr|I3L4R8|I3L4R8_HUMAN Replication protein A 70 kDa DNA-binding subunit (Fragment) OS=Homo sapiens GN=RPA1 PE=2 SV=1	2	11	11	11	3	2	3	3	8	10	8	3	2	3	3	8	10	3	2	3	3	8	10	28.6	28.6	28.6	68.137	616	616;313	0	26.082	8.8	4.9	8.8	7	20.3	25.5	787070000	20309000	9707600	34948000	32945000
O00267-2;O00267;M0QYL9	O00267-2;O00267	12;12;1	12;12;1	12;12;1	Transcription elongation factor SPT5	SUPT5H	>sp|O00267-2|SPT5H_HUMAN Isoform 2 of Transcription elongation factor SPT5 OS=Homo sapiens GN=SUPT5H;>sp|O00267|SPT5H_HUMAN Transcription elongation factor SPT5 OS=Homo sapiens GN=SUPT5H PE=1 SV=1	3	12	12	12	3	3	7	4	7	9	9	3	3	7	4	7	9	3	3	7	4	7	9	16.6	16.6	16.6	120.5	1083	1083;1087;164	0	19.25	4.8	4.8	12.5	6.9	11.9	14	951800000	34898000	38840000	147220000	50066000
P54198-2;P54198;F5H4M2;L7N2F8	P54198-2;P54198;F5H4M2	11;11;10;5	11;11;10;5	11;11;10;5	Protein HIRA	HIRA	>sp|P54198-2|HIRA_HUMAN Isoform Short of Protein HIRA OS=Homo sapiens GN=HIRA;>sp|P54198|HIRA_HUMAN Protein HIRA OS=Homo sapiens GN=HIRA PE=1 SV=2;>tr|F5H4M2|F5H4M2_HUMAN Protein HIRA OS=Homo sapiens GN=HIRA PE=2 SV=1	4	11	11	11	3	3	8	3	9	9	4	3	3	8	3	9	9	3	3	8	3	9	9	23	23	23	89.298	810	810;1017;973;806	0	17.367	5.6	6	15.1	5.4	19.9	19.9	1027200000	28812000	67453000	176760000	42485000
O95793-2;O95793-3;O95793;Q5JW30;Q5JW28	O95793-2;O95793-3;O95793;Q5JW30	11;11;11;10;5	11;11;11;10;5	11;11;11;10;5	Double-stranded RNA-binding protein Staufen homolog 1	STAU1	>sp|O95793-2|STAU1_HUMAN Isoform Short of Double-stranded RNA-binding protein Staufen homolog 1 OS=Homo sapiens GN=STAU1;>sp|O95793-3|STAU1_HUMAN Isoform 3 of Double-stranded RNA-binding protein Staufen homolog 1 OS=Homo sapiens GN=STAU1;>sp|O95793|STAU1_H	5	11	11	11	3	3	5	3	8	9	6	3	3	5	3	8	9	3	3	5	3	8	9	27.8	27.8	27.8	54.933	496	496;502;577;494;199	0	19.154	9.9	9.9	14.1	9.5	19.6	23.4	1194400000	53237000	45469000	176420000	86964000
Q96L73-2;Q96L73-3;Q96L73	Q96L73-2;Q96L73-3;Q96L73	15;15;15	15;15;15	15;15;15	Histone-lysine N-methyltransferase, H3 lysine-36 and H4 lysine-20 specific	NSD1	>sp|Q96L73-2|NSD1_HUMAN Isoform 2 of Histone-lysine N-methyltransferase, H3 lysine-36 and H4 lysine-20 specific OS=Homo sapiens GN=NSD1;>sp|Q96L73-3|NSD1_HUMAN Isoform 3 of Histone-lysine N-methyltransferase, H3 lysine-36 and H4 lysine-20 specific OS=Homo	3	15	15	15	3	1	7	3	11	9	9	3	1	7	3	11	9	3	1	7	3	11	9	10.9	10.9	10.9	267.34	2427	2427;2593;2696	0	41.831	2.7	0.5	4.8	1.9	7.3	6	857760000	30111000	6929400	116950000	25300000
Q8N3X1;Q8N3X1-2;F5GXL1	Q8N3X1;Q8N3X1-2	11;11;1	11;11;1	11;11;1	Formin-binding protein 4	FNBP4	>sp|Q8N3X1|FNBP4_HUMAN Formin-binding protein 4 OS=Homo sapiens GN=FNBP4 PE=1 SV=3;>sp|Q8N3X1-2|FNBP4_HUMAN Isoform 2 of Formin-binding protein 4 OS=Homo sapiens GN=FNBP4	3	11	11	11	3	0	7	3	7	9	8	3	0	7	3	7	9	3	0	7	3	7	9	12.8	12.8	12.8	110.26	1017	1017;1019;143	0	47.659	4.4	0	8.8	3.1	9	10	577310000	23355000	0	93337000	28406000
Q53F19;Q53F19-2;K7ELP6	Q53F19;Q53F19-2	10;6;1	10;6;1	10;6;1	Uncharacterized protein C17orf85	C17orf85	>sp|Q53F19|CQ085_HUMAN Uncharacterized protein C17orf85 OS=Homo sapiens GN=C17orf85 PE=1 SV=2;>sp|Q53F19-2|CQ085_HUMAN Isoform 2 of Uncharacterized protein C17orf85 OS=Homo sapiens GN=C17orf85	3	10	10	10	3	3	8	7	5	8	6	3	3	8	7	5	8	3	3	8	7	5	8	18.2	18.2	18.2	70.592	620	620;340;80	0	75.617	5	6.6	16.9	13.9	9.7	14.7	1635800000	43305000	53667000	243620000	125440000
Q9H792;H0YN99;H3BUZ5	Q9H792;H0YN99	15;11;6	15;11;6	15;11;6	Pseudopodium-enriched atypical kinase 1	PEAK1	>sp|Q9H792|PEAK1_HUMAN Pseudopodium-enriched atypical kinase 1 OS=Homo sapiens GN=PEAK1 PE=1 SV=4;>tr|H0YN99|H0YN99_HUMAN Pseudopodium-enriched atypical kinase 1 OS=Homo sapiens GN=PEAK1 PE=2 SV=1	3	15	15	15	3	3	8	6	9	8	7	3	3	8	6	9	8	3	3	8	6	9	8	13.7	13.7	13.7	193.1	1746	1746;1049;656	0	49.701	2.7	2.5	6.2	4.3	8.6	7.4	618310000	9809500	8054600	130310000	32190000
P45974-2;P45974;F5H571	P45974-2;P45974	14;14;1	14;14;1	13;13;1	Ubiquitin carboxyl-terminal hydrolase 5	USP5	>sp|P45974-2|UBP5_HUMAN Isoform Short of Ubiquitin carboxyl-terminal hydrolase 5 OS=Homo sapiens GN=USP5;>sp|P45974|UBP5_HUMAN Ubiquitin carboxyl-terminal hydrolase 5 OS=Homo sapiens GN=USP5 PE=1 SV=2	3	14	14	13	3	3	5	5	5	8	11	3	3	5	5	5	8	3	3	5	5	5	7	24	24	22.8	93.307	835	835;858;137	0	26.269	5.5	5.5	10.7	9.8	11.3	13.9	821190000	44926000	38609000	143950000	86193000
F5H2U2;Q13523;H0YDJ3	F5H2U2;Q13523;H0YDJ3	11;11;7	11;11;7	11;11;7	Serine/threonine-protein kinase PRP4 homolog	PRPF4B	>tr|F5H2U2|F5H2U2_HUMAN Serine/threonine-protein kinase PRP4 homolog OS=Homo sapiens GN=PRPF4B PE=2 SV=1;>sp|Q13523|PRP4B_HUMAN Serine/threonine-protein kinase PRP4 homolog OS=Homo sapiens GN=PRPF4B PE=1 SV=3;>tr|H0YDJ3|H0YDJ3_HUMAN Serine/threonine-protei	3	11	11	11	3	1	7	5	8	8	5	3	1	7	5	8	8	3	1	7	5	8	8	15.1	15.1	15.1	115.44	993	993;1007;587	0	23.05	5.8	1.5	10.4	7.3	12.9	11.6	893940000	24077000	6779100	161810000	75482000
O43491;E9PHY5;E9PK52;O43491-4;E9PII3;O43491-2;O43491-3;H0Y5B0;Q6R5J7;Q6ZSX4;E9PMV8;E9PPC9;E9PMG5;E9PN54	O43491;E9PHY5;E9PK52;O43491-4;E9PII3;O43491-2;O43491-3;H0Y5B0	12;9;8;8;7;7;7;6;5;4;4;3;1;1	12;9;8;8;7;7;7;6;5;4;4;3;1;1	12;9;8;8;7;7;7;6;5;4;4;3;1;1	Band 4.1-like protein 2	EPB41L2	>sp|O43491|E41L2_HUMAN Band 4.1-like protein 2 OS=Homo sapiens GN=EPB41L2 PE=1 SV=1;>tr|E9PHY5|E9PHY5_HUMAN Band 4.1-like protein 2 OS=Homo sapiens GN=EPB41L2 PE=4 SV=1;>tr|E9PK52|E9PK52_HUMAN Band 4.1-like protein 2 OS=Homo sapiens GN=EPB41L2 PE=2 SV=1;>s	14	12	12	12	3	4	10	4	9	8	8	3	4	10	4	9	8	3	4	10	4	9	8	24.5	24.5	24.5	112.59	1005	1005;935;811;852;706;673;747;380;383;201;268;126;224;240	0	101.8	6	6.6	21.2	7.8	16.8	12.3	32016000000	57349000	47063000	272890000	100710000
F8W726;Q14157-4;Q14157-1;Q14157-3;Q14157;Q14157-5;Q5VU77;H0Y5H6;H7C2T8;Q5VU81;Q5VU80;Q5VU79;Q5VU78	F8W726;Q14157-4;Q14157-1;Q14157-3;Q14157;Q14157-5	13;13;13;13;13;13;5;2;2;1;1;1;1	13;13;13;13;13;13;5;2;2;1;1;1;1	13;13;13;13;13;13;5;2;2;1;1;1;1	Ubiquitin-associated protein 2-like	UBAP2L	>tr|F8W726|F8W726_HUMAN Ubiquitin-associated protein 2-like OS=Homo sapiens GN=UBAP2L PE=2 SV=1;>sp|Q14157-4|UBP2L_HUMAN Isoform 4 of Ubiquitin-associated protein 2-like OS=Homo sapiens GN=UBAP2L;>sp|Q14157-1|UBP2L_HUMAN Isoform 2 of Ubiquitin-associated p	13	13	13	13	3	4	8	4	9	8	9	3	4	8	4	9	8	3	4	8	4	9	8	19.7	19.7	19.7	113.5	1078	1078;976;983;1068;1087;1104;350;383;399;182;234;265;280	0	36.575	4.9	5.9	12.7	6.8	15	15	1312700000	41597000	34712000	237530000	67501000
Q9BWU0;H7C256	Q9BWU0	11;2	11;2	11;2	Kanadaptin	SLC4A1AP	>sp|Q9BWU0|NADAP_HUMAN Kanadaptin OS=Homo sapiens GN=SLC4A1AP PE=1 SV=1	2	11	11	11	3	3	5	3	5	8	8	3	3	5	3	5	8	3	3	5	3	5	8	26.3	26.3	26.3	88.813	796	796;157	0	52.179	5.8	5.8	7.7	5.8	12.6	16	637620000	25923000	16569000	85414000	34497000
M0QXL5;M0R2Q4;P22087;M0R0P1;M0R299;M0R2U2;M0R1H0;M0R2B0	M0QXL5;M0R2Q4;P22087;M0R0P1;M0R299;M0R2U2;M0R1H0;M0R2B0	9;9;9;8;8;7;7;7	9;9;9;8;8;7;7;7	8;8;8;7;7;7;7;7	rRNA 2-O-methyltransferase fibrillarin	FBL	>tr|M0QXL5|M0QXL5_HUMAN rRNA 2-O-methyltransferase fibrillarin (Fragment) OS=Homo sapiens GN=FBL PE=3 SV=1;>tr|M0R2Q4|M0R2Q4_HUMAN rRNA 2-O-methyltransferase fibrillarin (Fragment) OS=Homo sapiens GN=FBL PE=4 SV=1;>sp|P22087|FBRL_HUMAN rRNA 2-O-methyltr	8	9	9	8	3	5	8	6	7	7	7	3	5	8	6	7	7	3	4	7	5	6	6	38.5	38.5	34	26.639	244	244;273;321;228;229;157;178;182	0	106.57	19.7	25	30.3	25.4	30.3	37.7	1244000000	67831000	82820000	234850000	135520000
E9PG22;Q8IW35;Q8IW35-2	E9PG22;Q8IW35;Q8IW35-2	9;9;8	9;9;8	9;9;8	Centrosomal protein of 97 kDa	CEP97	>tr|E9PG22|E9PG22_HUMAN Centrosomal protein of 97 kDa OS=Homo sapiens GN=CEP97 PE=2 SV=1;>sp|Q8IW35|CEP97_HUMAN Centrosomal protein of 97 kDa OS=Homo sapiens GN=CEP97 PE=1 SV=1;>sp|Q8IW35-2|CEP97_HUMAN Isoform 2 of Centrosomal protein of 97 kDa OS=Homo sap	3	9	9	9	3	4	5	5	5	7	7	3	4	5	5	5	7	3	4	5	5	5	7	12.2	12.2	12.2	90.309	806	806;865;891	0	44.924	3.6	6	7.7	6.3	8.9	10.8	634700000	37148000	39100000	98807000	59314000
P31276;P31271;P35453	P31276	9;3;1	9;3;1	9;3;1	Homeobox protein Hox-C13	HOXC13	>sp|P31276|HXC13_HUMAN Homeobox protein Hox-C13 OS=Homo sapiens GN=HOXC13 PE=1 SV=3	3	9	9	9	3	1	9	5	5	7	6	3	1	9	5	5	7	3	1	9	5	5	7	40.3	40.3	40.3	35.378	330	330;388;343	0	53.884	18.8	2.7	40.3	26.4	26.4	37.3	956980000	30035000	3744100	212100000	83183000
Q14498-3;Q14498-2;Q14498;E1P5S2;G3XAC6;H0Y4X3;Q5QP23;Q5QP21;Q5QP22;Q86U06-3;Q86U06-4;Q86U06-5;Q86U06-2;Q86U06	Q14498-3;Q14498-2;Q14498;E1P5S2;G3XAC6;H0Y4X3;Q5QP23	9;9;9;8;8;7;5;4;2;1;1;1;1;1	9;9;9;8;8;7;5;4;2;1;1;1;1;1	9;9;9;8;8;7;5;4;2;1;1;1;1;1	RNA-binding protein 39	RBM39;RNPC2	>sp|Q14498-3|RBM39_HUMAN Isoform 3 of RNA-binding protein 39 OS=Homo sapiens GN=RBM39;>sp|Q14498-2|RBM39_HUMAN Isoform 2 of RNA-binding protein 39 OS=Homo sapiens GN=RBM39;>sp|Q14498|RBM39_HUMAN RNA-binding protein 39 OS=Homo sapiens GN=RBM39 PE=1 SV=2;>tr	14	9	9	9	3	5	5	4	9	7	5	3	5	5	4	9	7	3	5	5	4	9	7	26.2	26.2	26.2	57.089	508	508;524;530;373;423;337;231;202;193;319;405;417;423;439	0	26.152	7.5	12	12	7.5	26.2	19.7	934410000	44454000	45085000	112660000	60092000
O60832;C9IYT0;O60832-2;H7C0M1;H7C2Q9;H7BZF2	O60832;C9IYT0;O60832-2;H7C0M1;H7C2Q9	10;9;9;8;6;1	10;9;9;8;6;1	10;9;9;8;6;1	H/ACA ribonucleoprotein complex subunit 4	DKC1	>sp|O60832|DKC1_HUMAN H/ACA ribonucleoprotein complex subunit 4 OS=Homo sapiens GN=DKC1 PE=1 SV=3;>tr|C9IYT0|C9IYT0_HUMAN H/ACA ribonucleoprotein complex subunit 4 (Fragment) OS=Homo sapiens GN=DKC1 PE=2 SV=1;>sp|O60832-2|DKC1_HUMAN Isoform 3 of H/ACA ribo	6	10	10	10	3	3	4	4	10	7	5	3	3	4	4	10	7	3	3	4	4	10	7	25.1	25.1	25.1	57.673	514	514;259;420;229;169;76	0	36.739	7.6	7.6	9.7	12.3	25.1	21.4	827660000	26327000	40372000	78182000	46986000
Q6IAA8;F5GX19;F5H3Y3;H0YFI1;F5H479	Q6IAA8;F5GX19;F5H3Y3	7;4;4;3;3	7;4;4;3;3	7;4;4;3;3	Ragulator complex protein LAMTOR1	LAMTOR1	>sp|Q6IAA8|LTOR1_HUMAN Ragulator complex protein LAMTOR1 OS=Homo sapiens GN=LAMTOR1 PE=1 SV=2;>tr|F5GX19|F5GX19_HUMAN Ragulator complex protein LAMTOR1 OS=Homo sapiens GN=LAMTOR1 PE=2 SV=1;>tr|F5H3Y3|F5H3Y3_HUMAN Ragulator complex protein LAMTOR1 OS=Homo s	5	7	7	7	3	3	6	4	7	7	5	3	3	6	4	7	7	3	3	6	4	7	7	52.2	52.2	52.2	17.745	161	161;142;160;79;99	0	59.981	23	23	52.2	32.9	52.2	52.2	2296000000	88698000	76727000	397850000	135770000
Q13151	Q13151	9	9	9	Heterogeneous nuclear ribonucleoprotein A0	HNRNPA0	>sp|Q13151|ROA0_HUMAN Heterogeneous nuclear ribonucleoprotein A0 OS=Homo sapiens GN=HNRNPA0 PE=1 SV=1	1	9	9	9	3	3	4	4	6	7	4	3	3	4	4	6	7	3	3	4	4	6	7	42.3	42.3	42.3	30.84	305	305	0	66.513	17.7	17.7	17.7	17.7	41.6	33.1	1842900000	46253000	51982000	260640000	119960000
P39023;B5MCW2;H7C422;G5E9G0;H7C3M2;F8WCR1;Q92901	P39023;B5MCW2;H7C422;G5E9G0;H7C3M2	8;7;7;7;5;3;1	8;7;7;7;5;3;1	8;7;7;7;5;3;1	60S ribosomal protein L3	RPL3	>sp|P39023|RL3_HUMAN 60S ribosomal protein L3 OS=Homo sapiens GN=RPL3 PE=1 SV=2;>tr|B5MCW2|B5MCW2_HUMAN 60S ribosomal protein L3 (Fragment) OS=Homo sapiens GN=RPL3 PE=2 SV=1;>tr|H7C422|H7C422_HUMAN 60S ribosomal protein L3 (Fragment) OS=Homo sapiens GN=RPL	7	8	8	8	3	3	6	4	4	7	6	3	3	6	4	4	7	3	3	6	4	4	7	19.6	19.6	19.6	46.108	403	403;272;305;351;261;180;407	0	17.108	9.9	6.2	17.9	13.9	12.7	16.6	810390000	65967000	14411000	169400000	40369000
O43719;Q5H918;Q5H919	O43719;Q5H918;Q5H919	8;5;4	8;5;4	8;5;4	HIV Tat-specific factor 1	HTATSF1	>sp|O43719|HTSF1_HUMAN HIV Tat-specific factor 1 OS=Homo sapiens GN=HTATSF1 PE=1 SV=1;>tr|Q5H918|Q5H918_HUMAN HIV Tat-specific factor 1 (Fragment) OS=Homo sapiens GN=HTATSF1 PE=2 SV=1;>tr|Q5H919|Q5H919_HUMAN HIV Tat-specific factor 1 (Fragment) OS=Homo sap	3	8	8	8	3	2	4	4	5	7	5	3	2	4	4	5	7	3	2	4	4	5	7	13.4	13.4	13.4	85.852	755	755;244;223	0	41.807	6.4	4.2	9.7	6.5	9.7	10.1	804810000	22645000	28036000	137830000	54377000
B4DVY1;O15371;B0QYA5;B0QYA6;B0QYA7;B0QYA8;B0QYA4;B0QYA3	B4DVY1;O15371;B0QYA5	8;8;6;3;3;2;1;1	8;8;6;3;3;2;1;1	8;8;6;3;3;2;1;1	Eukaryotic translation initiation factor 3 subunit D	EIF3D	>tr|B4DVY1|B4DVY1_HUMAN Eukaryotic translation initiation factor 3 subunit D OS=Homo sapiens GN=EIF3D PE=2 SV=1;>sp|O15371|EIF3D_HUMAN Eukaryotic translation initiation factor 3 subunit D OS=Homo sapiens GN=EIF3D PE=1 SV=1;>tr|B0QYA5|B0QYA5_HUMAN Eukaryoti	8	8	8	8	3	3	5	3	7	7	6	3	3	5	3	7	7	3	3	5	3	7	7	26.3	26.3	26.3	58.14	499	499;548;269;173;186;123;165;172	0	38.991	9.2	8.6	16.4	9.2	23.8	21.6	684210000	48718000	31305000	103180000	57093000
P78318	P78318	9	9	9	Immunoglobulin-binding protein 1	IGBP1	>sp|P78318|IGBP1_HUMAN Immunoglobulin-binding protein 1 OS=Homo sapiens GN=IGBP1 PE=1 SV=1	1	9	9	9	3	3	6	3	5	7	9	3	3	6	3	5	7	3	3	6	3	5	7	33.3	33.3	33.3	39.221	339	339	0	55.123	16.2	16.2	28.9	16.2	19.2	33	1045000000	53953000	34454000	145080000	75546000
Q9NYP9	Q9NYP9	9	9	9	Protein Mis18-alpha	MIS18A	>sp|Q9NYP9|MS18A_HUMAN Protein Mis18-alpha OS=Homo sapiens GN=MIS18A PE=1 SV=1	1	9	9	9	3	3	8	3	4	7	5	3	3	8	3	4	7	3	3	8	3	4	7	45.5	45.5	45.5	25.863	233	233	0	61.867	16.3	12.9	45.5	17.6	22.3	34.3	1657800000	98775000	128120000	298620000	81211000
P12956;B1AHC9;B1AHC8;F5H1I8	P12956;B1AHC9;B1AHC8;F5H1I8	8;7;7;6	8;7;7;6	8;7;7;6	X-ray repair cross-complementing protein 6	XRCC6	>sp|P12956|XRCC6_HUMAN X-ray repair cross-complementing protein 6 OS=Homo sapiens GN=XRCC6 PE=1 SV=2;>tr|B1AHC9|B1AHC9_HUMAN X-ray repair cross-complementing protein 6 OS=Homo sapiens GN=XRCC6 PE=2 SV=1;>tr|B1AHC8|B1AHC8_HUMAN X-ray repair complementing de	4	8	8	8	3	1	5	1	4	7	6	3	1	5	1	4	7	3	1	5	1	4	7	19.2	19.2	19.2	69.842	609	609;559;568;476	0	30.671	8.4	2.3	11.7	2.3	9.9	15.6	615470000	32667000	11393000	79279000	13152000
Q92804-2;Q92804;K7EPT6;K7EKB2;K7EL85	Q92804-2;Q92804;K7EPT6	8;8;5;3;1	8;8;5;3;1	6;6;3;3;1	TATA-binding protein-associated factor 2N	TAF15	>sp|Q92804-2|RBP56_HUMAN Isoform Short of TATA-binding protein-associated factor 2N OS=Homo sapiens GN=TAF15;>sp|Q92804|RBP56_HUMAN TATA-binding protein-associated factor 2N OS=Homo sapiens GN=TAF15 PE=1 SV=1;>tr|K7EPT6|K7EPT6_HUMAN TATA-binding protein-as	5	8	8	6	3	3	4	6	6	6	4	3	3	4	6	6	6	2	2	3	5	4	4	21.9	21.9	19.5	61.557	589	589;592;449;214;239	0	25.723	11.4	9.5	14.3	16.1	20	20	3612500000	23164000	128540000	536780000	365950000
Q96T23-2;Q96T23;H0YER1;H0YCN2;Q96T23-3;H7C306;H0YEX0	Q96T23-2;Q96T23;H0YER1;H0YCN2;Q96T23-3	16;16;14;10;10;5;1	16;16;14;10;10;5;1	16;16;14;10;10;5;1	Remodeling and spacing factor 1	RSF1	>sp|Q96T23-2|RSF1_HUMAN Isoform 2 of Remodeling and spacing factor 1 OS=Homo sapiens GN=RSF1;>sp|Q96T23|RSF1_HUMAN Remodeling and spacing factor 1 OS=Homo sapiens GN=RSF1 PE=1 SV=2;>tr|H0YER1|H0YER1_HUMAN Remodeling and spacing factor 1 (Fragment) OS=Homo	7	16	16	16	3	4	7	5	10	6	12	3	4	7	5	10	6	3	4	7	5	10	6	18.4	18.4	18.4	160.13	1410	1410;1441;702;803;1189;202;165	0	26.998	3.7	4.7	8.7	6.8	11.9	6.1	922960000	36253000	21985000	122460000	56183000
P08240-2;P08240	P08240-2;P08240	11;11	11;11	11;11	Signal recognition particle receptor subunit alpha	SRPR	>sp|P08240-2|SRPR_HUMAN Isoform 2 of Signal recognition particle receptor subunit alpha OS=Homo sapiens GN=SRPR;>sp|P08240|SRPR_HUMAN Signal recognition particle receptor subunit alpha OS=Homo sapiens GN=SRPR PE=1 SV=2	2	11	11	11	3	4	5	4	10	6	5	3	4	5	4	10	6	3	4	5	4	10	6	21.8	21.8	21.8	66.558	610	610;638	0	38.344	5.6	7.7	10.3	8	19.7	11.5	667170000	26789000	37200000	88476000	38201000
M0R3D6;M0R1A7;M0R117;Q02543;M0R0P7	M0R3D6;M0R1A7;M0R117;Q02543;M0R0P7	7;7;7;7;6	7;7;7;7;6	7;7;7;7;6	60S ribosomal protein L18a	RPL18A	>tr|M0R3D6|M0R3D6_HUMAN 60S ribosomal protein L18a (Fragment) OS=Homo sapiens GN=RPL18A PE=4 SV=1;>tr|M0R1A7|M0R1A7_HUMAN 60S ribosomal protein L18a OS=Homo sapiens GN=RPL18A PE=3 SV=1;>tr|M0R117|M0R117_HUMAN 60S ribosomal protein L18a OS=Homo sapiens GN=R	5	7	7	7	3	3	3	4	3	6	6	3	3	3	4	3	6	3	3	3	4	3	6	48.9	48.9	48.9	16.714	141	141;147;154;176;137	0	24.364	29.8	29.8	24.8	36.2	22.7	48.9	666500000	56962000	53010000	53463000	88341000
O00505;O00629	O00505	9;4	9;4	9;4	Importin subunit alpha-4	KPNA3	>sp|O00505|IMA3_HUMAN Importin subunit alpha-3 OS=Homo sapiens GN=KPNA3 PE=1 SV=2	2	9	9	9	3	4	6	3	5	6	8	3	4	6	3	5	6	3	4	6	3	5	6	23	23	23	57.81	521	521;521	0	18.775	6.7	8.6	15.5	5.6	10.7	14.4	891960000	57901000	43124000	156770000	25936000
Q13268;D3DS54;H0YJG9;C9JZP6;Q13268-2;H0YJP4	Q13268;D3DS54;H0YJG9;C9JZP6;Q13268-2;H0YJP4	8;8;7;7;7;5	8;8;7;7;7;5	8;8;7;7;7;5	Dehydrogenase/reductase SDR family member 2, mitochondrial	DHRS2	>sp|Q13268|DHRS2_HUMAN Dehydrogenase/reductase SDR family member 2 OS=Homo sapiens GN=DHRS2 PE=1 SV=3;>tr|D3DS54|D3DS54_HUMAN Dehydrogenase/reductase (SDR family) member 2, isoform CRA_a OS=Homo sapiens GN=DHRS2 PE=4 SV=1;>tr|H0YJG9|H0YJG9_HUMAN Dehydrogen	6	8	8	8	3	4	6	3	4	6	5	3	4	6	3	4	6	3	4	6	3	4	6	32.6	32.6	32.6	27.438	258	258;280;161;225;278;180	0	13.747	8.5	19	18.2	8.5	19	22.1	602550000	59089000	93304000	106750000	43376000
Q99666;H7BZ48	Q99666	50;5	12;2	5;2	RANBP2-like and GRIP domain-containing protein 5/6	RGPD5	>sp|Q99666|RGPD5_HUMAN RANBP2-like and GRIP domain-containing protein 5/6 OS=Homo sapiens GN=RGPD5 PE=1 SV=3	2	50	12	5	19	19	24	23	38	36	30	3	2	3	3	9	6	3	2	2	3	4	2	31.5	9.5	2.7	198.92	1765	1765;202	0	14.752	13.4	13.1	16.3	13.4	23.2	24.4	583230000	33182000	14310000	64543000	43206000
H9KV46;Q86Y91-2;Q86Y91-3;Q86Y91;Q86Y91-4	H9KV46;Q86Y91-2;Q86Y91-3;Q86Y91;Q86Y91-4	7;6;6;6;6	7;6;6;6;6	6;5;5;5;5	Kinesin-like protein KIF18B	KIF18B	>tr|H9KV46|H9KV46_HUMAN Kinesin-like protein KIF18B OS=Homo sapiens GN=KIF18B PE=2 SV=1;>sp|Q86Y91-2|KI18B_HUMAN Isoform 2 of Kinesin-like protein KIF18B OS=Homo sapiens GN=KIF18B;>sp|Q86Y91-3|KI18B_HUMAN Isoform 3 of Kinesin-like protein KIF18B OS=Homo sa	5	7	7	6	3	2	4	3	5	6	4	3	2	4	3	5	6	3	1	3	2	4	5	11.5	11.5	10.2	93.312	855	855;842;861;864;873	0	21.18	4.9	3.6	6.2	3.6	8.1	11.5	458680000	16243000	8741400	73722000	29725000
Q9UBC2;Q9UBC2-2;Q9UBC2-3;M0R165;Q9UBC2-4;M0R2S2;M0R3I1;K7EJR2;M0R330;M0R1V5	Q9UBC2;Q9UBC2-2;Q9UBC2-3;M0R165;Q9UBC2-4;M0R2S2	11;11;10;9;8;7;3;1;1;1	11;11;10;9;8;7;3;1;1;1	11;11;10;9;8;7;3;1;1;1	Epidermal growth factor receptor substrate 15-like 1	EPS15L1;SPATA22	>sp|Q9UBC2|EP15R_HUMAN Epidermal growth factor receptor substrate 15-like 1 OS=Homo sapiens GN=EPS15L1 PE=1 SV=1;>sp|Q9UBC2-2|EP15R_HUMAN Isoform 2 of Epidermal growth factor receptor substrate 15-like 1 OS=Homo sapiens GN=EPS15L1;>sp|Q9UBC2-3|EP15R_HUMAN	10	11	11	11	3	3	7	2	7	6	5	3	3	7	2	7	6	3	3	7	2	7	6	22.8	22.8	22.8	94.254	864	864;910;754;756;601;447;213;79;83;110	0	22.883	5.1	3.7	12.3	2.4	15.9	8.8	573010000	13415000	14911000	128630000	23230000
G3V1P0;B4DS22;Q9P215	G3V1P0;B4DS22;Q9P215	9;9;9	9;9;9	9;9;9	Pogo transposable element with KRAB domain	POGK	>tr|G3V1P0|G3V1P0_HUMAN Pogo transposable element with KRAB domain OS=Homo sapiens GN=POGK PE=4 SV=1;>tr|B4DS22|B4DS22_HUMAN Pogo transposable element with KRAB domain OS=Homo sapiens GN=POGK PE=2 SV=1;>sp|Q9P215|POGK_HUMAN Pogo transposable element with K	3	9	9	9	3	2	3	2	6	6	6	3	2	3	2	6	6	3	2	3	2	6	6	29.7	29.7	29.7	55.76	491	491;524;609	0	18.091	9.6	9.2	11	6.1	22	23.2	506370000	26839000	6164100	60500000	21701000
P51571;H7C1C6;A6NLM8	P51571;H7C1C6;A6NLM8	6;3;3	6;3;3	6;3;3	Translocon-associated protein subunit delta	SSR4	>sp|P51571|SSRD_HUMAN Translocon-associated protein subunit delta OS=Homo sapiens GN=SSR4 PE=1 SV=1;>tr|H7C1C6|H7C1C6_HUMAN Translocon-associated protein subunit delta (Fragment) OS=Homo sapiens GN=SSR4 PE=4 SV=1;>tr|A6NLM8|A6NLM8_HUMAN Translocon-associat	3	6	6	6	3	6	4	4	6	5	5	3	6	4	4	6	5	3	6	4	4	6	5	35.8	35.8	35.8	18.998	173	173;120;148	0	16.378	12.7	35.8	23.7	23.7	35.8	32.4	565670000	38120000	67440000	88883000	51511000
P62280;M0QZC5;M0R1H5;M0R1H6	P62280;M0QZC5;M0R1H5	6;5;3;2	6;5;3;2	6;5;3;2	40S ribosomal protein S11	RPS11	>sp|P62280|RS11_HUMAN 40S ribosomal protein S11 OS=Homo sapiens GN=RPS11 PE=1 SV=3;>tr|M0QZC5|M0QZC5_HUMAN 40S ribosomal protein S11 OS=Homo sapiens GN=RPS11 PE=4 SV=1;>tr|M0R1H5|M0R1H5_HUMAN 40S ribosomal protein S11 OS=Homo sapiens GN=RPS11 PE=3 SV=1	4	6	6	6	3	5	4	4	5	5	5	3	5	4	4	5	5	3	5	4	4	5	5	41.8	41.8	41.8	18.431	158	158;118;79;88	0	51.983	25.9	34.2	32.9	32.9	34.2	40.5	972920000	81812000	83260000	155380000	94401000
Q9Y5K6	Q9Y5K6	9	9	9	CD2-associated protein	CD2AP	>sp|Q9Y5K6|CD2AP_HUMAN CD2-associated protein OS=Homo sapiens GN=CD2AP PE=1 SV=1	1	9	9	9	3	2	6	4	7	5	6	3	2	6	4	7	5	3	2	6	4	7	5	22.5	22.5	22.5	71.45	639	639	0	14.811	6.6	3.8	13.1	8	17.2	13	718170000	20740000	13780000	128090000	46876000
Q86V81;E9PB61	Q86V81;E9PB61	6;4	6;4	6;4	THO complex subunit 4	ALYREF	>sp|Q86V81|THOC4_HUMAN THO complex subunit 4 OS=Homo sapiens GN=ALYREF PE=1 SV=3;>tr|E9PB61|E9PB61_HUMAN THO complex subunit 4 OS=Homo sapiens GN=ALYREF PE=2 SV=1	2	6	6	6	3	2	5	4	5	5	4	3	2	5	4	5	5	3	2	5	4	5	5	28.8	28.8	28.8	26.888	257	257;264	0	44.555	13.2	12.1	18.7	17.5	18.7	27.6	1028200000	63189000	37222000	192380000	100570000
Q13895;H7BY94;F8WBL2	Q13895	8;3;3	8;3;3	8;3;3	Bystin	BYSL	>sp|Q13895|BYST_HUMAN Bystin OS=Homo sapiens GN=BYSL PE=1 SV=3	3	8	8	8	3	5	5	3	5	5	4	3	5	5	3	5	5	3	5	5	3	5	5	23.6	23.6	23.6	49.601	437	437;183;194	0	64.009	9.6	14.9	15.1	8.7	15.8	15.8	373180000	27922000	30985000	79275000	29294000
Q71RC2-5;Q71RC2-3;Q71RC2;Q71RC2-4;Q96J85;Q71RC2-7;Q71RC2-2;Q71RC2-6;F8W1I4;F8VY40	Q71RC2-5;Q71RC2-3;Q71RC2;Q71RC2-4;Q96J85;Q71RC2-7;Q71RC2-2;Q71RC2-6	6;6;6;6;4;4;4;4;1;1	6;6;6;6;4;4;4;4;1;1	6;6;6;6;4;4;4;4;1;1	La-related protein 4	LARP4	>sp|Q71RC2-5|LARP4_HUMAN Isoform 5 of La-related protein 4 OS=Homo sapiens GN=LARP4;>sp|Q71RC2-3|LARP4_HUMAN Isoform 3 of La-related protein 4 OS=Homo sapiens GN=LARP4;>sp|Q71RC2|LARP4_HUMAN La-related protein 4 OS=Homo sapiens GN=LARP4 PE=1 SV=3;>sp|Q71RC	10	6	6	6	3	4	3	3	4	5	4	3	4	3	3	4	5	3	4	3	3	4	5	15	15	15	72.399	653	653;723;724;730;375;445;605;653;125;191	0	58.513	8.4	10.9	7.4	7	10.6	11.5	741000000	59004000	46085000	110790000	47659000
P62314;J3QLI9;J3QLR7	P62314;J3QLI9	7;4;1	7;4;1	7;4;1	Small nuclear ribonucleoprotein Sm D1	SNRPD1	>sp|P62314|SMD1_HUMAN Small nuclear ribonucleoprotein Sm D1 OS=Homo sapiens GN=SNRPD1 PE=1 SV=1;>tr|J3QLI9|J3QLI9_HUMAN Small nuclear ribonucleoprotein Sm D2 OS=Homo sapiens GN=SNRPD1 PE=4 SV=1	3	7	7	7	3	3	6	3	5	5	5	3	3	6	3	5	5	3	3	6	3	5	5	62.2	62.2	62.2	13.281	119	119;75;44	0	54.593	31.9	37	58.8	37	58.8	45.4	3938000000	367310000	165700000	757160000	441770000
C9JVY5;Q9Y2D5;Q9Y2D5-5;Q9Y2D5-7;Q9Y2D5-6;Q9Y2D5-4	C9JVY5;Q9Y2D5;Q9Y2D5-5;Q9Y2D5-7;Q9Y2D5-6;Q9Y2D5-4	5;5;5;5;5;5	5;5;5;5;5;5	5;5;5;5;5;5	A-kinase anchor protein 2	AKAP2	>tr|C9JVY5|C9JVY5_HUMAN A-kinase anchor protein 2 (Fragment) OS=Homo sapiens GN=AKAP2 PE=2 SV=1;>sp|Q9Y2D5|AKAP2_HUMAN A-kinase anchor protein 2 OS=Homo sapiens GN=AKAP2 PE=1 SV=3;>sp|Q9Y2D5-5|AKAP2_HUMAN Isoform 3 of A-kinase anchor protein 2 OS=Homo sapi	6	5	5	5	3	3	4	3	4	5	3	3	3	4	3	4	5	3	3	4	3	4	5	13.2	13.2	13.2	85.282	778	778;859;948;961;1090;1103	0	41.838	6.8	6.7	9.5	6.7	9.5	13.2	628950000	42985000	29876000	84955000	57621000
J3KNE0;A6NKT7	J3KNE0;A6NKT7	50;50	9;9	0;0	RanBP2-like and GRIP domain-containing protein 3	RGPD3	>tr|J3KNE0|J3KNE0_HUMAN RanBP2-like and GRIP domain-containing protein 3 OS=Homo sapiens GN=RGPD3 PE=4 SV=1;>sp|A6NKT7|RGPD3_HUMAN RanBP2-like and GRIP domain-containing protein 3 OS=Homo sapiens GN=RGPD3 PE=2 SV=2	2	50	9	0	21	22	32	24	40	41	34	3	2	4	3	6	5	0	0	0	0	0	0	30.2	6.6	0	198.39	1766	1766;1758	0	40.977	14.9	14.8	19.2	14	22.5	25	637730000	90304000	61932000	65023000	30556000
Q14847;C9J9W2;Q14847-2;B4DGQ0;F6S2S5	Q14847;C9J9W2;Q14847-2;B4DGQ0	6;5;5;4;1	6;5;5;4;1	6;5;5;4;1	LIM and SH3 domain protein 1	LASP1	>sp|Q14847|LASP1_HUMAN LIM and SH3 domain protein 1 OS=Homo sapiens GN=LASP1 PE=1 SV=2;>tr|C9J9W2|C9J9W2_HUMAN LIM and SH3 domain protein 1 (Fragment) OS=Homo sapiens GN=LASP1 PE=2 SV=1;>sp|Q14847-2|LASP1_HUMAN Isoform 2 of LIM and SH3 domain protein 1 OS=	5	6	6	6	3	2	5	3	5	5	5	3	2	5	3	5	5	3	2	5	3	5	5	26.8	26.8	26.8	29.717	261	261;166;323;205;91	0	14.199	14.9	10	26.1	15.3	21.5	26.8	354620000	18211000	11610000	68671000	24491000
Q9NUD5	Q9NUD5	7	7	7	Zinc finger CCHC domain-containing protein 3	ZCCHC3	>sp|Q9NUD5|ZCHC3_HUMAN Zinc finger CCHC domain-containing protein 3 OS=Homo sapiens GN=ZCCHC3 PE=1 SV=1	1	7	7	7	3	2	3	3	4	5	4	3	2	3	3	4	5	3	2	3	3	4	5	26.2	26.2	26.2	43.618	404	404	0	16.319	7.2	5.4	9.4	10.4	18.3	19.6	353940000	17934000	12863000	28852000	17652000
Q9H0C8;H7C2I8;E9PC05	Q9H0C8;H7C2I8	8;4;3	8;4;3	8;4;3	Integrin-linked kinase-associated serine/threonine phosphatase 2C	ILKAP	>sp|Q9H0C8|ILKAP_HUMAN Integrin-linked kinase-associated serine/threonine phosphatase 2C OS=Homo sapiens GN=ILKAP PE=1 SV=1;>tr|H7C2I8|H7C2I8_HUMAN Integrin-linked kinase-associated serine/threonine phosphatase 2C (Fragment) OS=Homo sapiens GN=ILKAP PE=2 S	3	8	8	8	3	3	5	2	5	5	8	3	3	5	2	5	5	3	3	5	2	5	5	23.5	23.5	23.5	42.906	392	392;203;212	0	22.498	8.9	8.7	14.8	5.4	14.3	14.3	548970000	33522000	24955000	73462000	20906000
J3KPW7;B3KRS5;Q92769	J3KPW7;B3KRS5;Q92769	7;7;7	7;7;7	3;3;3	Histone deacetylase 2	HDAC2	>tr|J3KPW7|J3KPW7_HUMAN Histone deacetylase 2 OS=Homo sapiens GN=HDAC2 PE=4 SV=1;>tr|B3KRS5|B3KRS5_HUMAN Histone deacetylase OS=Homo sapiens GN=HDAC2 PE=2 SV=1;>sp|Q92769|HDAC2_HUMAN Histone deacetylase 2 OS=Homo sapiens GN=HDAC2 PE=1 SV=2	3	7	7	3	3	3	3	2	4	5	5	3	3	3	2	4	5	0	0	0	0	1	2	19.2	19.2	11.9	65.537	582	582;458;488	0	12.314	6.4	6.4	6.4	4.3	12	14.9	542250000	28223000	26752000	50999000	24090000
Q9H4B6;H0YJH0;H0YJ02	Q9H4B6;H0YJH0;H0YJ02	6;4;3	6;4;3	3;1;0	Protein salvador homolog 1	SAV1	>sp|Q9H4B6|SAV1_HUMAN Protein salvador homolog 1 OS=Homo sapiens GN=SAV1 PE=1 SV=2;>tr|H0YJH0|H0YJH0_HUMAN Protein salvador homolog 1 (Fragment) OS=Homo sapiens GN=SAV1 PE=2 SV=1;>tr|H0YJ02|H0YJ02_HUMAN Protein salvador homolog 1 (Fragment) OS=Homo sapiens	3	6	6	3	3	2	5	2	6	5	4	3	2	5	2	6	5	1	1	3	1	3	3	22.2	22.2	14.6	44.633	383	383;312;67	0	20.633	12	9.1	20.6	9.1	22.2	20.6	598880000	32605000	21274000	102950000	23738000
Q05BQ5;Q05BQ5-3;K7EQ11	Q05BQ5;Q05BQ5-3	8;7;3	6;5;1	6;5;1	MBT domain-containing protein 1	MBTD1	>sp|Q05BQ5|MBTD1_HUMAN MBT domain-containing protein 1 OS=Homo sapiens GN=MBTD1 PE=1 SV=2;>sp|Q05BQ5-3|MBTD1_HUMAN Isoform 3 of MBT domain-containing protein 1 OS=Homo sapiens GN=MBTD1	3	8	6	6	4	4	7	3	6	7	8	3	2	5	2	4	5	3	2	5	2	4	5	13.9	11.6	11.6	70.547	628	628;410;89	0	31.541	8.1	6.2	11.8	6.2	10.4	12.4	476090000	18403000	16742000	85878000	18869000
P47756-2;P47756;B1AK87;B1AK88;B1AK85;F6USW4;F6Q0E3	P47756-2;P47756;B1AK87;B1AK88;B1AK85	5;5;4;4;3;2;1	5;5;4;4;3;2;1	5;5;4;4;3;2;1	F-actin-capping protein subunit beta	CAPZB	>sp|P47756-2|CAPZB_HUMAN Isoform 2 of F-actin-capping protein subunit beta OS=Homo sapiens GN=CAPZB;>sp|P47756|CAPZB_HUMAN F-actin-capping protein subunit beta OS=Homo sapiens GN=CAPZB PE=1 SV=4;>tr|B1AK87|B1AK87_HUMAN Capping protein (Actin filament) musc	7	5	5	5	3	3	5	1	3	5	3	3	3	5	1	3	5	3	3	5	1	3	5	26.8	26.8	26.8	30.628	272	272;277;260;301;260;206;121	0	29.367	15.8	15.8	26.8	4.8	12.1	26.8	568250000	41754000	64460000	70370000	16698000
B8ZZY2;P52594-2;P52594-3;P52594;P52594-4;C9J2I0	B8ZZY2;P52594-2;P52594-3;P52594;P52594-4;C9J2I0	6;6;6;6;6;5	6;6;6;6;6;5	6;6;6;6;6;5	Arf-GAP domain and FG repeat-containing protein 1	AGFG1	>tr|B8ZZY2|B8ZZY2_HUMAN Arf-GAP domain and FG repeat-containing protein 1 OS=Homo sapiens GN=AGFG1 PE=2 SV=1;>sp|P52594-2|AGFG1_HUMAN Isoform 2 of Arf-GAP domain and FG repeat-containing protein 1 OS=Homo sapiens GN=AGFG1;>sp|P52594-3|AGFG1_HUMAN Isoform 3	6	6	6	6	3	2	4	5	3	4	4	3	2	4	5	3	4	3	2	4	5	3	4	13.9	13.9	13.9	56.413	541	541;522;560;562;569;238	0	243.63	8.9	6.8	8.9	12	8.9	10.7	2214700000	134010000	103060000	388880000	171450000
E7EQD7;Q12959-5;Q12959-3;Q12959-6;Q12959-4;Q12959;Q12959-7;Q12959-2;Q12959-8;Q12959-9;B4E2H8;C9J110;F2Z2L0;C9JUA9;C9JN61;C9JCP6;A8MUT6;H7C166	E7EQD7;Q12959-5;Q12959-3;Q12959-6;Q12959-4;Q12959;Q12959-7;Q12959-2;Q12959-8;Q12959-9	6;6;6;6;6;6;6;6;5;5;2;1;1;1;1;1;1;1	6;6;6;6;6;6;6;6;5;5;2;1;1;1;1;1;1;1	6;6;6;6;6;6;6;6;5;5;2;1;1;1;1;1;1;1	Disks large homolog 1	DLG1	>tr|E7EQD7|E7EQD7_HUMAN Disks large homolog 1 OS=Homo sapiens GN=DLG1 PE=2 SV=1;>sp|Q12959-5|DLG1_HUMAN Isoform 5 of Disks large homolog 1 OS=Homo sapiens GN=DLG1;>sp|Q12959-3|DLG1_HUMAN Isoform 3 of Disks large homolog 1 OS=Homo sapiens GN=DLG1;>sp|Q12959	18	6	6	6	3	2	4	4	4	4	5	3	2	4	4	4	4	3	2	4	4	4	4	13.2	13.2	13.2	71.856	658	658;853;871;891;893;904;917;926;788;800;370;36;106;123;154;179;208;286	0	23.347	7.1	4.3	10.3	10.3	10.2	10.3	487400000	36386000	5132900	86674000	47759000
Q86X51	Q86X51	6	6	6	Uncharacterized protein CXorf67	CXorf67	>sp|Q86X51|CX067_HUMAN Uncharacterized protein CXorf67 OS=Homo sapiens GN=CXorf67 PE=2 SV=1	1	6	6	6	3	4	3	3	4	4	5	3	4	3	3	4	4	3	4	3	3	4	4	16.9	16.9	16.9	51.893	503	503	0	18.351	10.9	10.9	10.9	6.4	15.1	12.7	628670000	46987000	37905000	93808000	21653000
H0YEN5;E9PQD7;P15880;I3L404;E9PM36;E9PMM9	H0YEN5;E9PQD7;P15880	5;5;5;2;2;1	5;5;5;2;2;1	5;5;5;2;2;1	40S ribosomal protein S2	RPS2	>tr|H0YEN5|H0YEN5_HUMAN 40S ribosomal protein S2 (Fragment) OS=Homo sapiens GN=RPS2 PE=2 SV=1;>tr|E9PQD7|E9PQD7_HUMAN 40S ribosomal protein S2 OS=Homo sapiens GN=RPS2 PE=2 SV=1;>sp|P15880|RS2_HUMAN 40S ribosomal protein S2 OS=Homo sapiens GN=RPS2 PE=1 SV=2	6	5	5	5	3	4	4	3	3	4	5	3	4	4	3	3	4	3	4	4	3	3	4	31.3	31.3	31.3	21.154	195	195;235;293;155;209;218	0	11.713	19.5	25.6	25.6	19.5	19.5	25.6	17675000000	276550000	667790000	2359600000	9699400000
O95758-1;O95758-6;O95758-2;O95758;O95758-5;O95758-4;O95758-7	O95758-1;O95758-6;O95758-2;O95758;O95758-5;O95758-4;O95758-7	7;7;7;7;7;7;5	5;5;5;5;5;5;4	5;5;5;5;5;5;4	Polypyrimidine tract-binding protein 3	PTBP3	>sp|O95758-1|PTBP3_HUMAN Isoform 1 of Polypyrimidine tract-binding protein 3 OS=Homo sapiens GN=PTBP3;>sp|O95758-6|PTBP3_HUMAN Isoform 6 of Polypyrimidine tract-binding protein 3 OS=Homo sapiens GN=PTBP3;>sp|O95758-2|PTBP3_HUMAN Isoform 2 of Polypyrimidine	7	7	5	5	5	5	5	4	6	5	6	3	3	3	3	4	4	3	3	3	3	4	4	20.3	18	18	56.501	521	521;524;547;552;555;558;457	0	11.234	12.1	12.1	12.1	10.6	16.7	15.7	577290000	43149000	29266000	86700000	52674000
Q15678	Q15678	7	7	7	Tyrosine-protein phosphatase non-receptor type 14	PTPN14	>sp|Q15678|PTN14_HUMAN Tyrosine-protein phosphatase non-receptor type 14 OS=Homo sapiens GN=PTPN14 PE=1 SV=2	1	7	7	7	3	2	5	3	5	4	6	3	2	5	3	5	4	3	2	5	3	5	4	9.3	9.3	9.3	135.26	1187	1187	0	14.368	3.9	1.9	7.3	3.9	7.3	6.2	488450000	23394000	29697000	90298000	31148000
P54886-2;P54886	P54886-2;P54886	5;5	5;5	5;5	Delta-1-pyrroline-5-carboxylate synthase;Glutamate 5-kinase;Gamma-glutamyl phosphate reductase	ALDH18A1	>sp|P54886-2|P5CS_HUMAN Isoform Short of Delta-1-pyrroline-5-carboxylate synthase OS=Homo sapiens GN=ALDH18A1;>sp|P54886|P5CS_HUMAN Delta-1-pyrroline-5-carboxylate synthase OS=Homo sapiens GN=ALDH18A1 PE=1 SV=2	2	5	5	5	3	3	4	2	2	4	3	3	3	4	2	2	4	3	3	4	2	2	4	8.4	8.4	8.4	87.088	793	793;795	0	7.9998	4	4	7.1	3.2	4.5	7.1	276370000	22433000	25212000	61313000	21333000
Q96B23-2;Q96B23;K7EQH1	Q96B23-2;Q96B23;K7EQH1	4;4;3	4;4;3	4;4;3	Uncharacterized protein C18orf25	C18orf25	>sp|Q96B23-2|CR025_HUMAN Isoform 2 of Uncharacterized protein C18orf25 OS=Homo sapiens GN=C18orf25;>sp|Q96B23|CR025_HUMAN Uncharacterized protein C18orf25 OS=Homo sapiens GN=C18orf25 PE=1 SV=2;>tr|K7EQH1|K7EQH1_HUMAN Uncharacterized protein C18orf25 (Fragm	3	4	4	4	3	2	2	2	4	4	4	3	2	2	2	4	4	3	2	2	2	4	4	14.9	14.9	14.9	36.977	342	342;403;146	0	64.897	9.1	9.1	9.1	9.1	14.9	14.9	873880000	105340000	40649000	88001000	35974000
P49753;B3KSA0;P49753-2	P49753	5;2;2	5;2;2	2;0;0	Acyl-coenzyme A thioesterase 2, mitochondrial	ACOT2	>sp|P49753|ACOT2_HUMAN Acyl-coenzyme A thioesterase 2, mitochondrial OS=Homo sapiens GN=ACOT2 PE=1 SV=6	3	5	5	2	3	2	2	2	2	4	2	3	2	2	2	2	4	1	0	0	0	0	1	12.8	12.8	4.1	53.218	483	483;286;301	0	12.244	9.9	6	6	6	6	12	213900000	22159000	16311000	33560000	16508000
Q7RTP6;Q7RTP6-2;Q7RTP6-4;Q7RTP6-3;J3KSK6	Q7RTP6	9;2;2;2;1	9;2;2;2;1	7;0;0;0;0	Protein-methionine sulfoxide oxidase MICAL3	MICAL3	>sp|Q7RTP6|MICA3_HUMAN Protein-methionine sulfoxide oxidase MICAL3 OS=Homo sapiens GN=MICAL3 PE=1 SV=2	5	9	9	7	3	0	5	2	4	4	7	3	0	5	2	4	4	3	0	5	2	4	4	5.8	5.8	4	224.29	2002	2002;948;966;976;496	0	63.876	2.2	0	2.8	1	2.7	2.8	398480000	15342000	0	68628000	21337000
Q5QPQ0;O95372;Q5QPQ1;Q5QPQ3;Q5QPQ2	Q5QPQ0;O95372	5;5;2;1;1	5;5;2;1;1	5;5;2;1;1	Acyl-protein thioesterase 2	LYPLA2	>tr|Q5QPQ0|Q5QPQ0_HUMAN Acyl-protein thioesterase 2 OS=Homo sapiens GN=LYPLA2 PE=2 SV=1;>sp|O95372|LYPA2_HUMAN Acyl-protein thioesterase 2 OS=Homo sapiens GN=LYPLA2 PE=1 SV=1	5	5	5	5	3	2	4	1	4	4	3	3	2	4	1	4	4	3	2	4	1	4	4	47	47	47	17.659	164	164;231;162;180;182	0	15.105	26.8	20.1	40.2	14	40.2	40.2	966320000	38995000	33095000	187760000	48557000
Q92628	Q92628	4	4	4	Uncharacterized protein KIAA0232	KIAA0232	>sp|Q92628|K0232_HUMAN Uncharacterized protein KIAA0232 OS=Homo sapiens GN=KIAA0232 PE=1 SV=5	1	4	4	4	3	2	3	1	3	4	3	3	2	3	1	3	4	3	2	3	1	3	4	5.7	5.7	5.7	154.79	1395	1395	0	40.876	3.9	2.2	3.9	1.1	3.9	5.7	247770000	28094000	18431000	58637000	11362000
B4DTC3;D6RF44;H0YA96;D6RAF8;H0Y8G5;Q14103-4;Q14103-3;Q14103-2;Q14103;D6RBQ9;D6RD83;F5H6R6	B4DTC3;D6RF44;H0YA96;D6RAF8;H0Y8G5;Q14103-4;Q14103-3;Q14103-2;Q14103;D6RBQ9	7;6;6;6;6;6;6;6;6;4;2;2	7;6;6;6;6;6;6;6;6;4;2;2	5;4;4;4;4;4;4;4;4;2;2;2	Heterogeneous nuclear ribonucleoprotein D0	HNRNPD	>tr|B4DTC3|B4DTC3_HUMAN Heterogeneous nuclear ribonucleoprotein D0 OS=Homo sapiens GN=HNRNPD PE=2 SV=1;>tr|D6RF44|D6RF44_HUMAN Heterogeneous nuclear ribonucleoprotein D0 (Fragment) OS=Homo sapiens GN=HNRNPD PE=2 SV=1;>tr|H0YA96|H0YA96_HUMAN Heterogeneous n	12	7	7	5	3	1	4	1	4	4	5	3	1	4	1	4	4	3	1	3	1	3	3	25.1	25.1	21.8	33.612	303	303;112;210;221;261;287;306;336;355;155;92;201	0	10.452	16.2	5.6	13.5	4.6	13.5	13.5	441410000	30739000	13506000	65820000	23567000
P28715;R4GMW8;F2Z2A1;Q9HD60;P28715-2	P28715;R4GMW8	8;6;1;1;1	8;6;1;1;1	8;6;1;1;1	DNA repair protein complementing XP-G cells	ERCC5;BIVM-ERCC5	>sp|P28715|ERCC5_HUMAN DNA repair protein complementing XP-G cells OS=Homo sapiens GN=ERCC5 PE=1 SV=3;>tr|R4GMW8|R4GMW8_HUMAN Protein BIVM-ERCC5 (Fragment) OS=Homo sapiens GN=BIVM-ERCC5 PE=4 SV=1	5	8	8	8	3	1	6	1	3	4	7	3	1	6	1	3	4	3	1	6	1	3	4	8.4	8.4	8.4	133.11	1186	1186;1385;43;232;419	0	22.928	4.1	1.3	7.2	1.3	4.1	5.3	459510000	32501000	7848600	118010000	5310100
E7EQG2;Q14240;Q14240-2;Q9NZE6;J3QL43;J3QS69;J3KT12;P60842-2;J3QL52;J3KT04;J3KS93;J3QQP0;E9PBH4;F8WE11;E7EMV8;J3KSN7;J3KTN0;I3L3H2;J3QKZ9;B4E102;J3QLN6;J3KS25;J3QR64;J3KSZ0;J3KTB5	E7EQG2;Q14240;Q14240-2;Q9NZE6;J3QL43;J3QS69;J3KT12;P60842-2	4;4;4;3;2;2;2;2;1;1;1;1;1;1;1;1;1;1;1;1;1;1;1;1;1	4;4;4;3;2;2;2;2;1;1;1;1;1;1;1;1;1;1;1;1;1;1;1;1;1	1;1;1;1;0;0;0;0;0;0;0;0;0;0;0;0;0;0;0;0;0;0;0;0;0	Eukaryotic initiation factor 4A-II;Eukaryotic initiation factor 4A-I	EIF4A2;EIF4A1	>tr|E7EQG2|E7EQG2_HUMAN Eukaryotic initiation factor 4A-II OS=Homo sapiens GN=EIF4A2 PE=2 SV=1;>sp|Q14240|IF4A2_HUMAN Eukaryotic initiation factor 4A-II OS=Homo sapiens GN=EIF4A2 PE=1 SV=2;>sp|Q14240-2|IF4A2_HUMAN Isoform 2 of Eukaryotic initiation factor	25	4	4	1	3	3	3	4	3	3	3	3	3	3	4	3	3	0	0	0	1	0	0	17.1	17.1	7.7	41.29	362	362;407;408;312;271;300;341;347;68;85;85;95;96;97;98;109;117;125;135;146;163;188;214;230;257	0	18.745	9.4	9.4	9.4	17.1	9.4	9.4	728840000	85335000	97108000	129360000	69949000
Q9BX40;Q5TBQ0	Q9BX40	4;1	4;1	0;0	Protein LSM14 homolog B	LSM14B	>sp|Q9BX40|LS14B_HUMAN Protein LSM14 homolog B OS=Homo sapiens GN=LSM14B PE=1 SV=1	2	4	4	0	3	2	3	4	3	3	4	3	2	3	4	3	3	0	0	0	0	0	0	13.8	13.8	0	42.07	385	385;296	0	13.718	13.8	9.9	13.8	13.8	13.8	13.8	427970000	25783000	20755000	75408000	54436000
Q5SNT2;H0Y994;E9PBR6;H0Y4R5;Q5SNT2-2	Q5SNT2;H0Y994;E9PBR6	3;2;2;1;1	3;2;2;1;1	3;2;2;1;1	Transmembrane protein 201	TMEM201	>sp|Q5SNT2|TM201_HUMAN Transmembrane protein 201 OS=Homo sapiens GN=TMEM201 PE=1 SV=1;>tr|H0Y994|H0Y994_HUMAN Transmembrane protein 201 (Fragment) OS=Homo sapiens GN=TMEM201 PE=4 SV=1;>tr|E9PBR6|E9PBR6_HUMAN Transmembrane protein 201 OS=Homo sapiens GN=TME	5	3	3	3	3	3	3	3	3	3	3	3	3	3	3	3	3	3	3	3	3	3	3	6	6	6	72.235	666	666;166;642;552;392	0	15.79	6	6	6	6	6	6	425570000	30698000	24681000	64558000	32660000
P13984	P13984	3	3	3	General transcription factor IIF subunit 2	GTF2F2	>sp|P13984|T2FB_HUMAN General transcription factor IIF subunit 2 OS=Homo sapiens GN=GTF2F2 PE=1 SV=2	1	3	3	3	3	3	3	3	2	3	3	3	3	3	3	2	3	3	3	3	3	2	3	14.5	14.5	14.5	28.38	249	249	0	24.867	14.5	14.5	14.5	14.5	9.2	14.5	212110000	29816000	24926000	22844000	30500000
J3KRP6;J3QS72;J3QQM2;J3KT74;J3QQW2;Q15532-2;Q15532;J3QSB3;J3QSG1;J3QQW6;J3QLJ7;J3QQX5;J3KT22;B4DLD3;F5GWN1	J3KRP6;J3QS72;J3QQM2;J3KT74;J3QQW2;Q15532-2;Q15532;J3QSB3;J3QSG1;J3QQW6;J3QLJ7;J3QQX5;J3KT22;B4DLD3	3;3;3;3;3;3;3;2;2;2;2;2;2;2;1	3;3;3;3;3;3;3;2;2;2;2;2;2;2;1	3;3;3;3;3;3;3;2;2;2;2;2;2;2;1	Protein SSXT	CD63;SS18	>tr|J3KRP6|J3KRP6_HUMAN Protein SSXT OS=Homo sapiens GN=SS18 PE=4 SV=1;>tr|J3QS72|J3QS72_HUMAN Protein SSXT OS=Homo sapiens GN=SS18 PE=4 SV=1;>tr|J3QQM2|J3QQM2_HUMAN Protein SSXT OS=Homo sapiens GN=SS18 PE=4 SV=1;>tr|J3KT74|J3KT74_HUMAN Protein SSXT OS=Hom	15	3	3	3	3	2	3	3	3	3	3	3	2	3	3	3	3	3	2	3	3	3	3	48.3	48.3	48.3	6.3371	58	58;60;68;84;94;387;418;35;45;55;70;130;152;395;41	0	19.764	48.3	48.3	48.3	48.3	48.3	48.3	3426600000	249610000	153910000	454700000	333570000
P32969;D6RAN4;E7ESE0;H0Y9V9;H0Y9R4	P32969;D6RAN4;E7ESE0;H0Y9V9	7;6;5;5;3	7;6;5;5;3	7;6;5;5;3	60S ribosomal protein L9	RPL9	>sp|P32969|RL9_HUMAN 60S ribosomal protein L9 OS=Homo sapiens GN=RPL9 PE=1 SV=1;>tr|D6RAN4|D6RAN4_HUMAN 60S ribosomal protein L9 (Fragment) OS=Homo sapiens GN=RPL9 PE=2 SV=1;>tr|E7ESE0|E7ESE0_HUMAN 60S ribosomal protein L9 (Fragment) OS=Homo sapiens GN=RPL	5	7	7	7	3	4	6	2	5	3	4	3	4	6	2	5	3	3	4	6	2	5	3	38.5	38.5	38.5	21.863	192	192;182;166;189;91	0	12.807	24	27.6	34.9	16.7	30.2	24	802100000	53139000	57193000	235600000	58860000
H0Y6E7;H3BT71;P38159;P38159-2;Q96E39;B3KRG5;H3BUY5;H3BR27;P38159-3	H0Y6E7;H3BT71;P38159;P38159-2;Q96E39;B3KRG5;H3BUY5	4;4;4;3;3;2;2;1;1	4;4;4;3;3;2;2;1;1	4;4;4;3;3;2;2;1;1	RNA-binding motif protein, X chromosome;RNA-binding motif protein, X chromosome, N-terminally processed;RNA binding motif protein, X-linked-like-1	RBMX;RBMXL1	>tr|H0Y6E7|H0Y6E7_HUMAN RNA-binding motif protein, X chromosome, N-terminally processed (Fragment) OS=Homo sapiens GN=RBMX PE=4 SV=2;>tr|H3BT71|H3BT71_HUMAN RNA-binding motif protein, X chromosome, N-terminally processed OS=Homo sapiens GN=RBMX PE=2 SV=1;>	9	4	4	4	3	3	3	2	2	3	2	3	3	3	2	2	3	3	3	3	2	2	3	22.9	22.9	22.9	31.745	292	292;296;391;378;390;256;263;78;196	0	26.316	18.2	18.2	18.2	11.6	11.6	16.4	336260000	21009000	17628000	54713000	32175000
Q5T200-2;Q5T200;Q5T9K0	Q5T200-2;Q5T200	5;5;1	5;5;1	5;5;1	Zinc finger CCCH domain-containing protein 13	ZC3H13	>sp|Q5T200-2|ZC3HD_HUMAN Isoform 2 of Zinc finger CCCH domain-containing protein 13 OS=Homo sapiens GN=ZC3H13;>sp|Q5T200|ZC3HD_HUMAN Zinc finger CCCH domain-containing protein 13 OS=Homo sapiens GN=ZC3H13 PE=1 SV=1	3	5	5	5	3	2	3	2	5	3	2	3	2	3	2	5	3	3	2	3	2	5	3	4.8	4.8	4.8	184.87	1564	1564;1668;115	0	20.156	2.7	1.4	2.7	1.9	4.8	2.7	130550000000	29181000000	6788400000	7191900000	26042000000
Q86TB9-4;Q86TB9;Q86TB9-2;Q86TB9-3	Q86TB9-4;Q86TB9;Q86TB9-2	7;7;6;1	7;7;6;1	7;7;6;1	Protein PAT1 homolog 1	PATL1	>sp|Q86TB9-4|PATL1_HUMAN Isoform 4 of Protein PAT1 homolog 1 OS=Homo sapiens GN=PATL1;>sp|Q86TB9|PATL1_HUMAN Protein PAT1 homolog 1 OS=Homo sapiens GN=PATL1 PE=1 SV=2;>sp|Q86TB9-2|PATL1_HUMAN Isoform 2 of Protein PAT1 homolog 1 OS=Homo sapiens GN=PATL1	4	7	7	7	3	2	3	2	3	3	7	3	2	3	2	3	3	3	2	3	2	3	3	15.8	15.8	15.8	79.907	703	703;770;627;111	0	29.041	9	5	9	5	9	9	392910000	19255000	4345200	47465000	8806500
Q5M775-5;Q5M775-3;Q5M775-2;Q5M775-4;Q5M775;J3KSG2;J3QQM0;F5H2Z1	Q5M775-5;Q5M775-3;Q5M775-2;Q5M775-4;Q5M775	7;7;7;7;7;3;2;2	7;7;7;7;7;3;2;2	7;7;7;7;7;3;2;2	Cytospin-B	SPECC1	>sp|Q5M775-5|CYTSB_HUMAN Isoform 5 of Cytospin-B OS=Homo sapiens GN=SPECC1;>sp|Q5M775-3|CYTSB_HUMAN Isoform 3 of Cytospin-B OS=Homo sapiens GN=SPECC1;>sp|Q5M775-2|CYTSB_HUMAN Isoform 2 of Cytospin-B OS=Homo sapiens GN=SPECC1;>sp|Q5M775-4|CYTSB_HUMAN Isofor	8	7	7	7	3	2	2	2	3	3	3	3	2	2	2	3	3	3	2	2	2	3	3	15.4	15.4	15.4	79.014	703	703;709;790;987;1068;534;202;408	0	8.9742	5.5	4.1	6	6	9.4	9.4	345740000	18811000	17752000	55945000	25865000
P17987;F5GZI8;E7ERF2;F5GYL4;F5H282;E7EQR6;F5H726;F5H676;F5H136;F5GZ03	P17987;F5GZI8;E7ERF2	5;3;3;2;2;2;1;1;1;1	5;3;3;2;2;2;1;1;1;1	5;3;3;2;2;2;1;1;1;1	T-complex protein 1 subunit alpha	TCP1	>sp|P17987|TCPA_HUMAN T-complex protein 1 subunit alpha OS=Homo sapiens GN=TCP1 PE=1 SV=1;>tr|F5GZI8|F5GZI8_HUMAN T-complex protein 1 subunit alpha OS=Homo sapiens GN=TCP1 PE=2 SV=1;>tr|E7ERF2|E7ERF2_HUMAN T-complex protein 1 subunit alpha OS=Homo sapiens	10	5	5	5	3	2	2	2	2	3	4	3	2	2	2	2	3	3	2	2	2	2	3	12.4	12.4	12.4	60.343	556	556;100;433;65;332;401;91;111;136;221	0	6.7701	7.9	6.1	6.1	6.1	6.1	8.8	151080000	22927000	17015000	14100000	7431300
Q15061;C9IZK7;H7C2H8	Q15061	7;1;1	7;1;1	7;1;1	WD repeat-containing protein 43	WDR43	>sp|Q15061|WDR43_HUMAN WD repeat-containing protein 43 OS=Homo sapiens GN=WDR43 PE=1 SV=3	3	7	7	7	3	3	3	1	6	3	2	3	3	3	1	6	3	3	3	3	1	6	3	22.6	22.6	22.6	74.89	677	677;187;193	0	19.115	9.5	7.5	7.1	2.1	21	13	614660000	48767000	32432000	102360000	17845000
Q5JRI1;O75494-5;O75494-4;O75494-6;O75494-3;O75494-2;O75494;Q6IQ42;R4GMP8;Q8WXF0	Q5JRI1;O75494-5;O75494-4;O75494-6;O75494-3;O75494-2;O75494;Q6IQ42	6;6;6;6;6;6;6;3;1;1	6;6;6;6;6;6;6;3;1;1	6;6;6;6;6;6;6;3;1;1	Serine/arginine-rich splicing factor 10	SRSF10;FUSIP1	>tr|Q5JRI1|Q5JRI1_HUMAN Serine/arginine-rich-splicing factor 10 OS=Homo sapiens GN=SRSF10 PE=2 SV=1;>sp|O75494-5|SRS10_HUMAN Isoform 5 of Serine/arginine-rich splicing factor 10 OS=Homo sapiens GN=SRSF10;>sp|O75494-4|SRS10_HUMAN Isoform 4 of Serine/arginin	10	6	6	6	3	5	4	4	3	2	3	3	5	4	4	3	2	3	5	4	4	3	2	51.2	51.2	51.2	20.913	172	172;165;173;182;183;261;262;69;40;261	0	28.223	20.9	43.6	36	35.5	29.7	16.3	478970000	33320000	66777000	86290000	45512000
J3QTJ6;Q5CZC0;Q5CZC0-2;H7BZL6;Q8NAU3;H0Y515	J3QTJ6;Q5CZC0;Q5CZC0-2	12;12;7;3;1;1	12;12;7;3;1;1	12;12;7;3;1;1	Fibrous sheath-interacting protein 2	FSIP2	>tr|J3QTJ6|J3QTJ6_HUMAN Fibrous sheath-interacting protein 2 OS=Homo sapiens GN=FSIP2 PE=4 SV=1;>sp|Q5CZC0|FSIP2_HUMAN Fibrous sheath-interacting protein 2 OS=Homo sapiens GN=FSIP2 PE=2 SV=4;>sp|Q5CZC0-2|FSIP2_HUMAN Isoform 2 of Fibrous sheath-interacting	6	12	12	12	3	1	5	4	6	2	3	3	1	5	4	6	2	3	1	5	4	6	2	3.3	3.3	3.3	789.88	6996	6996;6907;3466;973;130;136	0.0019096	2.5005	0.6	0.2	1.5	0.8	1.7	0.4	6705100000	43269000	5456200	210560000	5311700000
Q8IVL1-8;Q8IVL1-9;Q8IVL1-10;Q8IVL1-13;Q8IVL1-12;Q8IVL1-11;Q8IVL1;Q8IVL1-4;Q8IVL1-3;Q8IVL1-2;Q8IVL1-5;E9PNV5;Q8IVL1-7;Q8IVL1-6	Q8IVL1-8;Q8IVL1-9;Q8IVL1-10;Q8IVL1-13;Q8IVL1-12;Q8IVL1-11;Q8IVL1;Q8IVL1-4;Q8IVL1-3;Q8IVL1-2	7;5;5;5;5;5;5;4;4;4;3;2;1;1	7;5;5;5;5;5;5;4;4;4;3;2;1;1	7;5;5;5;5;5;5;4;4;4;3;2;1;1	Neuron navigator 2	NAV2	>sp|Q8IVL1-8|NAV2_HUMAN Isoform 8 of Neuron navigator 2 OS=Homo sapiens GN=NAV2;>sp|Q8IVL1-9|NAV2_HUMAN Isoform 9 of Neuron navigator 2 OS=Homo sapiens GN=NAV2;>sp|Q8IVL1-10|NAV2_HUMAN Isoform 10 of Neuron navigator 2 OS=Homo sapiens GN=NAV2;>sp|Q8IVL1-13|	14	7	7	7	3	1	2	4	3	2	2	3	1	2	4	3	2	3	1	2	4	3	2	5.1	5.1	5.1	259.97	2408	2408;2414;2417;2419;2424;2425;2488;2365;2429;2432;1493;816;592;874	0.0019569	2.7955	2.7	0.7	1.1	2.2	2	1.1	189050000	3226200	0	18936000	52683000
P62701;C9JEH7;P22090;Q8TD47	P62701;C9JEH7;P22090	4;2;2;1	4;2;2;1	4;2;2;1	40S ribosomal protein S4, X isoform;40S ribosomal protein S4, Y isoform 1	RPS4X;RPS4Y1	>sp|P62701|RS4X_HUMAN 40S ribosomal protein S4, X isoform OS=Homo sapiens GN=RPS4X PE=1 SV=2;>tr|C9JEH7|C9JEH7_HUMAN 40S ribosomal protein S4, Y isoform 1 (Fragment) OS=Homo sapiens GN=RPS4Y1 PE=2 SV=1;>sp|P22090|RS4Y1_HUMAN 40S ribosomal protein S4, Y iso	4	4	4	4	3	3	4	3	3	2	4	3	3	4	3	3	2	3	3	4	3	3	2	16.3	16.3	16.3	29.597	263	263;262;263;263	0	20.572	12.2	12.5	16.3	12.2	12.2	8.4	325260000	37869000	22873000	52812000	28837000
F8VQR7;Q16527;F8VW96	F8VQR7;Q16527;F8VW96	3;3;2	3;3;2	3;3;2	Cysteine and glycine-rich protein 2	CSRP2	>tr|F8VQR7|F8VQR7_HUMAN Cysteine and glycine-rich protein 2 OS=Homo sapiens GN=CSRP2 PE=2 SV=1;>sp|Q16527|CSRP2_HUMAN Cysteine and glycine-rich protein 2 OS=Homo sapiens GN=CSRP2 PE=1 SV=3;>tr|F8VW96|F8VW96_HUMAN Cysteine and glycine-rich protein 2 OS=Homo	3	3	3	3	3	3	1	3	1	2	1	3	3	1	3	1	2	3	3	1	3	1	2	27.8	27.8	27.8	20.677	187	187;193;243	0	12.314	27.8	27.8	9.6	27.8	9.6	20.9	184090000	42618000	25919000	20910000	24841000
P25705-2;P25705;K7ENP3;K7ERX7;K7EK77;K7EJP1;K7ENJ4;K7EQH4;K7ESA0	P25705-2;P25705;K7ENP3;K7ERX7;K7EK77;K7EJP1	7;7;6;5;5;4;3;2;1	7;7;6;5;5;4;3;2;1	7;7;6;5;5;4;3;2;1	ATP synthase subunit alpha, mitochondrial	ATP5A1	>sp|P25705-2|ATPA_HUMAN Isoform 2 of ATP synthase subunit alpha, mitochondrial OS=Homo sapiens GN=ATP5A1;>sp|P25705|ATPA_HUMAN ATP synthase subunit alpha, mitochondrial OS=Homo sapiens GN=ATP5A1 PE=1 SV=1;>tr|K7ENP3|K7ENP3_HUMAN ATP synthase subunit alpha	9	7	7	7	3	5	6	2	2	2	4	3	5	6	2	2	2	3	5	6	2	2	2	19.7	19.7	19.7	54.493	503	503;553;531;205;207;145;199;111;77	0	25.305	7.6	12.7	17.5	5.6	6.4	5	320040000	42430000	41789000	93378000	26258000
A0MZ66-2;A0MZ66-8;A0MZ66-4;A0MZ66-5;A0MZ66-6;A0MZ66;A0MZ66-3	A0MZ66-2;A0MZ66-8;A0MZ66-4;A0MZ66-5;A0MZ66-6;A0MZ66;A0MZ66-3	5;5;5;5;5;5;5	5;5;5;5;5;5;5	5;5;5;5;5;5;5	Shootin-1	KIAA1598	>sp|A0MZ66-2|SHOT1_HUMAN Isoform 2 of Shootin-1 OS=Homo sapiens GN=KIAA1598;>sp|A0MZ66-8|SHOT1_HUMAN Isoform 8 of Shootin-1 OS=Homo sapiens GN=KIAA1598;>sp|A0MZ66-4|SHOT1_HUMAN Isoform 4 of Shootin-1 OS=Homo sapiens GN=KIAA1598;>sp|A0MZ66-5|SHOT1_HUMAN Iso	7	5	5	5	3	4	3	2	1	2	2	3	4	3	2	1	2	3	4	3	2	1	2	12.7	12.7	12.7	52.635	456	456;498;558;571;601;631;649	0	6.3208	9	10.3	9	6.6	3.3	6.6	152530000	21793000	31339000	26030000	15098000
P41970;F8VUJ0;F8VZQ0;H0YIH6;G3V1Z7	P41970;F8VUJ0	5;3;1;1;1	5;3;1;1;1	5;3;1;1;1	ETS domain-containing protein Elk-3	ELK3	>sp|P41970|ELK3_HUMAN ETS domain-containing protein Elk-3 OS=Homo sapiens GN=ELK3 PE=1 SV=2;>tr|F8VUJ0|F8VUJ0_HUMAN ETS domain-containing protein Elk-3 (Fragment) OS=Homo sapiens GN=ELK3 PE=2 SV=1	5	5	5	5	3	3	2	2	2	2	4	3	3	2	2	2	2	3	3	2	2	2	2	26.3	26.3	26.3	44.239	407	407;160;38;102;142	0	13.922	15.2	17	11.1	11.1	11.1	11.1	570710000	99570000	145590000	66862000	48354000
Q9ULD2-2;Q9ULD2;Q9ULD2-5;H0YC63;Q9ULD2-7;Q9ULD2-6;Q9ULD2-3	Q9ULD2-2;Q9ULD2;Q9ULD2-5;H0YC63	10;10;6;5;4;4;3	10;10;6;5;4;4;3	7;7;6;5;1;1;0	Microtubule-associated tumor suppressor 1	MTUS1	>sp|Q9ULD2-2|MTUS1_HUMAN Isoform 2 of Microtubule-associated tumor suppressor 1 OS=Homo sapiens GN=MTUS1;>sp|Q9ULD2|MTUS1_HUMAN Microtubule-associated tumor suppressor 1 OS=Homo sapiens GN=MTUS1 PE=1 SV=2;>sp|Q9ULD2-5|MTUS1_HUMAN Isoform 5 of Microtubule-a	7	10	10	7	3	1	3	2	2	2	9	3	1	3	2	2	2	3	1	3	2	2	1	14.4	14.4	10.5	135.66	1216	1216;1270;770;505;415;517;436	0	14.462	4	1.2	3.6	2.5	3	2.3	262470000	5575400	3359000	38393000	14648000
B8ZZX6;Q658P3-4;Q658P3-3;Q658P3;Q658P3-2	B8ZZX6;Q658P3-4;Q658P3-3;Q658P3;Q658P3-2	3;3;3;3;3	3;3;3;3;3	3;3;3;3;3	Metalloreductase STEAP3	STEAP3	>tr|B8ZZX6|B8ZZX6_HUMAN Metalloreductase STEAP3 OS=Homo sapiens GN=STEAP3 PE=4 SV=1;>sp|Q658P3-4|STEA3_HUMAN Isoform 4 of Metalloreductase STEAP3 OS=Homo sapiens GN=STEAP3;>sp|Q658P3-3|STEA3_HUMAN Isoform 3 of Metalloreductase STEAP3 OS=Homo sapiens GN=STE	5	3	3	3	3	2	2	1	2	2	3	3	2	2	1	2	2	3	2	2	1	2	2	11.4	11.4	11.4	50.628	457	457;456;487;488;498	0	11.663	11.4	6.1	6.1	3.7	6.1	6.1	1851200000	1256500000	20920000	52316000	24453000
P0CAP2-3;P0CAP2;Q9BZD3;P0CAP2-2;E9PP13;H3BV00	P0CAP2-3;P0CAP2;Q9BZD3;P0CAP2-2	4;4;3;2;1;1	4;4;3;2;1;1	1;1;1;1;1;1	DNA-directed RNA polymerase II subunit GRINL1A;Putative GRINL1B complex locus protein 2	POLR2M;GCOM2	>sp|P0CAP2-3|GRL1A_HUMAN Isoform 3 of DNA-directed RNA polymerase II subunit GRINL1A OS=Homo sapiens GN=POLR2M;>sp|P0CAP2|GRL1A_HUMAN DNA-directed RNA polymerase II subunit GRINL1A OS=Homo sapiens GN=POLR2M PE=1 SV=1;>sp|Q9BZD3|GCOM2_HUMAN Putative GRINL1B	6	4	4	1	3	1	2	1	1	2	2	3	1	2	1	1	2	1	0	1	0	1	1	15.7	15.7	3.6	40.733	363	363;368;368;211;38;58	0	9.6063	10.5	3.3	6.9	3.3	3.6	8.8	151140000	21939000	2272800	29172000	5927400
E7EPF0;Q9NP64-2;B4DY38;Q9NP64	E7EPF0;Q9NP64-2;B4DY38;Q9NP64	4;4;4;4	4;4;4;4	4;4;4;4	Nucleolar protein of 40 kDa	ZCCHC17	>tr|E7EPF0|E7EPF0_HUMAN Nucleolar protein of 40 kDa OS=Homo sapiens GN=ZCCHC17 PE=2 SV=1;>sp|Q9NP64-2|NO40_HUMAN Isoform 2 of Nucleolar protein of 40 kDa OS=Homo sapiens GN=ZCCHC17;>tr|B4DY38|B4DY38_HUMAN Nucleolar protein of 40 kDa OS=Homo sapiens GN=ZCCH	4	4	4	4	3	4	2	3	1	1	1	3	4	2	3	1	1	3	4	2	3	1	1	28.4	28.4	28.4	27.994	243	243;217;233;241	0	6.5791	22.2	28.4	16	22.2	9.1	9.1	300120000	51047000	65268000	46045000	41775000
Q6WRI0	Q6WRI0	5	5	5	Immunoglobulin superfamily member 10	IGSF10	>sp|Q6WRI0|IGS10_HUMAN Immunoglobulin superfamily member 10 OS=Homo sapiens GN=IGSF10 PE=2 SV=1	1	5	5	5	3	1	2	3	1	1	0	3	1	2	3	1	1	3	1	2	3	1	1	3.5	3.5	3.5	290.83	2623	2623	0.028632	1.3941	1.9	0.5	1.5	1.9	0.9	0.8	701550000	114130000	0	64321000	485520000
O95881	O95881	6	6	6	Thioredoxin domain-containing protein 12	TXNDC12	>sp|O95881|TXD12_HUMAN Thioredoxin domain-containing protein 12 OS=Homo sapiens GN=TXNDC12 PE=1 SV=1	1	6	6	6	3	6	3	2	2	1	4	3	6	3	2	2	1	3	6	3	2	2	1	37.8	37.8	37.8	19.206	172	172	0	10.908	29.1	37.8	29.1	18	23.8	11	383400000	61799000	95555000	58086000	20511000
Q9UH62	Q9UH62	5	5	5	Armadillo repeat-containing X-linked protein 3	ARMCX3	>sp|Q9UH62|ARMX3_HUMAN Armadillo repeat-containing X-linked protein 3 OS=Homo sapiens GN=ARMCX3 PE=1 SV=1	1	5	5	5	3	3	4	2	1	1	1	3	3	4	2	1	1	3	3	4	2	1	1	17.2	17.2	17.2	42.5	379	379	0	8.7137	10.3	10.3	12.9	6.1	2.9	2.9	223410000	31533000	30776000	58909000	18080000
Q13247-3;Q13247;Q08170;B4DJK0;B4DUA4;F6T1J1	Q13247-3;Q13247;Q08170	3;3;2;1;1;1	3;3;2;1;1;1	2;2;1;0;0;0	Serine/arginine-rich splicing factor 6;Serine/arginine-rich splicing factor 4	SRSF6;SRSF4	>sp|Q13247-3|SRSF6_HUMAN Isoform SRP55-3 of Serine/arginine-rich splicing factor 6 OS=Homo sapiens GN=SRSF6;>sp|Q13247|SRSF6_HUMAN Serine/arginine-rich splicing factor 6 OS=Homo sapiens GN=SRSF6 PE=1 SV=2;>sp|Q08170|SRSF4_HUMAN Serine/arginine-rich splicin	6	3	3	2	3	2	1	2	1	1	2	3	2	1	2	1	1	2	1	0	1	0	0	9	9	6.3	38.418	335	335;344;494;124;138;158	0.0007874	5.0694	9	5.4	2.7	5.4	2.7	2.7	225860000	53106000	23071000	25593000	21347000
P54296;E7EWH9	P54296;E7EWH9	6;4	6;4	6;4	Myomesin-2	MYOM2	>sp|P54296|MYOM2_HUMAN Myomesin-2 OS=Homo sapiens GN=MYOM2 PE=1 SV=2;>tr|E7EWH9|E7EWH9_HUMAN Myomesin-2 OS=Homo sapiens GN=MYOM2 PE=2 SV=1	2	6	6	6	3	1	2	1	2	1	2	3	1	2	1	2	1	3	1	2	1	2	1	4.4	4.4	4.4	164.89	1465	1465;890	0.012014	1.7763	2.8	0.8	1.6	0.8	1.5	0.8	213090000	8513400	43438000	47903000	14674000
B4DPJ8;P40227;P40227-2	B4DPJ8;P40227;P40227-2	4;4;3	4;4;3	4;4;3	T-complex protein 1 subunit zeta	CCT6A	>tr|B4DPJ8|B4DPJ8_HUMAN T-complex protein 1 subunit zeta OS=Homo sapiens GN=CCT6A PE=2 SV=1;>sp|P40227|TCPZ_HUMAN T-complex protein 1 subunit zeta OS=Homo sapiens GN=CCT6A PE=1 SV=3;>sp|P40227-2|TCPZ_HUMAN Isoform 2 of T-complex protein 1 subunit zeta OS=H	3	4	4	4	3	2	0	0	0	1	3	3	2	0	0	0	1	3	2	0	0	0	1	11.4	11.4	11.4	54.867	500	500;531;486	0	14.49	7.2	4.8	0	0	0	2.4	89803000	19281000	17903000	0	0
F8WCP0;F8WCL5;J3QK84;P20929;H0Y786;H7BZD5	F8WCP0;F8WCL5;J3QK84;P20929	13;13;11;11;6;1	13;13;11;11;6;1	13;13;11;11;6;1	Nebulin	NEB	>tr|F8WCP0|F8WCP0_HUMAN Nebulin OS=Homo sapiens GN=NEB PE=2 SV=1;>tr|F8WCL5|F8WCL5_HUMAN Nebulin OS=Homo sapiens GN=NEB PE=2 SV=1;>tr|J3QK84|J3QK84_HUMAN Nebulin OS=Homo sapiens GN=NEB PE=4 SV=1;>sp|P20929|NEBU_HUMAN Nebulin OS=Homo sapiens GN=NEB PE=1 SV=	6	13	13	13	3	0	3	3	2	0	2	3	0	3	3	2	0	3	0	3	3	2	0	3.6	3.6	3.6	986.67	8525	8525;8525;6669;6669;3007;766	0.0020134	3.0392	1.2	0	0.9	0.7	0.5	0	1669800000	568420000	0	73681000	944590000
E7EUY3;E9PDR0;C9JQS9;E7EX59;P05166;P05166-2;E9PEC3;E7ETT4;E7ETT1;F8WBI9;C9JAW3;C9JVW9;H7C5C9;E7ENC1	E7EUY3;E9PDR0;C9JQS9;E7EX59;P05166;P05166-2;E9PEC3;E7ETT4;E7ETT1;F8WBI9	4;4;4;4;4;4;3;3;3;2;1;1;1;1	4;4;4;4;4;4;3;3;3;2;1;1;1;1	4;4;4;4;4;4;3;3;3;2;1;1;1;1	Propionyl-CoA carboxylase beta chain, mitochondrial	PCCB	>tr|E7EUY3|E7EUY3_HUMAN Propionyl-CoA carboxylase beta chain, mitochondrial OS=Homo sapiens GN=PCCB PE=2 SV=1;>tr|E9PDR0|E9PDR0_HUMAN Propionyl-CoA carboxylase beta chain, mitochondrial OS=Homo sapiens GN=PCCB PE=2 SV=1;>tr|C9JQS9|C9JQS9_HUMAN Propionyl-Co	14	4	4	4	3	3	1	2	0	0	1	3	3	1	2	0	0	3	3	1	2	0	0	10.3	10.3	10.3	55.708	516	516;550;559;570;539;559;423;482;520;405;84;134;163;303	0.0007391	4.0831	8.7	6	2.5	3.5	0	0	81368000	22612000	21829000	14838000	11362000
G5EA02;G3XAL8;Q86YA3-2;E9PDE1;Q86YA3;I3L0G6;D6REN9	G5EA02;G3XAL8;Q86YA3-2;E9PDE1;Q86YA3	10;7;7;7;7;2;1	10;7;7;7;7;2;1	10;7;7;7;7;2;1	Protein ZGRF1	ZGRF1	>tr|G5EA02|G5EA02_HUMAN HCG21296, isoform CRA_c OS=Homo sapiens GN=C4orf21 PE=4 SV=1;>tr|G3XAL8|G3XAL8_HUMAN HCG21296, isoform CRA_a OS=Homo sapiens GN=C4orf21 PE=4 SV=1;>sp|Q86YA3-2|CD021_HUMAN Isoform 2 of Uncharacterized protein C4orf21 OS=Homo sapiens	7	10	10	10	3	1	3	1	0	0	9	3	1	3	1	0	0	3	1	3	1	0	0	7	7	7	236.6	2104	2104;935;832;915;1062;681;174	0	12.41	2	0.6	2.2	0.9	0	0	206260000	32386000	0	30353000	3630100
P33316;H0YNW5;H0YKC5;H0YKI0;P33316-2;H0Y477;H0YMP1;H0YMM5;H0YNJ9	P33316;H0YNW5;H0YKC5;H0YKI0;P33316-2	3;2;2;2;2;1;1;1;1	3;2;2;2;2;1;1;1;1	3;2;2;2;2;1;1;1;1	Deoxyuridine 5-triphosphate nucleotidohydrolase, mitochondrial	DUT	>sp|P33316|DUT_HUMAN Deoxyuridine 5-triphosphate nucleotidohydrolase, mitochondrial OS=Homo sapiens GN=DUT PE=1 SV=4;>tr|H0YNW5|H0YNW5_HUMAN Deoxyuridine 5-triphosphate nucleotidohydrolase, mitochondrial OS=Homo sapiens GN=DUT PE=2 SV=1;>tr|H0YKC5|H0YKC5	9	3	3	3	3	1	1	1	0	0	1	3	1	1	1	0	0	3	1	1	1	0	0	15.5	15.5	15.5	26.563	252	252;167;221;226;164;105;107;133;143	0.0013986	3.3507	15.5	4.8	7.5	7.5	0	0	335720000	242870000	4125300	70423000	13203000
G3V5X4;Q8WXH0;Q8WXH0-2;Q8WXH0-7	G3V5X4;Q8WXH0;Q8WXH0-2;Q8WXH0-7	3;3;3;2	3;3;3;2	3;3;3;2	Nesprin-2	SYNE2	>tr|G3V5X4|G3V5X4_HUMAN Nesprin-2 OS=Homo sapiens GN=SYNE2 PE=2 SV=1;>sp|Q8WXH0|SYNE2_HUMAN Nesprin-2 OS=Homo sapiens GN=SYNE2 PE=1 SV=3;>sp|Q8WXH0-2|SYNE2_HUMAN Isoform 2 of Nesprin-2 OS=Homo sapiens GN=SYNE2;>sp|Q8WXH0-7|SYNE2_HUMAN Isoform 7 of Nesprin-	4	3	3	3	3	1	1	0	1	0	1	3	1	1	0	1	0	3	1	1	0	1	0	0.8	0.8	0.8	787.71	6818	6818;6885;6907;3270	1	-2	0.8	0.3	0.3	0	0.3	0	17898000000	17898000000	0	0	0
Q6ZVF9	Q6ZVF9	3	3	3	G protein-regulated inducer of neurite outgrowth 3	GPRIN3	>sp|Q6ZVF9|GRIN3_HUMAN G protein-regulated inducer of neurite outgrowth 3 OS=Homo sapiens GN=GPRIN3 PE=2 SV=2	1	3	3	3	3	0	0	0	0	0	0	3	0	0	0	0	0	3	0	0	0	0	0	7.3	7.3	7.3	82.438	776	776	1	-2	7.3	0	0	0	0	0	1342200000	1342200000	0	0	0
J3QK86;J3KPG5;F8VU39;Q9UIF9-2;Q9UIF9-3;Q9UIF9;H0YII3;H0YHL2	J3QK86;J3KPG5;F8VU39;Q9UIF9-2;Q9UIF9-3;Q9UIF9	35;35;35;35;35;35;4;3	35;35;35;35;35;35;4;3	35;35;35;35;35;35;4;3	Bromodomain adjacent to zinc finger domain protein 2A	BAZ2A	>tr|J3QK86|J3QK86_HUMAN Bromodomain adjacent to zinc finger domain protein 2A OS=Homo sapiens GN=BAZ2A PE=4 SV=1;>tr|J3KPG5|J3KPG5_HUMAN Bromodomain adjacent to zinc finger domain protein 2A OS=Homo sapiens GN=BAZ2A PE=4 SV=1;>tr|F8VU39|F8VU39_HUMAN Bromod	8	35	35	35	2	3	12	8	27	23	23	2	3	12	8	27	23	2	3	12	8	27	23	21.4	21.4	21.4	207.81	1873	1873;1875;1903;1878;1901;1905;205;162	0	121.63	2.1	2.7	8.6	7.7	18.9	15.9	2292800000	25909000	60016000	180260000	175190000
C9JZR2;O60716-5;O60716-3;O60716-2;O60716;O60716-21;O60716-19;O60716-18;O60716-17;O60716-13;O60716-11;O60716-10;O60716-8;O60716-9;O60716-7;O60716-6;O60716-4;O60716-24;O60716-23;O60716-22;O60716-20;O60716-16;O60716-15;O60716-14;O60716-12;O60716-29;O60716-27;O60716-26;O60716-25;O60716-32;O60716-31;O60716-30;O60716-28;E9PRE2;H0YC95;E9PKY0;E9PKL1	C9JZR2;O60716-5;O60716-3;O60716-2;O60716;O60716-21;O60716-19;O60716-18;O60716-17;O60716-13;O60716-11;O60716-10;O60716-8;O60716-9;O60716-7;O60716-6;O60716-4;O60716-24;O60716-23;O60716-22;O60716-20;O60716-16;O60716-15;O60716-14;O60716-12;O60716-29;O60716-27;O60716-26;O60716-25;O60716-32;O60716-31;O60716-30;O60716-28	25;24;24;24;24;23;23;23;23;23;23;23;23;23;23;23;23;22;22;22;22;22;22;22;22;15;15;15;15;14;14;14;14;6;4;2;1	25;24;24;24;24;23;23;23;23;23;23;23;23;23;23;23;23;22;22;22;22;22;22;22;22;15;15;15;15;14;14;14;14;6;4;2;1	25;24;24;24;24;23;23;23;23;23;23;23;23;23;23;23;23;22;22;22;22;22;22;22;22;15;15;15;15;14;14;14;14;6;4;2;1	Catenin delta-1	CTNND1	>tr|C9JZR2|C9JZR2_HUMAN Catenin delta-1 OS=Homo sapiens GN=CTNND1 PE=4 SV=2;>sp|O60716-5|CTND1_HUMAN Isoform 1A of Catenin delta-1 OS=Homo sapiens GN=CTNND1;>sp|O60716-3|CTND1_HUMAN Isoform 1AC of Catenin delta-1 OS=Homo sapiens GN=CTNND1;>sp|O60716-2|CTND	37	25	25	25	2	7	11	10	19	22	14	2	7	11	10	19	22	2	7	11	10	19	22	38.9	38.9	38.9	104.85	938	938;933;939;962;968;832;838;861;867;879;885;908;912;914;918;941;947;811;817;840;846;858;864;887;893;610;616;639;645;589;595;618;624;261;123;126;129	0	239.85	3.3	10.8	20.8	16.1	30.4	34.5	2756900000	23216000	56967000	326800000	147160000
Q12788;J3KNP2;H3BN88	Q12788;J3KNP2	20;15;1	20;15;1	20;15;1	Transducin beta-like protein 3	TBL3	>sp|Q12788|TBL3_HUMAN Transducin beta-like protein 3 OS=Homo sapiens GN=TBL3 PE=1 SV=2;>tr|J3KNP2|J3KNP2_HUMAN Transducin beta-like protein 3 (Fragment) OS=Homo sapiens GN=TBL3 PE=4 SV=1	3	20	20	20	2	3	14	10	19	18	14	2	3	14	10	19	18	2	3	14	10	19	18	39.9	39.9	39.9	89.034	808	808;697;77	0	77.263	4.2	5.9	26.1	19.2	39.9	32.4	2135300000	18923000	30692000	292110000	156390000
O15164;O15164-2	O15164;O15164-2	23;22	23;22	23;22	Transcription intermediary factor 1-alpha	TRIM24	>sp|O15164|TIF1A_HUMAN Transcription intermediary factor 1-alpha OS=Homo sapiens GN=TRIM24 PE=1 SV=3;>sp|O15164-2|TIF1A_HUMAN Isoform Short of Transcription intermediary factor 1-alpha OS=Homo sapiens GN=TRIM24	2	23	23	23	2	3	16	10	17	18	17	2	3	16	10	17	18	2	3	16	10	17	18	34.6	34.6	34.6	116.83	1050	1050;1016	0	97.949	3.7	5.8	23.7	17.9	25.2	28.2	2691900000	20432000	21016000	457050000	150940000
Q13823;H0YG10	Q13823	25;7	25;7	25;7	Nucleolar GTP-binding protein 2	GNL2	>sp|Q13823|NOG2_HUMAN Nucleolar GTP-binding protein 2 OS=Homo sapiens GN=GNL2 PE=1 SV=1	2	25	25	25	2	4	13	7	16	17	13	2	4	13	7	16	17	2	4	13	7	16	17	35.3	35.3	35.3	83.654	731	731;234	0	89.268	5.1	8.9	23.5	13.5	31.1	30	1805600000	42572000	41862000	336980000	95833000
Q9UIF8-4;Q9UIF8-5;Q9UIF8-3;Q9UIF8;Q9UIF8-2;H7C092	Q9UIF8-4;Q9UIF8-5;Q9UIF8-3;Q9UIF8;Q9UIF8-2	21;21;21;21;20;4	21;21;21;21;20;4	16;16;16;16;15;4	Bromodomain adjacent to zinc finger domain protein 2B	BAZ2B	>sp|Q9UIF8-4|BAZ2B_HUMAN Isoform 4 of Bromodomain adjacent to zinc finger domain protein 2B OS=Homo sapiens GN=BAZ2B;>sp|Q9UIF8-5|BAZ2B_HUMAN Isoform 5 of Bromodomain adjacent to zinc finger domain protein 2B OS=Homo sapiens GN=BAZ2B;>sp|Q9UIF8-3|BAZ2B_HUM	6	21	21	16	2	3	11	6	16	13	16	2	3	11	6	16	13	2	3	10	4	14	10	15.1	15.1	11.8	220.71	1972	1972;2132;2134;2168;2068;194	0	135.49	1.5	2.6	9.4	4.1	13	8.7	1448200000	17192000	28287000	209540000	59224000
Q9ULH0-4;Q9ULH0;Q9ULH0-2;E9PH70;H0Y8E4;Q9ULH0-5;Q9ULH0-3;H7C584	Q9ULH0-4;Q9ULH0;Q9ULH0-2;E9PH70;H0Y8E4	18;18;17;11;9;8;7;2	18;18;17;11;9;8;7;2	18;18;17;11;9;8;7;2	Kinase D-interacting substrate of 220 kDa	KIDINS220	>sp|Q9ULH0-4|KDIS_HUMAN Isoform 4 of Kinase D-interacting substrate of 220 kDa OS=Homo sapiens GN=KIDINS220;>sp|Q9ULH0|KDIS_HUMAN Kinase D-interacting substrate of 220 kDa OS=Homo sapiens GN=KIDINS220 PE=1 SV=3;>sp|Q9ULH0-2|KDIS_HUMAN Isoform 2 of Kinase D	8	18	18	18	2	4	9	4	16	13	9	2	4	9	4	16	13	2	4	9	4	16	13	18.1	18.1	18.1	194.57	1752	1752;1771;1672;1305;1057;543;1031;151	0	29.963	1.5	3.9	8	2.9	15.3	11	1425700000	29942000	33873000	214820000	65747000
Q9UPS6	Q9UPS6	17	17	17	Histone-lysine N-methyltransferase SETD1B	SETD1B	>sp|Q9UPS6|SET1B_HUMAN Histone-lysine N-methyltransferase SETD1B OS=Homo sapiens GN=SETD1B PE=1 SV=2	1	17	17	17	2	3	7	4	7	12	10	2	3	7	4	7	12	2	3	7	4	7	12	14.1	14.1	14.1	208.73	1923	1923	0	28.564	1.9	2.1	6.3	3.4	6.1	9.9	914910000	15318000	15808000	135380000	43174000
Q8N1G0-2;Q8N1G0;F8WCX2;H0Y5I5;A2A3Q2	Q8N1G0-2;Q8N1G0;F8WCX2;H0Y5I5	13;13;11;8;1	13;13;11;8;1	13;13;11;8;1	Zinc finger protein 687	ZNF687	>sp|Q8N1G0-2|ZN687_HUMAN Isoform 2 of Zinc finger protein 687 OS=Homo sapiens GN=ZNF687;>sp|Q8N1G0|ZN687_HUMAN Zinc finger protein 687 OS=Homo sapiens GN=ZNF687 PE=1 SV=1;>tr|F8WCX2|F8WCX2_HUMAN Zinc finger protein 687 OS=Homo sapiens GN=ZNF687 PE=2 SV=1;>	5	13	13	13	2	1	9	4	9	12	10	2	1	9	4	9	12	2	1	9	4	9	12	19.9	19.9	19.9	115.57	1103	1103;1237;785;706;147	0	41.159	2.4	1.4	14.1	4.4	13.6	18.9	848420000	14122000	4605400	149460000	34674000
E9PQ61;O75152;E9PBY7;C9J0L0	E9PQ61;O75152;E9PBY7	16;16;12;1	16;16;12;1	16;16;12;1	Zinc finger CCCH domain-containing protein 11A	ZC3H11A	>tr|E9PQ61|E9PQ61_HUMAN Zinc finger CCCH domain-containing protein 11A OS=Homo sapiens GN=ZC3H11A PE=2 SV=1;>sp|O75152|ZC11A_HUMAN Zinc finger CCCH domain-containing protein 11A OS=Homo sapiens GN=ZC3H11A PE=1 SV=3;>tr|E9PBY7|E9PBY7_HUMAN Zinc finger CCCH	4	16	16	16	2	3	8	8	11	11	13	2	3	8	8	11	11	2	3	8	8	11	11	37.1	37.1	37.1	72.531	652	652;810;515;50	0	62.961	5.2	7.4	22.5	17.6	32.1	30.2	1772300000	19264000	23537000	233030000	98803000
Q96JM7-2;Q96JM7;H3BR05;E9PI01;E9PLL7	Q96JM7-2;Q96JM7;H3BR05	14;14;10;1;1	14;14;10;1;1	14;14;10;1;1	Lethal(3)malignant brain tumor-like protein 3	L3MBTL3	>sp|Q96JM7-2|LMBL3_HUMAN Isoform 2 of Lethal(3)malignant brain tumor-like protein 3 OS=Homo sapiens GN=L3MBTL3;>sp|Q96JM7|LMBL3_HUMAN Lethal(3)malignant brain tumor-like protein 3 OS=Homo sapiens GN=L3MBTL3 PE=1 SV=2;>tr|H3BR05|H3BR05_HUMAN Uncharacterized	5	14	14	14	2	2	7	4	12	11	9	2	2	7	4	12	11	2	2	7	4	12	11	29.9	29.9	29.9	85.756	755	755;780;406;163;190	0	118.77	3.2	4.1	17.2	10.7	26.4	24.4	1506800000	17642000	16420000	218930000	106570000
F8VU11;Q6NWY9-2;Q6NWY9-3;Q6NWY9;H0YII7	F8VU11;Q6NWY9-2;Q6NWY9-3;Q6NWY9	13;13;13;13;3	12;12;12;12;3	12;12;12;12;3	Pre-mRNA-processing factor 40 homolog B	PRPF40B	>tr|F8VU11|F8VU11_HUMAN PRP40 pre-mRNA processing factor 40 homolog B (Yeast), isoform CRA_a OS=Homo sapiens GN=PRPF40B PE=2 SV=2;>sp|Q6NWY9-2|PR40B_HUMAN Isoform 2 of Pre-mRNA-processing factor 40 homolog B OS=Homo sapiens GN=PRPF40B;>sp|Q6NWY9-3|PR40B_HU	5	13	12	12	2	2	6	3	6	12	12	2	2	5	2	5	11	2	2	5	2	5	11	15.4	14	14	101.35	892	892;858;870;871;137	0	34.095	2.5	2.5	7	3.8	6.8	14	925800000	90428000	17684000	116240000	40072000
Q16594;D6RIE8;D6RGK3;D6RIV9;D6RIY1;D6RHW1;Q9HBM6	Q16594;D6RIE8;D6RGK3;D6RIV9;D6RIY1;D6RHW1	11;10;8;8;7;6;5	11;10;8;8;7;6;5	11;10;8;8;7;6;5	Transcription initiation factor TFIID subunit 9	TAF9;AK6	>sp|Q16594|TAF9_HUMAN Transcription initiation factor TFIID subunit 9 OS=Homo sapiens GN=TAF9 PE=1 SV=1;>tr|D6RIE8|D6RIE8_HUMAN Transcription initiation factor TFIID subunit 9 (Fragment) OS=Homo sapiens GN=TAF9 PE=2 SV=1;>tr|D6RGK3|D6RGK3_HUMAN Transcripti	7	11	11	11	2	1	8	5	9	10	9	2	1	8	5	9	10	2	1	8	5	9	10	58	58	58	28.974	264	264;198;136;166;127;102;251	0	53.746	9.5	4.2	41.7	24.2	50.8	56.4	1495200000	26653000	11563000	247080000	71300000
Q8WWY3;E7EVX8;E7ESA8;Q8WWY3-2;E7EU94;E7ESX0;E7EN72;Q8WWY3-3	Q8WWY3;E7EVX8;E7ESA8;Q8WWY3-2;E7EU94;E7ESX0;E7EN72;Q8WWY3-3	14;13;10;9;8;8;8;8	14;13;10;9;8;8;8;8	14;13;10;9;8;8;8;8	U4/U6 small nuclear ribonucleoprotein Prp31	PRPF31	>sp|Q8WWY3|PRP31_HUMAN U4/U6 small nuclear ribonucleoprotein Prp31 OS=Homo sapiens GN=PRPF31 PE=1 SV=2;>tr|E7EVX8|E7EVX8_HUMAN U4/U6 small nuclear ribonucleoprotein Prp31 OS=Homo sapiens GN=PRPF31 PE=2 SV=1;>tr|E7ESA8|E7ESA8_HUMAN U4/U6 small nuclear ribon	8	14	14	14	2	2	4	4	11	10	10	2	2	4	4	11	10	2	2	4	4	11	10	38.3	38.3	38.3	55.455	499	499;493;450;364;261;276;284;278	0	43.506	5.6	5.6	10.4	10.6	30.5	28.1	1121800000	23226000	17774000	125820000	54594000
Q9HCK8;Q9HCK8-2;H0YJG4;G3V2T9;H0YJA4	Q9HCK8;Q9HCK8-2	19;18;7;2;1	14;13;3;2;1	11;10;1;2;1	Chromodomain-helicase-DNA-binding protein 8	CHD8	>sp|Q9HCK8|CHD8_HUMAN Chromodomain-helicase-DNA-binding protein 8 OS=Homo sapiens GN=CHD8 PE=1 SV=5;>sp|Q9HCK8-2|CHD8_HUMAN Isoform 2 of Chromodomain-helicase-DNA-binding protein 8 OS=Homo sapiens GN=CHD8	5	19	14	11	3	1	5	4	12	12	14	2	0	4	3	9	10	0	0	3	1	7	8	12	10.1	8.6	290.52	2581	2581;2302;873;98;226	0	24.254	1.3	0.3	3.1	2.2	7.5	7.8	885820000	24518000	0	77746000	39996000
Q8N3C0;Q8N3C0-4;E5RFZ0;J3KNJ4;Q8N3C0-3	Q8N3C0	17;8;2;1;1	17;8;2;1;1	17;8;2;1;1	Activating signal cointegrator 1 complex subunit 3	ASCC3	>sp|Q8N3C0|ASCC3_HUMAN Activating signal cointegrator 1 complex subunit 3 OS=Homo sapiens GN=ASCC3 PE=1 SV=3	5	17	17	17	2	3	9	2	8	10	11	2	3	9	2	8	10	2	3	9	2	8	10	11.5	11.5	11.5	251.46	2202	2202;731;176;48;111	0	30.23	1.2	1.8	5.9	1.1	5	7.4	586380000	19227000	14710000	131200000	16594000
Q15596;E7EWM1;F8WAJ2;H0YBB6;E5RFN9	Q15596;E7EWM1	14;12;2;2;1	14;12;2;2;1	14;12;2;2;1	Nuclear receptor coactivator 2	NCOA2	>sp|Q15596|NCOA2_HUMAN Nuclear receptor coactivator 2 OS=Homo sapiens GN=NCOA2 PE=1 SV=2;>tr|E7EWM1|E7EWM1_HUMAN Nuclear receptor coactivator 2 OS=Homo sapiens GN=NCOA2 PE=2 SV=2	5	14	14	14	2	2	5	2	6	10	9	2	2	5	2	6	10	2	2	5	2	6	10	15.4	15.4	15.4	159.15	1464	1464;946;552;590;16	0	30.273	2.2	2.2	4.6	2.2	8.1	9.8	871480000	24559000	14931000	126940000	35140000
Q15911;Q15911-2;J3QQ66;E7EVZ1;Q86UP3;Q86UP3-4;Q86UP3-2;G3V138;Q9C0A1	Q15911;Q15911-2	16;14;4;4;4;4;4;4;1	16;14;4;4;4;4;4;4;1	16;14;4;4;4;4;4;4;1	Zinc finger homeobox protein 3	ZFHX3	>sp|Q15911|ZFHX3_HUMAN Zinc finger homeobox protein 3 OS=Homo sapiens GN=ZFHX3 PE=1 SV=2;>sp|Q15911-2|ZFHX3_HUMAN Isoform B of Zinc finger homeobox protein 3 OS=Homo sapiens GN=ZFHX3	9	16	16	16	2	2	6	6	10	9	9	2	2	6	6	10	9	2	2	6	6	10	9	5.2	5.2	5.2	404.41	3703	3703;2789;3567;3590;3567;3571;3599;3616;2572	0	36.557	0.5	0.5	1.8	1.6	3.9	2.6	1351100000	12957000	10692000	129650000	486120000
P41212;H0YG25	P41212	11;4	11;4	11;4	Transcription factor ETV6	ETV6	>sp|P41212|ETV6_HUMAN Transcription factor ETV6 OS=Homo sapiens GN=ETV6 PE=1 SV=1	2	11	11	11	2	2	8	5	10	9	6	2	2	8	5	10	9	2	2	8	5	10	9	38.9	38.9	38.9	52.999	452	452;88	0	77.916	5.3	5.3	23.2	13.7	31.6	30.5	1292800000	13427000	11346000	177680000	63038000
Q6PD62	Q6PD62	12	12	12	RNA polymerase-associated protein CTR9 homolog	CTR9	>sp|Q6PD62|CTR9_HUMAN RNA polymerase-associated protein CTR9 homolog OS=Homo sapiens GN=CTR9 PE=1 SV=1	1	12	12	12	2	2	8	5	8	9	6	2	2	8	5	8	9	2	2	8	5	8	9	14.4	14.4	14.4	133.5	1173	1173	0	32.667	2.6	2.6	9.3	5.1	10.6	12.4	717710000	13998000	14121000	161830000	43806000
B4DPY8;O94842;O15405-2;O15405;O94900	B4DPY8;O94842	9;9;3;3;1	9;9;3;3;1	9;9;3;3;1	TOX high mobility group box family member 4	TOX4	>tr|B4DPY8|B4DPY8_HUMAN TOX high mobility group box family member 4 OS=Homo sapiens GN=TOX4 PE=2 SV=1;>sp|O94842|TOX4_HUMAN TOX high mobility group box family member 4 OS=Homo sapiens GN=TOX4 PE=1 SV=1	5	9	9	9	2	3	7	4	8	9	7	2	3	7	4	8	9	2	3	7	4	8	9	23.2	23.2	23.2	63.821	598	598;621;571;576;526	0	73.4	5.5	8.9	18.9	12	19.1	23.2	1461600000	40399000	46242000	197840000	76142000
O43172-2;O43172	O43172-2;O43172	12;12	12;12	12;12	U4/U6 small nuclear ribonucleoprotein Prp4	PRPF4	>sp|O43172-2|PRP4_HUMAN Isoform 2 of U4/U6 small nuclear ribonucleoprotein Prp4 OS=Homo sapiens GN=PRPF4;>sp|O43172|PRP4_HUMAN U4/U6 small nuclear ribonucleoprotein Prp4 OS=Homo sapiens GN=PRPF4 PE=1 SV=2	2	12	12	12	2	2	6	4	10	9	9	2	2	6	4	10	9	2	2	6	4	10	9	33	33	33	58.32	521	521;522	0	35.987	4	4	14.2	10	28.4	22.5	1147000000	6224500	16107000	132730000	50852000
Q659A1;G3V0H6;H0YNU9;H0YL35;H0YK97;H0YK14;H0YMX6;H0YN09;Q659A1-2;H0YK96	Q659A1;G3V0H6	14;9;6;5;5;4;4;2;2;1	14;9;6;5;5;4;4;2;2;1	14;9;6;5;5;4;4;2;2;1	Little elongation complex subunit 2	ICE2	>sp|Q659A1|NARG2_HUMAN NMDA receptor-regulated protein 2 OS=Homo sapiens GN=NARG2 PE=1 SV=2;>tr|G3V0H6|G3V0H6_HUMAN NMDA receptor regulated 2, isoform CRA_a OS=Homo sapiens GN=NARG2 PE=4 SV=1	10	14	14	14	2	0	8	4	13	9	9	2	0	8	4	13	9	2	0	8	4	13	9	22.9	22.9	22.9	110.01	982	982;845;383;145;338;94;99;51;73;61	0	36.009	2.2	0	10.2	5.5	19.8	13.4	1035900000	14957000	0	173510000	43717000
Q86UP2-2;Q86UP2;Q86UP2-3;G3V4Y7;B7Z6P3;G3V5G2;H0YJZ8;G3V5P0;H0YJP2;H0YJV5	Q86UP2-2;Q86UP2;Q86UP2-3;G3V4Y7	16;16;14;10;5;4;3;3;2;1	16;16;14;10;5;4;3;3;2;1	16;16;14;10;5;4;3;3;2;1	Kinectin	KTN1	>sp|Q86UP2-2|KTN1_HUMAN Isoform 2 of Kinectin OS=Homo sapiens GN=KTN1;>sp|Q86UP2|KTN1_HUMAN Kinectin OS=Homo sapiens GN=KTN1 PE=1 SV=1;>sp|Q86UP2-3|KTN1_HUMAN Isoform 3 of Kinectin OS=Homo sapiens GN=KTN1;>tr|G3V4Y7|G3V4Y7_HUMAN Kinectin OS=Homo sapiens GN	10	16	16	16	2	2	9	3	8	9	5	2	2	9	3	8	9	2	2	9	3	8	9	17.3	17.3	17.3	149.61	1300	1300;1357;1306;595;334;162;153;160;138;91	0	29.633	2	2	9.8	3.3	9.2	9.6	637490000	14398000	12137000	149330000	46116000
O96028;O96028-5;O96028-3;O96028-6;D6R9V2;O96028-7;D6RIS1;H0Y9U6;O96028-4;O96028-2	O96028;O96028-5;O96028-3;O96028-6;D6R9V2	14;13;13;11;10;5;3;1;1;1	14;13;13;11;10;5;3;1;1;1	14;13;13;11;10;5;3;1;1;1	Histone-lysine N-methyltransferase NSD2	WHSC1	>sp|O96028|NSD2_HUMAN Histone-lysine N-methyltransferase NSD2 OS=Homo sapiens GN=WHSC1 PE=1 SV=1;>sp|O96028-5|NSD2_HUMAN Isoform 5 of Histone-lysine N-methyltransferase NSD2 OS=Homo sapiens GN=WHSC1;>sp|O96028-3|NSD2_HUMAN Isoform 3 of Histone-lysine N-met	10	14	14	14	2	1	9	2	10	9	10	2	1	9	2	10	9	2	1	9	2	10	9	14.4	14.4	14.4	152.26	1365	1365;629;647;484;392;273;199;284;584;713	0	23.163	2.5	1.8	9.5	2.5	11.2	9.7	1071000000	56655000	24965000	196140000	31017000
M0QXA7;B7ZM82;O95785-2;O95785;M0QY21;M0R0A4	M0QXA7;B7ZM82;O95785-2;O95785	15;15;13;13;5;2	15;15;13;13;5;2	15;15;13;13;5;2	Protein Wiz	WIZ	>tr|M0QXA7|M0QXA7_HUMAN Protein Wiz OS=Homo sapiens GN=WIZ PE=4 SV=1;>tr|B7ZM82|B7ZM82_HUMAN Protein Wiz OS=Homo sapiens GN=WIZ PE=2 SV=1;>sp|O95785-2|WIZ_HUMAN Isoform 2 of Protein Wiz OS=Homo sapiens GN=WIZ;>sp|O95785|WIZ_HUMAN Protein Wiz OS=Homo sapien	6	15	15	15	2	1	4	1	10	9	9	2	1	4	1	10	9	2	1	4	1	10	9	23	23	23	103.28	968	968;965;794;1651;488;49	0	37.72	5	2.5	7.2	2.5	19.4	17.5	976870000	16766000	4613400	103960000	15074000
Q92917	Q92917	10	10	10	G patch domain and KOW motifs-containing protein	GPKOW	>sp|Q92917|GPKOW_HUMAN G patch domain and KOW motifs-containing protein OS=Homo sapiens GN=GPKOW PE=1 SV=2	1	10	10	10	2	1	6	5	9	8	6	2	1	6	5	9	8	2	1	6	5	9	8	38.7	38.7	38.7	52.228	476	476	0	21.844	6.5	3.2	23.3	18.7	36.8	33.2	876130000	23836000	7529600	119170000	61869000
Q92610;H0YM74	Q92610;H0YM74	13;8	13;8	13;8	Zinc finger protein 592	ZNF592	>sp|Q92610|ZN592_HUMAN Zinc finger protein 592 OS=Homo sapiens GN=ZNF592 PE=1 SV=2;>tr|H0YM74|H0YM74_HUMAN Zinc finger protein 592 OS=Homo sapiens GN=ZNF592 PE=4 SV=1	2	13	13	13	2	3	7	4	11	8	8	2	3	7	4	11	8	2	3	7	4	11	8	19	19	19	137.53	1267	1267;858	0	31.787	2.4	3.9	10.3	4.9	17	11	910630000	5445100	16610000	149780000	33267000
Q8WUF5;K7EN03;K7EPP1	Q8WUF5	10;4;2	10;4;2	10;4;2	RelA-associated inhibitor	PPP1R13L	>sp|Q8WUF5|IASPP_HUMAN RelA-associated inhibitor OS=Homo sapiens GN=PPP1R13L PE=1 SV=4	3	10	10	10	2	3	7	3	9	8	9	2	3	7	3	9	8	2	3	7	3	9	8	17.1	17.1	17.1	89.09	828	828;128;60	0	33.414	3.7	4.7	11.8	5.3	15.8	14.5	923560000	20058000	25265000	136040000	50959000
E7ERH3;Q68CZ2-2;Q68CZ2;E9PCX8;C9JWN9;C9JTD0;Q68CZ2-4;Q68CZ2-3	E7ERH3;Q68CZ2-2;Q68CZ2	17;17;17;7;1;1;1;1	17;17;17;7;1;1;1;1	15;15;15;7;1;1;1;1	Tensin-3	TNS3	>tr|E7ERH3|E7ERH3_HUMAN Tensin-3 OS=Homo sapiens GN=TNS3 PE=2 SV=1;>sp|Q68CZ2-2|TENS3_HUMAN Isoform 2 of Tensin-3 OS=Homo sapiens GN=TNS3;>sp|Q68CZ2|TENS3_HUMAN Tensin-3 OS=Homo sapiens GN=TNS3 PE=1 SV=2	8	17	17	15	2	1	4	3	8	8	12	2	1	4	3	8	8	2	1	3	3	8	6	23.5	23.5	22.3	129.07	1205	1205;1205;1445;1250;108;138;250;391	0	17.221	2.8	1.2	6.3	4.3	12.3	10.2	784010000	22362000	2403700	103560000	33071000
Q8IZH2-2;Q8IZH2;H7C5E4;Q8IZH2-3;B4E2K3	Q8IZH2-2;Q8IZH2;H7C5E4	19;19;15;4;2	19;19;15;4;2	19;19;15;4;2	5-3 exoribonuclease 1	XRN1	>sp|Q8IZH2-2|XRN1_HUMAN Isoform 2 of 5-3 exoribonuclease 1 OS=Homo sapiens GN=XRN1;>sp|Q8IZH2|XRN1_HUMAN 5-3 exoribonuclease 1 OS=Homo sapiens GN=XRN1 PE=1 SV=1;>tr|H7C5E4|H7C5E4_HUMAN 5-3 exoribonuclease 1 (Fragment) OS=Homo sapiens GN=XRN1 PE=4 SV=	5	19	19	19	2	1	4	3	7	8	12	2	1	4	3	7	8	2	1	4	3	7	8	14.3	14.3	14.3	192.84	1694	1694;1706;1160;459;249	0	28.066	1.8	0.6	3.3	2.3	6.8	6.8	427130000	15227000	4321300	33078000	19988000
Q14684-2;Q14684	Q14684-2;Q14684	13;13	13;13	13;13	Ribosomal RNA processing protein 1 homolog B	RRP1B	>sp|Q14684-2|RRP1B_HUMAN Isoform 2 of Ribosomal RNA processing protein 1 homolog B OS=Homo sapiens GN=RRP1B;>sp|Q14684|RRP1B_HUMAN Ribosomal RNA processing protein 1 homolog B OS=Homo sapiens GN=RRP1B PE=1 SV=3	2	13	13	13	2	0	7	3	6	8	10	2	0	7	3	6	8	2	0	7	3	6	8	28.9	28.9	28.9	82.175	740	740;758	0	63.18	4.7	0	16.5	6.2	16.4	21.4	764500000	29951000	0	115310000	36921000
O75461;G5E936;O75461-2;B7Z1I8;Q2Z196;Q2Z197;F8WC40;F8WEZ5	O75461;G5E936;O75461-2;B7Z1I8	8;7;6;4;1;1;1;1	8;7;6;4;1;1;1;1	8;7;6;4;1;1;1;1	Transcription factor E2F6	E2F6	>sp|O75461|E2F6_HUMAN Transcription factor E2F6 OS=Homo sapiens GN=E2F6 PE=1 SV=1;>tr|G5E936|G5E936_HUMAN E2F transcription factor 6, isoform CRA_a OS=Homo sapiens GN=E2F6 PE=3 SV=1;>sp|O75461-2|E2F6_HUMAN Isoform 2 of Transcription factor E2F6 OS=Homo sap	8	8	8	8	2	1	6	2	8	8	7	2	1	6	2	8	8	2	1	6	2	8	8	46.3	46.3	46.3	31.844	281	281;249;206;133;38;50;55;63	0	39.561	11.4	5.3	37.4	11.4	46.3	46.3	1026200000	29714000	14387000	181890000	38978000
Q8IWB9;J3KRZ8;Q8IWB9-2	Q8IWB9;J3KRZ8;Q8IWB9-2	8;7;7	8;7;7	8;7;7	Testis-expressed sequence 2 protein	TEX2	>sp|Q8IWB9|TEX2_HUMAN Testis-expressed sequence 2 protein OS=Homo sapiens GN=TEX2 PE=1 SV=2;>tr|J3KRZ8|J3KRZ8_HUMAN Testis-expressed sequence 2 protein (Fragment) OS=Homo sapiens GN=TEX2 PE=4 SV=1;>sp|Q8IWB9-2|TEX2_HUMAN Isoform 2 of Testis-expressed seque	3	8	8	8	2	2	4	1	7	8	4	2	2	4	1	7	8	2	2	4	1	7	8	9.6	9.6	9.6	125.3	1127	1127;626;1134	0	12.874	3.1	2.7	6.1	1.5	9.6	9.6	448060000	11701000	9217700	46948000	3268700
[truncated: 4,225 more rows]
[truncated: 31 more columns]

## Sheet: SAINTexpress results
Untreated (n=3) vs CRAPome controls															UV-treated (n=3) vs CRAPome controls
[truncated: 2,184 more rows]

[truncated: 1 more sheets: SAINTexpress results - filtered]
