# Supplementary material for: A genome-wide screen identifies SCAI as a modulator of the UV-induced replicative stress response
Source: PLoS Biol. 2022 Oct 10;20(10):e3001543. doi: 10.1371/journal.pbio.3001543 (PMC9584372; doi:10.1371/journal.pbio.3001543)
Supplement: S3 Table — (XLSX) [file pbio.3001543.s012.xlsx]

## Sheet: Antibodies
ANTIBODIES	SOURCE	IDENTIFIER
BrdU [BU1/75 (ICR1)]	abcam	ab6326; RRID:AB_305426
SCAI	abcam	ab124688, RRID: AB_11130607
TUBULIN	abcam	ab6161; RRID: AB_305329
BrdU [B44]	BD Biosciences	347580; RRID:AB_10015219
MRE11A	Bethyl	A300-181; RRID:AB_2779053
RAD18	Bethyl	A301-340A; RRID:AB_937974
RIF1	Bethyl	A300-569A; RRID:AB_669804
RUVBL1	Bethyl	A304-716A, RRID:AB_2620911
6-4PP (clone 64-M2)	Cosmo Bio LDT	CAC-NM-DND-002; RRID:AB_1962842
BRCA2	Millipore	OP95; RRID:AB_2067762
EXO1	Millipore	ABE1354
RPA32	Millipore	NA18; RRID:AB_213121
phospho-H2A.X (Ser139) (Clone JBW301)	Millipore	05-636; RRID:AB_309864
POLH	Novus Biologicals	NB100-60423, RRID:AB_905380
PrimPol	PMID: 34624216	Custom. From Alessandro Vindigni
53BP1	Santa Cruz Biotechnology	sc-22760; RRID:AB_2256326
BRCA1	Santa Cruz Biotechnology	sc-6954; RRID:AB_626761
CCT2	Santa Cruz Biotechnology	sc-374152; RRID:AB_10917207
CCT8	Santa Cruz Biotechnology	sc-377261; RRID:AB_2917991
GAPDH	Santa Cruz Biotechnology	sc-365062; RRID:AB_10847862
XPA	Santa Cruz Biotechnology	sc-56813; RRID:AB_794177
XPC	Santa Cruz Biotechnology	sc-30156; RRID:AB_2241587
REV1	Santa Cruz Biotechnology	sc-393022; RRID:AB_2885169
GFP	Thermo Fischer Scientific	A-11122; RRID:AB_221569
Goat anti-mouse Alexa Fluor 488	Thermo Fischer Scientific	A-11029; RRID:AB_2534088
Goat anti-rabbit Alexa Fluor 594	Thermo Fischer Scientific	A-11012; RRID:AB_2534079
Goat anti-mouse IgG2a Alexa Fluor 647	Thermo Fischer Scientific	A-21241; RRID:AB_2535810

## Sheet: siRNAs
siRNA	SOURCE	siRNA ID	Sequence (5'-3')
siRNA Universal Negative Control (#1)	Sigma-Aldrich	SIC001	Proprietary
EXO1 (pool)	Sigma-Aldrich	SASI_Hs01_00076269	GGAUCAAGCCUAUUCUCGU
		SASI_Hs01_00076270	CAUAUUCCAGGUGAUCAUA
		SASI_Hs01_00076272	GUCUGAUGUGUCGCAGUUA
		SASI_Hs01_00076274	CUGAUUCAGAGGAAUCUGA
53BP1	Sigma-Aldrich	PMID: 24687851	AAAUGUGUCUUGUGUGUAA
MRE11A (pool)	Sigma-Aldrich	SASI_Hs02_00339885	CUCACAACCUGGAAGCUCA
		SASI_Hs02_0005540	GCGAUUUCUUAAAGAACGU
SCAI (pool)	Sigma-Aldrich	SASI_Hs02_00368634	CCAUUGUUAUCACAUCGAA
		SASI_Hs01_00246120	CAAUCAGACAGAGAUCAUA
BRCA1 (pool)	Sigma-Aldrich	SASI_Hs01_00179500	CUACUGUCCUGGCUACUAA
		SASI_Hs01_00179501	GACAAUGGCUUCCAUGCAA
		SASI_Hs01_00179502	CUAUGCAAGGGUCCCUUAA
		SASI_Hs02_00343364	CAUUUAAACGCCACCAAUU
BRCA2 (pool)	Sigma-Aldrich	SASI_Hs01_00121791	CCGAUUACCUGUGUACCCU
		SASI_Hs01_00121792	AACUAGCAAGACUAGGAA
		SASI_Hs01_00121795	CUGUGUACCCUUUCGCACA
		SASI_Hs01_00121794	CUGUAUACGUAUGGCGUUU
POLH (pool)	Sigma-Aldrich	SASI_Hs01_00088494	CAUUGAUGAGGCUUACGUA
		SASI_Hs01_00088495	CAUAGAGAGGGAGACUGGU
		SASI_Hs01_00088497	CCAAAUGCCCAUUGCCAAA
		SASI_Hs02_00341708	GAAUAAACCUUGUGCAGUU
CCT2 (pool)	Sigma-Aldrich	SASI_Hs01_00226232	GGAAGUUUGGCAGAUUCCU
		SASI_Hs01_00226234	CUCUUAUGGUAACCAAUGA
		SASI_Hs01_00226235	CUUUGUGUUCUUGCGCAAA
		SASI_Hs02_00341554	GUUGACAAUCCAGCAGCUA
CCT8 (pool)	Sigma-Aldrich	SASI_Hs01_00066978	GAAGUUUGCUGAGGCAUUU
		SASI_Hs01_00066979	GACUUGAACAGUAUGCUAU
		SASI_Hs01_00066981	CUUCGUACCUCCAUAAUGA
		SASI_Hs01_00066982	CAGUGUACUCUUGUCCUUU
RUVBL1 (pool)	Sigma-Aldrich	SASI_Hs01_00131544	CAAGGAAGUUUAUGAAGGU
		SASI_Hs01_00131545	GACAGAAAUCACAGACAAA
		SASI_Hs01_00131546	CUGUAUACUCCACAGGAAA
		SASI_Hs01_00131548	CAGCUAAUGAAGCCAAAGA
RAD18	Sigma-Aldrich	SASI_Hs02_00353071	CAGAAAGUCACAUUAAUAA
XPC	Sigma-Aldrich	SASI_Hs01_00086530	GUGAAGUGGUUCAUUGGAA
RIF1 (pool)	Sigma-Aldrich	SASI_Hs01_00212251	GACAACUCAUUAGAGCUAA
		SASI_Hs01_00212252	GCUACAUCUCCAGGUUUAA
		SASI_Hs01_00212253	CAACUUUGUUUGUGACACA
		SASI_Hs01_00212254	CGAAUGAACCUGAGUUCGA
XPA	Sigma-Aldrich	SASI_Hs02_00302440	GGAAAGAAUUUAUGGAUUC
PRIMPOL	Sigma-Aldrich	PMID: 34508659	GAGGAAACCGUUGUCCUCAGUG
REV3L (pool)	Dharmacon	On-TARGET plus Cat# L-006302	GGAGUUCUCUGCUGAGUUA
			ACACAGAAGUUGAGUAAUA
			GGAUGUAAGUCCAUGUAUA
			GAUAUGAGAUUCAGAUGCA
REV1	Sigma-Aldrich	SASI_Hs01_00182232	GACUUAACCUGAGUAUAGA

## Sheet: Oligos
DNA oligos used to form duplexes for cloning sense and antisense sgRNA sequences into all-in-one (AIO-GFP) plasmid
GENE	ORIENTATION	FORWARD OLIGO (5'-3')	REVERSE OLIGO (5'-3')
SCAI	S	ACCGtcgcctggcccccaggtgcg	AAACcgcacctgggggccaggcga
	AS	ACCGgccgggctcctctgaccatc	AAACgatggtcagaggagcccggc
sgRNA sequence used to clone into lentiCRISPR v2 plasmid
SCAI	S	CACCGgaatccacaatgatgaacag
DNA oligos used for qCPR analyses
REV3L	Forward	CGCGTCAGTTGGGACTTAAG
	Reverse	ACTATCGCCAACCTCAATGC
HPRT	Forward	CCCTGGCGTCGTGATTAGTG
	Reverse	TCGAGCAAGACGTTCAGTCC
DNA oligos used to for SCAI DNA binding assays
JYM696	GGGCGAATTGGGCCCGACGTCGCATGCTCCTCTAGACTCGAGGAATTCGGTACCCCGGGTTCGAAATCGATAAGCTTACAGTCTCCATTTAAAGGACAAG
JYM698	CTTGTCCTTTAAATGGAGACTGTAAGCTTATCGATTTCGAACCCGGGGTACCGAATTCCTCGAGTCTAGAGGAGCATGCGACGTCGGGCCCAATTCGCCC
JYM925	GGGTGAACCTGCAGGTGGGCAAAGATGTCCTAGCAATGTAATCGTCAAGCTTTATGCCGT
JYM926	ACGCTGCCGAATTCTACCAGTGCCAGCGACGGACATCTTTGCCCACCTGCAGGTTCACCC
JYM5735	AGAGGAGCATGCGACGTCGGGCCCAATTCGCCC
JYM5736	CTTGTCCTTTAAATGGAGACTGTAAGCTTATCG
JYM5782	AACTCGGTACCTTTGGGTGAACCTGCAGGTGGGCAAAGATGTCCTAGCAATGTAATCGTCAAGCTTTATGCCGTACCAGTAACCTTAG
JYM5783	GTAACCTTAGACCAACGCTGCCGAATTCTACCAGTGCCAGCGACGGACATCTTTGCCCACCTGCAGGTTCACCCAAAGGTACCGAGTT

## Sheet: Cell lines
CELL LINE	SOURCE	IDENTIFIER
HEK293-FT	Invitrogen	R700-07; RRID:CVCL_6911
TOV-21G	Dr. Anne-Marie Mes-Masson	PMID: 10949993; RRID:CVCL_3613
U-2 OS	ATCC	HTB-96; RRID:CVCL_0042
U-2 OS Flp-In/T-Rex	Dr. Daniel Durocher	PMID: 22261722
U-2 OS FokI	Dr. Roger A. Greenberg	PMID: 23377543
U-2 OS_SCAI-KD	This paper	N/A
U-2 OS_SCAI-KO	This paper	N/A
WM3248	Rockland	WM3248-01-0001; RRID:CVCL_6798

## Sheet: Plasmids
PLASMID	SOURCE
AIO-GFP	Addgene #74119
pcDNA5-FRT-TO-(GFP)	PMID: 21561862
pcDNA5-FRT-TO-(V5-TurboID-SCAI)	This paper
pDEST-mCherry-LacR-NLS	Xu-Dong Zhu's lab
pOG44	Thermo Fischer #V600520
psPAX2	Addgene #12260
pMD2.G	Addgene #12259
pcDNA5-FRT-TO-SCAI	This paper
pLentiCRISPRV2	Addgene #52961
